# Supplementary material for: Bulked segregant transcriptome analysis in pea identifies key expression markers for resistance to Peyronellaea pinodes
Source: Sci Rep. 2022 Oct 28;12:18159. doi: 10.1038/s41598-022-22621-2 (PMC9616913; doi:10.1038/s41598-022-22621-2)
Supplement: Supplementary file 7 — Supplementary Information 1. [file 41598_2022_22621_MOESM7_ESM.xlsx]

## Sheet: all Differentially expressed
Suplementary data 1: List of genes differentially expressed in P665 inoculated plants compared to Messire inoculated plants in at least one time point after inoculation
Values in red means that the transcript was significantly (log2FoldChange >1; padjusted ≤0.05)up-regulated in P665 compared to Messire. Values in green means that the transcript was significantly (log2FoldChange <1; padjusted ≤0.05)down-regulated in P665 compared to Messire.
Messire= transcript only detected in Messire libraries; P665= transcrip only detected in P665 libraries; absent: transcript not detected in these treatments libraries.
gene_id	description	log2FoldChange_P665inoculated24hai_vs_Messireinoculated24hai	log2FoldChange_P665inoculated48haia_vs_Messireinoculated48hai	log2FoldChange_P665control24hai_vs_Messirecontrol24hai	log2FoldChange_P665control48hai_vs_Messirecontrol48hai
PsCam001346	tr|G7J8R5|G7J8R5_MEDTR Carbon-sulfur lyase OS=Medicago truncatula GN=MTR_3g065140 PE=2 SV=1	Messire	absent	Messire	-3.60657
PsCam057702	tr|G7KC03|G7KC03_MEDTR Endoglucanase OS=Medicago truncatula GN=MTR_5g010000 PE=3 SV=1	Messire	Messire	-0.0840643	P665
PsCam013676	tr|A0A151RTT4|A0A151RTT4_CAJCA Uncharacterized protein OS=Cajanus cajan GN=KK1_032491 PE=4 SV=1	-0.0740006	P665	-0.0944647	1.03449
PsCam041351	tr|A0A151TCD0|A0A151TCD0_CAJCA Retrovirus-related Pol polyprotein from transposon TNT 1-94 OS=Cajanus cajan GN=KK1_019277 PE=4 SV=1	Messire	absent	-1.08366	P665
PsCam031928	tr|A0A151UBJ2|A0A151UBJ2_CAJCA Putative LRR receptor-like serine/threonine-protein kinase At4g08850 OS=Cajanus cajan GN=KK1_020820 PE=4 SV=1	absent	Messire	3.56891	0.0230836
PsCam052065	tr|G7IK66|G7IK66_MEDTR Late embryogenesis abundant protein OS=Medicago truncatula GN=MTR_2g011350 PE=2 SV=1	0.925999	Messire	-0.169077	-1.49713
PsCam033565	tr|G7KAY4|G7KAY4_MEDTR Transmembrane protein, putative OS=Medicago truncatula GN=MTR_5g028560 PE=4 SV=1	P665	Messire	-1.52718	-1.42283
PsCam036902	tr|G7KH09|G7KH09_MEDTR Phosphoinositide phospholipase C OS=Medicago truncatula GN=MTR_5g082590 PE=4 SV=2	Messire	P665	Messire	-0.188368
PsCam005730	tr|A0A151RB85|A0A151RB85_CAJCA Leishmanolysin-like peptidase OS=Cajanus cajan GN=KK1_038780 PE=4 SV=1	absent	P665	0.631738	-0.37127
PsCam042644	tr|G7KF27|G7KF27_MEDTR Ubiquitin carboxyl-terminal hydrolase-like protein OS=Medicago truncatula GN=MTR_5g030360 PE=3 SV=2	P665	absent	0.176251	0.314579
PsCam048659	tr|C6SY58|C6SY58_SOYBN Putative uncharacterized protein OS=Glycine max PE=2 SV=1	P665	absent	-0.115749	0.298102
PsCam029221	tr|A0A151SGP6|A0A151SGP6_CAJCA Pleiotropic drug resistance protein 1 OS=Cajanus cajan GN=KK1_000161 PE=3 SV=1	Messire	0.206451	-1.41232	2.35414
PsCam040209	tr|I3S0B0|I3S0B0_MEDTR Uncharacterized protein OS=Medicago truncatula PE=2 SV=1	Messire	absent	2.31428	2.11829
Contig1926	tr|Q2HU05|Q2HU05_MEDTR Integrase, catalytic region, Zinc finger, CCHC-type, Peptidase aspartic, catalytic OS=Medicago truncatula GN=MtrDRAFT_AC149577g2v1 PE=4 SV=1	Messire	Messire	-0.672638	-1.9626
PsCam038731	tr|A0A072UGF3|A0A072UGF3_MEDTR Phosphatase 2C family protein OS=Medicago truncatula GN=MTR_4g013295 PE=4 SV=1	Messire	absent	1.8193	0.117164
PsCam036292	tr|A0A072VGE3|A0A072VGE3_MEDTR Uncharacterized protein OS=Medicago truncatula GN=MTR_1g041895 PE=4 SV=1	Messire	absent	2.22963	1.11209
PsCam058409	PsCam058409 none	Messire	1.20645	-0.299431	0.384042
PsCam057621	tr|A0A151TLC4|A0A151TLC4_CAJCA Callose synthase 5 OS=Cajanus cajan GN=KK1_024208 PE=4 SV=1	P665	absent	0.381761	-0.611041
PsCam017351	tr|G7JXT3|G7JXT3_MEDTR 1-aminocyclopropane-1-carboxylate oxidase OS=Medicago truncatula GN=MTR_5g032870 PE=3 SV=1	Messire	Messire	Messire	1.61566
Contig1900	tr|A0A151RDI2|A0A151RDI2_CAJCA Ribonuclease 3 OS=Cajanus cajan GN=KK1_038122 PE=3 SV=1	Messire	absent	absent	-1.38143
PsCam036019	tr|K7KUY6|K7KUY6_SOYBN Uncharacterized protein OS=Glycine max GN=GLYMA_06G139600 PE=4 SV=1	-0.476965	P665	-0.0840643	0.186806
PsCam059572	tr|Q2HTM7|Q2HTM7_MEDTR Signal peptidase 22 kDa subunit OS=Medicago truncatula GN=MTR_7g113740 PE=4 SV=1	Messire	Messire	-0.749817	-0.729214
PsCam036707	tr|G7L3X6|G7L3X6_MEDTR Zinc finger, C3HC4 type (RING finger) protein OS=Medicago truncatula GN=MTR_7g102280 PE=4 SV=1	absent	P665	-0.858454	-1.00489
PsCam055956	tr|A0A0B2P7I4|A0A0B2P7I4_GLYSO Retrovirus-related Pol polyprotein from transposon TNT 1-94 (Fragment) OS=Glycine soja GN=glysoja_039211 PE=4 SV=1	absent	Messire	Messire	-2.974
PsCam044786	tr|A0A072UIG7|A0A072UIG7_MEDTR Nodule Cysteine-Rich (NCR) secreted peptide OS=Medicago truncatula GN=MTR_4g036950 PE=4 SV=1	Messire	absent	-0.0882272	-3.28813
PsCam026303	tr|A0A0B2S3I5|A0A0B2S3I5_GLYSO Ubiquitin carboxyl-terminal hydrolase 20 OS=Glycine soja GN=glysoja_014916 PE=3 SV=1	P665	absent	1.49411	1.03449
PsCam007369	PsCam007369 hit Medtr5g061220.1 : Auxin response factor (AHRD V1 ***- D2NUD7_PHYPA), contains Interpro domain(s) IPR003340 Transcriptional factor B3 chr05_pseudomolecule_IMGAG_V3.5 24648245-24646440 H EGN_Mt100125 20100825	absent	Messire	-3.53939	Messire
PsCam023201	tr|A0A072UJ59|A0A072UJ59_MEDTR F-box protein OS=Medicago truncatula GN=MTR_6g034935 PE=4 SV=1	P665	Messire	-0.672638	-0.976916
PsCam045948	tr|G7J4H9|G7J4H9_MEDTR CRT (Chloroquine-resistance transporter)-like transporter, putative OS=Medicago truncatula GN=MTR_3g099780 PE=4 SV=2	0.925999	Messire	0.842022	-0.0785675
PsCam037338	tr|G7ISN4|G7ISN4_MEDTR Zinc finger, C3HC4 type (RING finger) protein OS=Medicago truncatula GN=MTR_2g027780 PE=4 SV=1	P665	P665	-0.747048	-0.621523
PsCam039048	tr|G7I821|G7I821_MEDTR Hus1 checkpoint protein OS=Medicago truncatula GN=MTR_1g082730 PE=4 SV=1	P665	P665	P665	4.14604
PsCam036753	tr|K7LE83|K7LE83_SOYBN Uncharacterized protein OS=Glycine max GN=GLYMA_09G160700 PE=4 SV=1	P665	absent	-0.767827	-0.2411
PsCam023682	PsCam023682 none	-0.0619277	P665	0.514098	0.97801
PsCam038577	tr|A0A072UR89|A0A072UR89_MEDTR Tyrosine kinase family protein OS=Medicago truncatula GN=MTR_4g105770 PE=4 SV=1	absent	Messire	-2.01508	-2.46906
PsCam036797	tr|G7KDN8|G7KDN8_MEDTR NDR1/HIN1-like protein OS=Medicago truncatula GN=MTR_5g029700 PE=4 SV=1	P665	absent	0.701721	0.430539
PsCam034397	tr|G8A217|G8A217_MEDTR LRR receptor-like kinase OS=Medicago truncatula GN=MTR_1g101250 PE=4 SV=1	Messire	absent	-0.612677	-0.34361
PsCam053488	PsCam053488 none	Messire	Messire	Messire	Messire
PsCam040950	tr|G7JDY3|G7JDY3_MEDTR Cysteine proteinase inhibitor OS=Medicago truncatula GN=MTR_4g095630 PE=3 SV=1	Messire	absent	-3.20281	-0.841655
PsCam039303	tr|A0A072VQ74|A0A072VQ74_MEDTR Epidermal patterning factor-like protein OS=Medicago truncatula GN=MTR_1g102940 PE=4 SV=1	Messire	-1.37851	-1.89891	0.412705
PsCam054963	tr|A0A072VRW6|A0A072VRW6_MEDTR Uncharacterized protein OS=Medicago truncatula GN=MTR_1g115610 PE=4 SV=1	-0.0740006	P665	P665	1.03747
PsCam025480	tr|A0A072UIN5|A0A072UIN5_MEDTR Uncharacterized protein OS=Medicago truncatula GN=MTR_6g033460 PE=4 SV=1	-2.06193	Messire	Messire	Messire
PsCam021602	tr|A0A072UT47|A0A072UT47_MEDTR XH/XS domain protein OS=Medicago truncatula GN=MTR_4g126180 PE=4 SV=1	P665	Messire	-1.67604	P665
PsCam001577	tr|G7JXR5|G7JXR5_MEDTR Homeobox domain, ZF-HD class protein OS=Medicago truncatula GN=MTR_5g032600 PE=4 SV=2	1.51096	P665	-1.54478	-1.09714
PsCam043373	tr|G7KMZ9|G7KMZ9_MEDTR DUF1639 family protein OS=Medicago truncatula GN=MTR_6g083920 PE=4 SV=1	P665	P665	-0.30937	0.298131
Contig1729	tr|A0A151TFW5|A0A151TFW5_CAJCA Uncharacterized protein OS=Cajanus cajan GN=KK1_012162 PE=4 SV=1	absent	P665	0.494109	-2.54659
PsCam053770	tr|G7LEC2|G7LEC2_MEDTR Gamma-tubulin complex component OS=Medicago truncatula GN=MTR_8g011450 PE=3 SV=2	Messire	0.206451	0.0987899	0.327514
PsCam038537	tr|G7KZQ5|G7KZQ5_MEDTR DUF3049 family protein OS=Medicago truncatula GN=MTR_7g113950 PE=4 SV=1	Messire	P665	-0.703265	0.239096
PsCam040711	tr|G7L8Q3|G7L8Q3_MEDTR Transmembrane protein OS=Medicago truncatula GN=MTR_4g014970 PE=4 SV=1	P665	Messire	0.855981	0.816072
PsCam057770	tr|G7IM52|G7IM52_MEDTR Disease resistance protein (TIR-NBS-LRR class), putative OS=Medicago truncatula GN=MTR_2g083650 PE=4 SV=2	-0.476965	Messire	2.49411	-1.28278
PsCam002373	tr|I1KFK0|I1KFK0_SOYBN Uncharacterized protein OS=Glycine max GN=GLYMA_06G311100 PE=3 SV=1	1.91966	P665	0.839595	0.698344
PsCam002216	tr|B7FK24|B7FK24_MEDTR Uncharacterized protein OS=Medicago truncatula PE=2 SV=1	Messire	absent	0.605128	0.587379
PsCam007460	PsCam007460 hit AT2G17550.2 : unknown protein, FUNCTIONS IN: molecular_function unknown, INVOLVED IN: biological_process unknown, LOCATED IN: cellular	absent	P665	-3.08112	0.0344884
PsCam039538	tr|A0A072U2K6|A0A072U2K6_MEDTR Myb transcription factor OS=Medicago truncatula GN=MTR_7g096930 PE=4 SV=1	Messire	P665	Messire	0.615659
PsCam005250	tr|A0A0L9U0L3|A0A0L9U0L3_PHAAN Uncharacterized protein OS=Phaseolus angularis GN=LR48_Vigan02g245600 PE=4 SV=1	absent	Messire	0.557106	0.596761
PsCam006640	tr|G7L1F8|G7L1F8_MEDTR Subtilisin-like serine protease OS=Medicago truncatula GN=MTR_7g075890 PE=4 SV=1	absent	Messire	-1.08938	0.615659
PsCam036271	tr|G7KFE4|G7KFE4_MEDTR GDP-fucose O-fucosyltransferase-like protein OS=Medicago truncatula GN=MTR_5g099010 PE=4 SV=1	absent	P665	0.332775	1.44668
PsCam051551	tr|G7JW19|G7JW19_MEDTR VAMP-associated protein OS=Medicago truncatula GN=MTR_5g012420 PE=4 SV=1	absent	P665	P665	2.61566
PsCam002166	PsCam002166 hit Medtr5g064420.1 : Rac GTPase activating protein 2 (Fragment) (AHRD V1 **-- O82459_LOTJA), contains Interpro domain(s) IPR000198 RhoGAP chr05_pseudomolecule_IMGAG_V3.5 26054427-26057301 H EGN_Mt100125 20100825	absent	P665	Messire	-1.91327
PsCam029559	PsCam029559 hit Glyma07g13600.1|PACid:16267182 : AT2G11890.1,adenylate,cyclase	absent	P665	-1.51565	-0.116547
PsCam033416	tr|G7J477|G7J477_MEDTR Cytochrome P450 family 71 protein OS=Medicago truncatula GN=MTR_3g076560 PE=3 SV=1	absent	P665	-0.502076	-1.09123
PsCam029363	tr|A0A072TGW6|A0A072TGW6_MEDTR p-loop nucleoside triphosphate hydrolase superfamily protein OS=Medicago truncatula GN=MTR_0189s0030 PE=4 SV=1	P665	P665	1.61523	-0.287954
PsCam005732	tr|A0A072TMQ7|A0A072TMQ7_MEDTR Uncharacterized protein OS=Medicago truncatula GN=MTR_8g021025 PE=4 SV=1	P665	absent	-0.0874628	-1.32712
PsCam038665	tr|G7ITR5|G7ITR5_MEDTR Alpha/beta hydrolase family protein OS=Medicago truncatula GN=MTR_2g086300 PE=4 SV=1	P665	-0.378512	P665	-0.813587
PsCam043540	PsCam043540 hit Glyma14g10510.1|PACid:16295065 : PF01417,PTHR12276,KOG2056,AT5G11710.1,epsin,N-terminal,homology,(ENTH),domain-containing,protein,/,clathrin,assembly,protein-related	absent	Messire	-5.63435	Messire
PsCam043095	tr|G7I2D2|G7I2D2_MEDTR SPla/RYanodine receptor (SPRY) domain protein OS=Medicago truncatula GN=MTR_1g019040 PE=4 SV=1	absent	P665	-2.04995	-0.930613
PsCam047181	tr|G7LD35|G7LD35_MEDTR Transmembrane protein, putative OS=Medicago truncatula GN=MTR_8g092860 PE=4 SV=1	P665	absent	-1.08938	0.227619
PsCam003225	tr|A0A072VEC4|A0A072VEC4_MEDTR DUF3511 domain protein OS=Medicago truncatula GN=MTR_1g015810 PE=4 SV=1	P665	P665	-0.781893	-1.10287
PsCam038085	tr|A0A072U8X6|A0A072U8X6_MEDTR Plant/T8K14-16 protein OS=Medicago truncatula GN=MTR_6g445110 PE=4 SV=1	Messire	absent	-0.917113	-0.484668
PsCam035336	tr|A0A151RUR6|A0A151RUR6_CAJCA Dicer-like protein 4 OS=Cajanus cajan GN=KK1_032158 PE=3 SV=1	absent	Messire	0.0465635	0.127861
PsCam020869	tr|A0A072TQ65|A0A072TQ65_MEDTR MYND finger protein OS=Medicago truncatula GN=MTR_8g447230 PE=4 SV=1	Messire	Messire	-0.226675	-0.359676
PsCam048591	tr|A0A072UIG3|A0A072UIG3_MEDTR TatD-related deoxyribonuclease OS=Medicago truncatula GN=MTR_6g033025 PE=4 SV=1	P665	absent	-0.263191	0.183492
PsCam005273	tr|G7KQ85|G7KQ85_MEDTR Uncharacterized protein OS=Medicago truncatula GN=MTR_6g069830 PE=4 SV=2	P665	Messire	0.0332675	0.0676278
PsCam041058	tr|A0A072VB82|A0A072VB82_MEDTR Wound-responsive family protein OS=Medicago truncatula GN=MTR_2g089950 PE=4 SV=1	absent	P665	3.49411	2.35414
PsCam038913	tr|A0A072VFD7|A0A072VFD7_MEDTR Senescence-associated nodulin OS=Medicago truncatula GN=MTR_1g034140 PE=3 SV=1	absent	Messire	-1.08938	-1.27219
PsCam037215	tr|A0A072V933|A0A072V933_MEDTR DUF946 family protein OS=Medicago truncatula GN=MTR_2g067640 PE=4 SV=1	absent	P665	-1.78636	0.204798
PsCam054149	PsCam054149 hit MCT2-AT5G07930.1 : symbols:MCT2, MEI2 C-terminal RRM only like 2	Messire	Messire	0.913937	2.42993
PsCam027311	tr|A0A072TLN4|A0A072TLN4_MEDTR Zinc-binding alcohol dehydrogenase family protein OS=Medicago truncatula GN=MTR_0001s0660 PE=4 SV=1	0.523035	Messire	P665	-2.558
PsCam001982	tr|I3SI07|I3SI07_MEDTR Uncharacterized protein OS=Medicago truncatula PE=2 SV=1	absent	Messire	absent	1.0307
PsCam036293	tr|G7JNB4|G7JNB4_MEDTR Glycosyltransferase family 47 protein OS=Medicago truncatula GN=MTR_4g057500 PE=4 SV=2	-0.0740006	Messire	-0.366771	-0.400206
PsCam035439	tr|A0A151R778|A0A151R778_CAJCA Uncharacterized protein OS=Cajanus cajan GN=KK1_040272 PE=4 SV=1	absent	Messire	0.332775	0.661292
PsCam045166	tr|I1JAQ6|I1JAQ6_SOYBN Uncharacterized protein OS=Glycine max GN=GLYMA_01G235300 PE=4 SV=1	Messire	-4.88264	-0.0869176	-1.89072
PsCam058424	tr|G7KN47|G7KN47_MEDTR p-loop nucleoside triphosphate hydrolase superfamily protein OS=Medicago truncatula GN=MTR_6g084490 PE=3 SV=2	absent	P665	6.87539	2.64909
PsCam033783	tr|G7IND7|G7IND7_MEDTR Pentatricopeptide (PPR) repeat protein OS=Medicago truncatula GN=MTR_2g035630 PE=4 SV=1	Messire	Messire	Messire	-0.96542
PsCam059344	tr|G7IQY0|G7IQY0_MEDTR DEAD-box ATP-dependent RNA helicase OS=Medicago truncatula GN=MTR_2g066050 PE=3 SV=1	P665	P665	1.05138	1.00639
PsCam004868	tr|G7JEV2|G7JEV2_MEDTR Ras protein Rab7, putative OS=Medicago truncatula GN=MTR_4g068010 PE=4 SV=1	P665	Messire	absent	0.0306968
PsCam048539	tr|A2Q675|A2Q675_MEDTR Transmembrane protein, putative OS=Medicago truncatula GN=MTR_2g033650 PE=4 SV=1	P665	P665	-0.189638	0.653817
Contig6748	tr|A2Q2C7|A2Q2C7_MEDTR RNA-directed DNA polymerase (Reverse transcriptase), Chromo, Zinc finger, CCHC-type, Peptidase aspartic, active site, Polynucleotidyl transferase, Ribonuclease H fold OS=Medicago truncatula GN=MtrDRAFT_AC150244g37v2 PE=4 SV=1	absent	P665	-2.40152	-0.701607
PsCam036818	tr|A0A072UKN2|A0A072UKN2_MEDTR Calmodulin-domain kinase CDPK protein OS=Medicago truncatula GN=MTR_4g066660 PE=4 SV=1	absent	Messire	-1.66183	-1.05308
PsCam014703	PsCam014703 none	absent	Messire	Messire	Messire
PsCam046882	PsCam046882 none	absent	Messire	Messire	-3.3545
PsCam039933	tr|A0A072V192|A0A072V192_MEDTR RING-H2 zinc finger protein OS=Medicago truncatula GN=MTR_3g081030 PE=4 SV=1	P665	P665	-0.223937	-0.765224
PsCam025352	tr|A0A072U537|A0A072U537_MEDTR Transmembrane protein, putative OS=Medicago truncatula GN=MTR_8g095160 PE=4 SV=1	Messire	0.206451	-0.947969	-0.13306
PsCam001101	tr|G7L848|G7L848_MEDTR Ethylene response factor OS=Medicago truncatula GN=MTR_8g102800 PE=4 SV=2	P665	absent	-1.89433	0.703788
PsCam037911	tr|G7IU74|G7IU74_MEDTR Hydrolase family protein/HAD-superfamily protein OS=Medicago truncatula GN=MTR_2g095830 PE=4 SV=1	Messire	Messire	1.6796	1
PsCam048303	tr|Q1RU73|Q1RU73_MEDTR DUF247 domain protein OS=Medicago truncatula GN=MTR_8g037923 PE=4 SV=1	absent	Messire	0.266801	0.293671
Contig7515	tr|A0A151SAF3|A0A151SAF3_CAJCA Protein SMG8 OS=Cajanus cajan GN=KK1_026320 PE=4 SV=1	Messire	1.20645	0.428802	0.640324
PsCam044316	tr|A0A072TX43|A0A072TX43_MEDTR Cytochrome P450 family protein OS=Medicago truncatula GN=MTR_7g016040 PE=3 SV=1	P665	absent	0.905535	0.730795
PsCam044269	tr|G7KGS4|G7KGS4_MEDTR Glycerol-3-phosphate acyltransferase OS=Medicago truncatula GN=MTR_5g080360 PE=4 SV=2	absent	P665	-0.0262474	1.64758
PsCam039176	tr|A0A151RNR9|A0A151RNR9_CAJCA Retrovirus-related Pol polyprotein from transposon TNT 1-94 (Fragment) OS=Cajanus cajan GN=KK1_034339 PE=4 SV=1	1.91966	P665	-2.40152	0.615659
PsCam051359	tr|G7IC23|G7IC23_MEDTR Peroxidase OS=Medicago truncatula GN=MTR_1g101830 PE=2 SV=1	absent	P665	-1.82375	0.203533
PsCam001980	tr|G7JF17|G7JF17_MEDTR NDR1-like protein OS=Medicago truncatula GN=MTR_4g081200 PE=4 SV=1	-1.06193	P665	-1.52718	-0.70394
PsCam021105	tr|K7K361|K7K361_SOYBN Uncharacterized protein OS=Glycine max GN=GLYMA_01G112300 PE=4 SV=1	-1.06193	Messire	-1.00851	-1.05112
PsCam023490	PsCam023490 hit Glyma05g06420.1|PACid:16258518 : PF00044,PF02800,PTHR10836,KOG0657,1.2.1.12,K00134,AT1G13440.1,GAPC2,GAPC2,(GLYCERALDEHYDE-3-PHOSPHATE,DEHYDROGENASE,C2),,NAD,or,NADH,binding,/,binding,/,catalytic/,glyceraldehyde-3-phosphate,dehydrogenase,(phosphorylating)/,glyceraldehyde-3-phosphate,dehydrogenase	-0.0740006	P665	-0.0840643	1.17355
PsCam030084	PsCam030084 hit AT3G06670.1 : binding	P665	P665	P665	P665
PsCam046093	tr|A0A072UTB3|A0A072UTB3_MEDTR mTERF protein OS=Medicago truncatula GN=MTR_4g120380 PE=4 SV=1	P665	absent	-3.17834	-3.00708
PsCam040174	PsCam040174 hit Medtr3te110820.1 : none	P665	0.206451	Messire	0.449526
PsCam053189	PsCam053189 hit Glyma16g21840.1|PACid:16302499 : PF01388,PTHR13964,AT2G17410.1,ARID/BRIGHT,DNA-binding,domain-containing,protein	2.50674	P665	0.913108	1.24719
PsCam031085	tr|G7LGX2|G7LGX2_MEDTR F/Y rich carboxy-terminal protein OS=Medicago truncatula GN=MTR_8g066290 PE=4 SV=2	Messire	Messire	-0.579344	0.918856
PsCam035321	tr|A0A151R972|A0A151R972_CAJCA Uncharacterized protein (Fragment) OS=Cajanus cajan GN=KK1_039641 PE=4 SV=1	Messire	absent	0.905535	-0.378512
PsCam051780	tr|G7KC16|G7KC16_MEDTR CCT motif protein OS=Medicago truncatula GN=MTR_5g010120 PE=4 SV=1	Messire	absent	0.23472	-1.26062
PsCam042279	tr|I1JQ66|I1JQ66_SOYBN Uncharacterized protein OS=Glycine max GN=GLYMA_03G200000 PE=4 SV=1	absent	P665	-1.51288	-0.74086
Contig2183	PsCam006306 hit C.cajan_42029 : B5BSX1_9FABA Cytochrome P450 88D6 OS=Glycyrrhiza uralensis GN=CYP88D6 PE=2 SV=1	absent	P665	0.0569024	-0.403029
PsCam034615	tr|A0A072TUB7|A0A072TUB7_MEDTR Beta-1,4-N-acetylglucosaminyltransferase-like protein OS=Medicago truncatula GN=MTR_8g089840 PE=4 SV=1	0.925999	Messire	1.17625	0.0345671
PsCam029905	PsCam029905 hit Glyma17g16600.3|PACid:16305812 : PF06943,	-1.06193	Messire	-0.0836579	1.03449
PsCam013043	tr|G7L1G9|G7L1G9_MEDTR RING zinc finger protein, putative OS=Medicago truncatula GN=MTR_7g076010 PE=4 SV=1	Messire	Messire	0.371813	-0.546115
PsCam028627	tr|A0A151SQX0|A0A151SQX0_CAJCA Retrovirus-related Pol polyprotein from transposon TNT 1-94 OS=Cajanus cajan GN=KK1_003441 PE=4 SV=1	P665	Messire	1.49411	-1.28511
PsCam054192	PsCam054192 none	Messire	Messire	0.326673	2.17174
PsCam010152	PsCam010152 hit AT1G42470.1 : Patched family protein	P665	Messire	-1.57193	-0.162626
PsCam002548	tr|A0A072UBY5|A0A072UBY5_MEDTR Replication factor-A carboxy-terminal domain protein OS=Medicago truncatula GN=MTR_6g464080 PE=4 SV=1	absent	Messire	-7.23983	Messire
PsCam052116	tr|G7IAA9|G7IAA9_MEDTR Uncharacterized protein OS=Medicago truncatula GN=MTR_1g084780 PE=4 SV=1	absent	P665	P665	0.203533
PsCam026644	PsCam026644 hit Glyma09g08940.1|PACid:16275255 : AT1G24420.1,transferase,family,protein	Messire	0.528379	-0.0836579	-0.449884
PsCam002619	tr|G7IEH6|G7IEH6_MEDTR DUF3511 domain protein OS=Medicago truncatula GN=MTR_1g087730 PE=4 SV=1	P665	absent	1.01376	0.805002
Contig7381	tr|I1LKD9|I1LKD9_SOYBN Uncharacterized protein OS=Glycine max GN=GLYMA_12G070500 PE=4 SV=1	P665	absent	-0.0874628	-3.67377
PsCam013171	tr|A0A072TR06|A0A072TR06_MEDTR Zinc finger SWIM domain protein OS=Medicago truncatula GN=MTR_0393s0040 PE=4 SV=1	P665	P665	1.4992	0.660473
PsCam014289	tr|G7K2V5|G7K2V5_MEDTR NB-ARC domain disease resistance protein OS=Medicago truncatula GN=MTR_5g035280 PE=3 SV=1	P665	Messire	P665	2.03449
PsCam045350	tr|G7J683|G7J683_MEDTR LRR receptor-like kinase OS=Medicago truncatula GN=MTR_3g090660 PE=4 SV=2	Messire	P665	-2.5502	-0.976916
PsCam003568	PsCam003568 hit Medtr4g014190.1 : Orf141 protein (AHRD V1 *-*- Q5U6D6_BETVU) chr04_pseudomolecule_IMGAG_V3.5 3078410-3077262 E EGN_Mt100125 20100825	-0.0740006	Messire	-4.04472	-3.80735
PsCam010411	PsCam010411 hit C.cajan_41067 : A5ARG8_VITVI Putative uncharacterized protein OS=Vitis vinifera GN=VITISV_013112 PE=4 SV=1	Messire	0.206451	-0.961623	-0.124234
PsCam035431	tr|A0A151RGA5|A0A151RGA5_CAJCA Serine/threonine-protein kinase OS=Cajanus cajan GN=KK1_037130 PE=3 SV=1	-0.0619277	P665	-0.447871	-1.9626
Contig3997	tr|G7J0H9|G7J0H9_MEDTR LRR and NB-ARC domain disease resistance protein OS=Medicago truncatula GN=MTR_3g014320 PE=3 SV=1	Messire	P665	-0.40691	-0.965443
Contig5505	PsCam002242 hit LjChr6t2486 : Transcription factor, TCP, IPR005333:Transcription factor, TCP,	Messire	Messire	-7.1885	Messire
PsCam052719	PsCam052719 hit C.cajan_19246 : A5B625_VITVI Putative uncharacterized protein OS=Vitis vinifera GN=VITISV_022977 PE=4 SV=1	Messire	absent	-7.4795	-6.95117
PsCam039049	tr|G7J4X9|G7J4X9_MEDTR DnaJ chaperone carboxy-terminal domain protein OS=Medicago truncatula GN=MTR_3g088140 PE=4 SV=1	Messire	Messire	-0.8935	P665
PsCam038040	tr|A0A072V0Q7|A0A072V0Q7_MEDTR Glutathione S-transferase, amino-terminal domain protein OS=Medicago truncatula GN=MTR_3g088635 PE=4 SV=1	P665	Messire	-0.437748	-0.162348
PsCam013227	tr|G7KXJ0|G7KXJ0_MEDTR Transmembrane protein, putative OS=Medicago truncatula GN=MTR_7g112710 PE=4 SV=2	Messire	absent	3.63905	3.44398
PsCam040875	tr|A0A072VXA4|A0A072VXA4_MEDTR AP2 domain class transcription factor OS=Medicago truncatula GN=MTR_1g074230 PE=4 SV=1	Messire	absent	1.80482	0.671257
PsCam056361	tr|Q2HV66|Q2HV66_MEDTR Zinc finger, C3HC4 type (RING finger) protein OS=Medicago truncatula GN=MTR_7g079280 PE=4 SV=1	absent	P665	0.223789	0.282335
Contig7431	PsCam040371 hit Medtr7g046520.1 : Unknown Protein (AHRD V1) chr07_pseudomolecule_IMGAG_V3.5 12288528-12287087 H EGN_Mt100125 20100825	Messire	absent	Messire	Messire
PsCam056898	PsCam056898 hit C.cajan_45052 : Q9ZPF9_ARATH F5K24.1 protein OS=Arabidopsis thaliana GN=AT4g07850 PE=2 SV=1	3.24539	P665	P665	0.0306968
PsCam053587	tr|A0A072TMN4|A0A072TMN4_MEDTR Transmembrane protein, putative OS=Medicago truncatula GN=MTR_8g027820 PE=4 SV=1	absent	P665	0.499198	-0.0762523
PsCam042745	tr|I1JNX0|I1JNX0_SOYBN Uncharacterized protein OS=Glycine max GN=GLYMA_03G156700 PE=3 SV=1	P665	absent	2.72185	-0.834729
PsCam040714	tr|A0A072V8R1|A0A072V8R1_MEDTR Leguminosin proline-rich group669 secreted peptide OS=Medicago truncatula GN=MTR_2g046770 PE=4 SV=1	absent	P665	0.13596	-0.227908
PsCam050045	tr|G7ICC6|G7ICC6_MEDTR F-box/kelch-repeat plant protein OS=Medicago truncatula GN=MTR_1g018140 PE=4 SV=1	Messire	absent	-1.51288	0.43347
PsCam002471	PsCam002471 hit Glyma17g11540.1|PACid:16305226 : PF00036,PTHR12294,KOG2643,AT4G32060.1,calcium-binding,EF,hand,family,protein	absent	P665	-0.500802	4.93835
PsCam039608	tr|A0A0R0IA54|A0A0R0IA54_SOYBN Uncharacterized protein (Fragment) OS=Glycine max GN=GLYMA_09G185400 PE=4 SV=1	Messire	absent	Messire	-1.21383
PsCam010403	tr|G7L647|G7L647_MEDTR Core histone H2A/H2B/H3/H4 OS=Medicago truncatula GN=MTR_7g013610 PE=3 SV=1	Messire	Messire	1.22963	-2.29418
PsCam036880	tr|A0A072UPZ7|A0A072UPZ7_MEDTR Polygalacturonase QRT3-like protein OS=Medicago truncatula GN=MTR_4g094732 PE=4 SV=1	absent	Messire	2.22963	0.518995
PsCam031793	PsCam031793 none	Messire	absent	Messire	Messire
PsCam034742	tr|Q2HSR8|Q2HSR8_MEDTR Putative uncharacterized protein OS=Medicago truncatula GN=MtrDRAFT_AC151000g14v2 PE=4 SV=1	absent	Messire	-1.08746	-0.0762758
PsCam038458	tr|A0A072UK88|A0A072UK88_MEDTR F-box protein interaction domain protein OS=Medicago truncatula GN=MTR_4g037465 PE=4 SV=1	P665	P665	P665	P665
Contig2209	tr|Q2HST2|Q2HST2_MEDTR Peptidase aspartic, active site (Fragment) OS=Medicago truncatula GN=MtrDRAFT_AC150891g44v2 PE=4 SV=1	2.50674	P665	-0.732633	-1.50627
PsCam032183	PsCam032183 hit C.cajan_39968 : A2Q3D2_MEDTR Putative non-LTR retroelement reverse transcriptase, related (Fragment) OS=Medicago truncatula GN=MtrDRAFT_AC155880g1v2 PE=4 SV=1	P665	P665	2.23519	1.49665
PsCam039455	tr|A0A0S3RAI8|A0A0S3RAI8_PHAAN Uncharacterized protein OS=Vigna angularis var. angularis GN=Vigan.02G019700 PE=4 SV=1	P665	P665	1.08416	0.793963
PsCam044698	PsCam044698 hit C.cajan_38870 : B2BXJ4_ARALY LTRGag-pol-polymerase 3 OS=Arabidopsis lyrata subsp. lyrata GN=LTR3 PE=4 SV=1	P665	P665	3.49411	-2.29418
PsCam013405	tr|G7JU00|G7JU00_MEDTR Glucose-6-phosphate 1-epimerase-like protein OS=Medicago truncatula GN=MTR_4g092780 PE=4 SV=1	Messire	absent	-3.17292	Messire
PsCam051915	tr|A0A072URM3|A0A072URM3_MEDTR Membrane lipoprotein, putative OS=Medicago truncatula GN=MTR_4g125370 PE=4 SV=1	Messire	Messire	-1.08746	0.449526
PsCam010459	PsCam010459 hit ARF22-AT1G34390.1 : symbols:ARF22, auxin response factor 22	Messire	absent	-3.53939	-2.62982
PsCam042238	tr|A0A072V8S5|A0A072V8S5_MEDTR 9-cis-epoxycarotenoid dioxygenase OS=Medicago truncatula GN=MTR_2g070460 PE=4 SV=1	absent	Messire	1.29228	3.03165
Contig5802	PsCam026182 none	absent	Messire	2.16254	-0.135692
PsCam049635	tr|G7K9E0|G7K9E0_MEDTR Multi-copper oxidase-like protein OS=Medicago truncatula GN=MTR_5g018270 PE=4 SV=1	P665	absent	0.176251	0.298175
PsCam001371	tr|I3S3M2|I3S3M2_MEDTR Uncharacterized protein OS=Medicago truncatula PE=2 SV=1	Messire	1.20645	Messire	0.330638
PsCam022463	tr|V7BMG0|V7BMG0_PHAVU Uncharacterized protein (Fragment) OS=Phaseolus vulgaris GN=PHAVU_006G0250002g PE=4 SV=1	absent	Messire	Messire	absent
PsCam029216	tr|K7LPV0|K7LPV0_SOYBN Uncharacterized protein OS=Glycine max PE=4 SV=1	Messire	P665	1.4992	1.62184
PsCam031493	tr|A0A151S6G2|A0A151S6G2_CAJCA Uncharacterized protein OS=Cajanus cajan GN=KK1_027770 PE=4 SV=1	P665	absent	0.332775	1.76918
PsCam040607	tr|G7KZY5|G7KZY5_MEDTR Transcription factor OS=Medicago truncatula GN=MTR_7g010120 PE=4 SV=1	P665	P665	P665	P665
PsCam039812	tr|A0A072UVE9|A0A072UVE9_MEDTR NAC transcription factor-like protein OS=Medicago truncatula GN=MTR_4g052620 PE=4 SV=1	Messire	absent	-0.0882272	-1.44988
PsCam021995	PsCam021995 hit Glyma06g45580.1|PACid:16265274 : ,	P665	absent	P665	2.20062
PsCam038970	tr|G7IRG8|G7IRG8_MEDTR Receptor-like kinase OS=Medicago truncatula GN=MTR_2g087680 PE=4 SV=2	Messire	absent	0.386757	0.429129
Contig6525	tr|A0A151RNW3|A0A151RNW3_CAJCA Glycinin OS=Cajanus cajan GN=KK1_034270 PE=3 SV=1	Messire	absent	-3.6272	-1.44988
PsCam000694	tr|I3T5L4|I3T5L4_MEDTR Uncharacterized protein OS=Medicago truncatula PE=2 SV=1	P665	absent	-0.0840643	2.56141
PsCam050645	tr|A0A072UNT0|A0A072UNT0_MEDTR Papain family cysteine protease OS=Medicago truncatula GN=MTR_4g094918 PE=3 SV=1	Messire	absent	-2.40152	Messire
PsCam042768	tr|G7LCJ3|G7LCJ3_MEDTR Clathrin assembly plant-like protein OS=Medicago truncatula GN=MTR_8g008860 PE=4 SV=1	-0.0740006	P665	-2.07857	Messire
PsCam044664	tr|G7LGI8|G7LGI8_MEDTR Uncharacterized protein OS=Medicago truncatula GN=MTR_8g095560 PE=4 SV=1	-0.0740006	P665	-2.40152	P665
PsCam043881	tr|A0A0B2RR01|A0A0B2RR01_GLYSO Uncharacterized protein OS=Glycine soja GN=glysoja_043283 PE=4 SV=1	absent	Messire	1.1066	0.290963
PsCam033321	tr|A0A072UM70|A0A072UM70_MEDTR Sulfate/bicarbonate/oxalate exchanger and transporter sat-1 OS=Medicago truncatula GN=MTR_4g084640 PE=3 SV=1	-0.0740006	P665	P665	0.522953
Contig2708	tr|A0A072UWE3|A0A072UWE3_MEDTR PPR containing plant-like protein OS=Medicago truncatula GN=MTR_4g064917 PE=4 SV=1	P665	absent	-0.34921	-0.0980721
PsCam022602	PsCam022602 hit Glyma07g18200.1|PACid:16267670 : PF00657,KOG3035,AT3G11210.1,GDSL-motif,lipase/hydrolase,family,protein	Messire	Messire	P665	0.449526
PsCam043058	tr|A0A072TMT2|A0A072TMT2_MEDTR HhH-GPD base excision DNA repair family protein OS=Medicago truncatula GN=MTR_8g028105 PE=4 SV=1	-0.0740006	P665	P665	1.25526
PsCam031281	tr|I1MBP7|I1MBP7_SOYBN Auxin response factor OS=Glycine max GN=GLYMA_14G208500 PE=3 SV=1	-0.0740006	P665	-0.67091	-0.522796
PsCam049027	tr|G7JHH8|G7JHH8_MEDTR Methyltransferase PMT16, putative OS=Medicago truncatula GN=MTR_4g083030 PE=4 SV=2	Messire	-0.793549	Messire	-0.959683
Contig7435	tr|A0A151S7Z1|A0A151S7Z1_CAJCA Protein SERAC1 OS=Cajanus cajan GN=KK1_027293 PE=4 SV=1	-2.06193	-3.70229	-2.17863	-2.05273
PsCam051592	tr|A0A072US48|A0A072US48_MEDTR F-box/LRR protein, putative OS=Medicago truncatula GN=MTR_4g011120 PE=4 SV=1	Messire	Messire	-0.0129246	-0.313107
PsCam001704	tr|A0A072V162|A0A072V162_MEDTR DUF1645 family protein OS=Medicago truncatula GN=MTR_4g105750 PE=4 SV=1	Messire	absent	-1.1243	0.883355
PsCam055050	tr|G7J6B9|G7J6B9_MEDTR B3 domain transcription factor OS=Medicago truncatula GN=MTR_3g101520 PE=4 SV=1	P665	0.206451	-2.37666	-2.04089
PsCam037193	tr|G7KMK5|G7KMK5_MEDTR Alpha/beta fold hydrolase OS=Medicago truncatula GN=MTR_6g082420 PE=4 SV=2	absent	P665	-1.35194	0.0345802
PsCam016011	tr|A0A151TNX9|A0A151TNX9_CAJCA PHD finger protein At1g33420 family OS=Cajanus cajan GN=KK1_022416 PE=4 SV=1	P665	absent	0.659346	0.74923
Contig553	tr|V7BFI9|V7BFI9_PHAVU Uncharacterized protein OS=Phaseolus vulgaris GN=PHAVU_007G170500g PE=4 SV=1	absent	P665	2.5475	0.806136
PsCam043372	tr|G7L0A1|G7L0A1_MEDTR Titan9, putative OS=Medicago truncatula GN=MTR_7g075050 PE=4 SV=2	absent	Messire	-0.857016	-0.135173
PsCam027862	PsCam027862 hit Glyma01g07140.1|PACid:16243680 : PF01535,PTHR10483,AT1G12700.1,helicase,domain-containing,protein,/,pentatricopeptide,(PPR),repeat-containing,protein	P665	Messire	1.29637	2.25792
PsCam045623	tr|G7JIE0|G7JIE0_MEDTR BZIP family transcription factor OS=Medicago truncatula GN=MTR_4g053250 PE=4 SV=1	Messire	Messire	-0.0836579	-1.42461
PsCam004572	tr|K7KYN6|K7KYN6_SOYBN Uncharacterized protein OS=Glycine max GN=GLYMA_06G322600 PE=4 SV=1	P665	absent	-0.132609	0.273646
PsCam043724	PsCam043724 hit Medtr4g031380.1 : Nodule-specific cysteine-rich peptide 319 (AHRD V1 *-*- A7KHE9_MEDTR), contains Interpro domain(s) IPR009810 Late nodulin chr04_pseudomolecule_IMGAG_V3.5 9455266-9453005 H EGN_Mt100125 20100825	Messire	Messire	Messire	Messire
PsCam043908	PsCam043908 hit C.cajan_35773 : C6T9C9_SOYBN Putative uncharacterized protein OS=Glycine max PE=2 SV=1	absent	P665	-4.25019	Messire
PsCam035525	tr|G7K141|G7K141_MEDTR LRR receptor-like kinase family protein OS=Medicago truncatula GN=MTR_5g014720 PE=3 SV=2	absent	Messire	-0.0209989	0.315249
PsCam004684	tr|K7KXM2|K7KXM2_SOYBN Kinesin-like protein OS=Glycine max GN=GLYMA_06G266500 PE=3 SV=1	0.925999	Messire	-0.27307	-0.449884
PsCam011423	tr|A0A072TYJ3|A0A072TYJ3_MEDTR Basic helix loop helix protein BHLH17, putative OS=Medicago truncatula GN=MTR_7g451650 PE=4 SV=1	-4.52356	absent	Messire	Messire
PsCam045576	tr|G7L3F3|G7L3F3_MEDTR Laccase OS=Medicago truncatula GN=MTR_7g060460 PE=3 SV=1	-0.0740006	Messire	-1.01292	0.842319
PsCam025336	tr|A0A072U2J7|A0A072U2J7_MEDTR NBS-LRR disease resistance protein OS=Medicago truncatula GN=MTR_7g091550 PE=3 SV=1	Messire	Messire	-0.473731	-0.0280533
PsCam010949	tr|K7LST1|K7LST1_SOYBN Uncharacterized protein OS=Glycine max GN=GLYMA_12G030400 PE=4 SV=1	Messire	absent	0.4975	2.61756
PsCam056894	tr|G7JZJ8|G7JZJ8_MEDTR PHD zinc finger protein OS=Medicago truncatula GN=MTR_5g071340 PE=4 SV=1	P665	P665	P665	P665
PsCam045156	tr|K7KVC9|K7KVC9_SOYBN Uncharacterized protein OS=Glycine max GN=GLYMA_06G160600 PE=4 SV=1	P665	absent	0.494109	-0.103172
PsCam035591	tr|I1LVC4|I1LVC4_SOYBN Uncharacterized protein OS=Glycine max GN=GLYMA_12G236100 PE=4 SV=1	P665	P665	-0.0944647	-0.550474
PsCam000676	tr|I1JPV4|I1JPV4_SOYBN Uncharacterized protein OS=Glycine max GN=GLYMA_03G189600 PE=4 SV=1	P665	P665	-0.0836579	-2.558
Contig530	tr|A0A151SBP3|A0A151SBP3_CAJCA Retrovirus-related Pol polyprotein from transposon TNT 1-94 OS=Cajanus cajan GN=KK1_025859 PE=4 SV=1	P665	absent	-2.41232	Messire
PsCam035569	tr|G7L642|G7L642_MEDTR NBS-LRR type disease resistance protein OS=Medicago truncatula GN=MTR_7g013560 PE=3 SV=1	Messire	P665	P665	3.20189
PsCam038604	tr|G7K7L7|G7K7L7_MEDTR Transmembrane protein, putative OS=Medicago truncatula GN=MTR_5g085980 PE=2 SV=1	Messire	absent	-0.258385	0.322534
PsCam038764	tr|A0A072V1S6|A0A072V1S6_MEDTR Uncharacterized protein OS=Medicago truncatula GN=MTR_3g097180 PE=4 SV=1	absent	P665	-0.0944647	2.35414
PsCam049190	tr|A0A151TEV6|A0A151TEV6_CAJCA Long-chain-fatty-acid--CoA ligase 5 OS=Cajanus cajan GN=KK1_011814 PE=4 SV=1	absent	P665	-1.0048	1.10766
PsCam042969	tr|I3S3G7|I3S3G7_MEDTR Uncharacterized protein OS=Medicago truncatula PE=2 SV=1	Messire	-0.739183	-1.30889	0.710568
PsCam036202	tr|G7J8L1|G7J8L1_MEDTR Replication factor C subunit, putative OS=Medicago truncatula GN=MTR_3g118160 PE=4 SV=1	P665	absent	-1.08823	-2.6932
PsCam034156	tr|K7LLY4|K7LLY4_SOYBN Uncharacterized protein OS=Glycine max GN=GLYMA_10G282600 PE=4 SV=1	Messire	absent	0.913669	1.35997
PsCam039662	tr|Q4VYC7|Q4VYC7_MEDTR Coiled-coil-helix-coiled-coil-helix domain containing protein OS=Medicago truncatula GN=CHP PE=4 SV=1	Messire	absent	-0.24151	-0.587688
PsCam038593	tr|G7IRW0|G7IRW0_MEDTR Haloacid dehalogenase-like hydrolase OS=Medicago truncatula GN=MTR_2g097520 PE=2 SV=1	P665	2.79141	0.360305	2.80313
PsCam026327	PsCam026327 hit PDS1-AT1G06570.2 : symbols:PDS1,HPD, phytoene desaturation 1	Messire	absent	0.374782	-0.0305778
PsCam048035	PsCam048035 hit Medtr8g094340.1 : Unknown Protein (AHRD V1) chr08_pseudomolecule_IMGAG_V3.5 27212096-27210735 E EGN_Mt100125 20100825	-0.0740006	Messire	P665	Messire
PsCam044007	tr|A0A072V2A7|A0A072V2A7_MEDTR Mannan endo-1,4-beta-mannosidase-like protein OS=Medicago truncatula GN=MTR_3g112060 PE=3 SV=1	absent	P665	0.0388918	-0.0609067
PsCam000021	tr|G7J0T1|G7J0T1_MEDTR LRR and NB-ARC domain disease resistance protein OS=Medicago truncatula GN=MTR_3g032760 PE=3 SV=2	Messire	-0.793549	-2.94352	-2.42591
PsCam031729	PsCam031729 hit Glyma06g30000.1|PACid:16264118 : PF07719,PF00515,PTHR12601,AT4G28080.1,binding	Messire	absent	3.18945	-0.550474
PsCam011697	PsCam011697 hit Medtr4g071880.3 : Fructose-bisphosphate aldolase (AHRD V1 **** C3VVN9_MEDSA), contains Interpro domain(s) IPR000741 Fructose-bisphosphate aldolase, class-I chr04_pseudomolecule_IMGAG_V3.5 22819422-22827348 E EGN_Mt100125 20100825	P665	P665	-1.50208	2.84022
PsCam015808	PsCam015808 hit Glyma04g04560.1|PACid:16254851 : ,	P665	absent	0.910949	0.615659
PsCam058099	PsCam058099 hit C.cajan_46006 : C7FDI6_SOYBN TNP1 OS=Glycine max PE=4 SV=1	absent	P665	-1.25445	-0.550474
PsCam010099	PsCam010099 hit LjChr0t7281 : RNA-directed DNA polymerase (reverse transcriptase), related, IPR015706:RNA-directed DNA polymerase (reverse transcriptase), related,	P665	absent	-1.54749	Messire
PsCam050898	tr|G7J5H7|G7J5H7_MEDTR CASP-like protein OS=Medicago truncatula GN=MTR_3g078010 PE=3 SV=1	Messire	absent	-2.07857	0.0403175
PsCam040640	PsCam040640 hit Medtr8g075450.1 : Unknown Protein (AHRD V1) chr08_pseudomolecule_IMGAG_V3.5 20374132-20375847 H EGN_Mt100125 20100825	P665	absent	3.87344	3.83493
PsCam057585	tr|G7KAF0|G7KAF0_MEDTR Pumilio-family RNA-binding repeatprotein OS=Medicago truncatula GN=MTR_5g063650 PE=4 SV=1	Messire	absent	Messire	Messire
PsCam029182	tr|G7J4R3|G7J4R3_MEDTR Uncharacterized protein OS=Medicago truncatula GN=MTR_3g113840 PE=4 SV=2	P665	P665	0.167006	0.601706
PsCam037158	tr|G7JIR1|G7JIR1_MEDTR GDP-fucose protein O-fucosyltransferase OS=Medicago truncatula GN=MTR_4g083590 PE=4 SV=1	absent	Messire	-2.24122	-1.5504
PsCam042937	tr|Q2MGS0|Q2MGS0_MEDTR GPI mannosyltransferase 2 OS=Medicago truncatula GN=MTR_4g084070 PE=3 SV=1	Messire	absent	0.538639	-0.0647841
PsCam042317	PsCam042317 hit C.cajan_43374 : B9IGA5_POPTR Predicted protein OS=Populus trichocarpa GN=POPTRDRAFT_825349 PE=4 SV=1	Messire	Messire	Messire	-3.42177
PsCam048344	tr|A0A072V055|A0A072V055_MEDTR Uncharacterized protein OS=Medicago truncatula GN=MTR_3g081560 PE=4 SV=1	P665	P665	-0.00440029	0.565107
PsCam035772	tr|K7KL40|K7KL40_SOYBN Uncharacterized protein OS=Glycine max GN=GLYMA_04G193000 PE=4 SV=1	-1.06942	Messire	-0.208171	0.509738
PsCam044633	PsCam044633 hit Glyma08g09890.1|PACid:16270588 : PF00348,PTHR12001:SF8,KOG0776,AT4G38460.1,GGR,GGR,(geranylgeranyl,reductase),,farnesyltranstransferase	P665	P665	1.33007	0.661292
PsCam011362	tr|Q8W4T7|Q8W4T7_MEDTR Major intrinsic protein (MIP) family transporter OS=Medicago truncatula GN=NIP1 PE=2 SV=1	3.96016	3.11542	3.01772	2.48308
PsCam021708	tr|A0A072U0T2|A0A072U0T2_MEDTR Uncharacterized protein OS=Medicago truncatula GN=MTR_7g064935 PE=4 SV=1	Messire	Messire	-4.60368	-2.9626
PsCam014482	tr|A0A072U2J7|A0A072U2J7_MEDTR NBS-LRR disease resistance protein OS=Medicago truncatula GN=MTR_7g091550 PE=3 SV=1	2.72973	P665	0.913937	0.527987
PsCam029269	tr|G7JC98|G7JC98_MEDTR Potassium channel KAT3 protein OS=Medicago truncatula GN=MTR_3g108320 PE=4 SV=1	P665	absent	5.63734	3.4757
PsCam027125	tr|G7IRM6|G7IRM6_MEDTR Carboxy-terminal domain cyclin OS=Medicago truncatula GN=MTR_2g089490 PE=3 SV=1	absent	Messire	absent	2.20396
PsCam041764	PsCam041764 hit Glyma06g07840.1|PACid:16262109 : PF00520,PF07885,PF00027,PTHR10217,AT4G32650.1,ATKC1,ATKC1,(ARABIDOPSIS,THALIANA,K+,RECTIFYING,CHANNEL,1),,cyclic,nucleotide,binding,/,inward,rectifier,potassium,channel	P665	Messire	-3.63169	-2.38306
PsCam036671	tr|A0A072TZ05|A0A072TZ05_MEDTR Zinc finger, C3HC4 type (RING finger) protein OS=Medicago truncatula GN=MTR_7g056407 PE=4 SV=1	P665	absent	4.07907	2.83914
PsCam020793	tr|A0A072V6V2|A0A072V6V2_MEDTR F-box/RNI/FBD-like domain protein OS=Medicago truncatula GN=MTR_2g047858 PE=4 SV=1	absent	Messire	-5.69463	Messire
PsCam040261	tr|G7K9C1|G7K9C1_MEDTR Uncharacterized protein OS=Medicago truncatula GN=MTR_5g009260 PE=4 SV=1	P665	Messire	-0.0860626	-0.380457
PsCam042128	tr|G7K2G0|G7K2G0_MEDTR Uncharacterized protein OS=Medicago truncatula GN=MTR_5g015230 PE=4 SV=2	P665	absent	0.326673	0.227619
PsCam032784	PsCam032784 hit LjChr0t4408 : none	absent	Messire	-1.08938	0.0344884
PsCam003629	PsCam003629 hit Glyma06g46970.1|PACid:16265434 : PF00069,PF07714,PTHR23258,KOG1187,AT5G56790.1,protein,kinase,family,protein	5.50727	P665	P665	P665
PsCam008275	tr|A0A151RSW9|A0A151RSW9_CAJCA Uncharacterized protein (Fragment) OS=Cajanus cajan GN=KK1_032760 PE=4 SV=1	absent	P665	1.91095	1.03449
PsCam026992	tr|A0A072V0H9|A0A072V0H9_MEDTR Subtilisin-like serine protease OS=Medicago truncatula GN=MTR_3g082200 PE=4 SV=1	P665	P665	2.16254	2.94418
Contig5592	tr|G7ISR8|G7ISR8_MEDTR Eukaryotic aspartyl protease family protein OS=Medicago truncatula GN=MTR_2g028190 PE=3 SV=1	1.6982	1.47194	2.88247	1.45033
PsCam004768	tr|G7KG73|G7KG73_MEDTR LRR receptor-like kinase OS=Medicago truncatula GN=MTR_5g011840 PE=4 SV=1	P665	absent	-1.40961	0.871589
PsCam035754	tr|G7LF98|G7LF98_MEDTR Transmembrane protein, putative OS=Medicago truncatula GN=MTR_8g038320 PE=4 SV=2	P665	absent	0.913333	-1.70394
PsCam013871	PsCam013871 hit C.cajan_13281 : Q5NUF4_GLYEC 2-Hydroxyisoflavanone dehydratase OS=Glycyrrhiza echinata GN=HIDM PE=2 SV=1	-1.06596	Messire	P665	0.620468
Contig565	PsCam001864 hit LjChr4t252 : Cation/H+ exchanger, IPR006153:Cation/H+ exchanger,	-1.38628	P665	P665	P665
PsCam040728	tr|A0A072TY19|A0A072TY19_MEDTR Zinc ion-binding protein OS=Medicago truncatula GN=MTR_7g445390 PE=4 SV=1	P665	absent	-1.6715	1.55012
PsCam036942	tr|G7J5F5|G7J5F5_MEDTR Dof domain zinc finger protein OS=Medicago truncatula GN=MTR_3g077750 PE=4 SV=2	absent	P665	0.494109	2.03449
PsCam048175	tr|G7KDI7|G7KDI7_MEDTR Chromatin-remodeling complex ATPase chain, putative OS=Medicago truncatula GN=MTR_5g020000 PE=4 SV=1	Messire	Messire	-1.08366	-2.29418
PsCam043854	tr|V7BJV1|V7BJV1_PHAVU Uncharacterized protein OS=Phaseolus vulgaris GN=PHAVU_007G190000g PE=4 SV=1	Messire	absent	-2.24108	-2.58469
Contig2269	tr|A0A151T562|A0A151T562_CAJCA Putative AC transposase OS=Cajanus cajan GN=KK1_016713 PE=4 SV=1	P665	P665	P665	3.35414
PsCam030883	tr|Q6X0P1|Q6X0P1_SOYBN Putative uncharacterized protein OS=Glycine max PE=4 SV=1	0.864035	3.20795	-0.546135	-0.485992
PsCam043816	tr|A0A151TCK2|A0A151TCK2_CAJCA Histone H3 OS=Cajanus cajan GN=KK1_013875 PE=3 SV=1	P665	absent	1.72262	-2.31013
PsCam003782	PsCam003782 hit LjChr5t2034 : , IPR006912:,	P665	P665	P665	3.03165
Contig559	tr|A0A0L9T5V5|A0A0L9T5V5_PHAAN Uncharacterized protein OS=Phaseolus angularis GN=LR48_Vigan208s000100 PE=4 SV=1	Messire	P665	-2.66523	-1.54659
PsCam011730	PsCam011730 hit Glyma19g34180.1|PACid:16313699 : PF05703,PF08458,AT3G63300.1,phosphoinositide,binding	P665	Messire	-0.128136	0.232595
PsCam039327	tr|A0A072U3C8|A0A072U3C8_MEDTR Uncharacterized protein OS=Medicago truncatula GN=MTR_7g106140 PE=4 SV=1	P665	0.791413	-1.08366	0.0230836
PsCam015028	tr|A0A0S3SFM6|A0A0S3SFM6_PHAAN Uncharacterized protein OS=Vigna angularis var. angularis GN=Vigan.07G024600 PE=4 SV=1	3.32677	Messire	1.49701	1.03449
Contig8497	tr|A0A151RR78|A0A151RR78_CAJCA TMV resistance protein N OS=Cajanus cajan GN=KK1_033427 PE=4 SV=1	absent	Messire	1.87437	2.09801
PsCam014039	tr|A0A072U1T5|A0A072U1T5_MEDTR Endo polygalacturonase OS=Medicago truncatula GN=MTR_7g091850 PE=3 SV=1	P665	absent	-0.287077	-1.42259
PsCam042432	tr|I1MHR7|I1MHR7_SOYBN Uncharacterized protein OS=Glycine max GN=GLYMA_15G191600 PE=4 SV=2	P665	P665	0.328025	1.21549
PsCam035738	tr|G7I368|G7I368_MEDTR Single-stranded nucleic acid-binding protein R3H OS=Medicago truncatula GN=MTR_1g092910 PE=4 SV=1	P665	P665	1.49411	1.03449
PsCam046332	tr|K7MA92|K7MA92_SOYBN D-tyrosyl-tRNA(Tyr) deacylase OS=Glycine max GN=GLYMA_15G079600 PE=3 SV=1	P665	absent	0.215927	0.591941
Contig10849	PsCam052532 none	Messire	Messire	-1.15469	-1.42008
PsCam046075	tr|G7JXR1|G7JXR1_MEDTR Carboxy-terminal domain cyclin OS=Medicago truncatula GN=MTR_5g032550 PE=3 SV=1	Messire	absent	-1.15112	-2.59781
PsCam038693	tr|G7LDX4|G7LDX4_MEDTR Salicylic acid carboxyl methyltransferase OS=Medicago truncatula GN=MTR_8g077040 PE=4 SV=1	absent	P665	5.36891	6.00888
PsCam034641	tr|A0A072UI19|A0A072UI19_MEDTR S-adenosylmethionine-dependent methyltransferase, putative OS=Medicago truncatula GN=MTR_4g025410 PE=4 SV=1	absent	P665	-0.767827	-0.884101
Contig135	PsCam052401 hit Medtr7te022180.1 : none	absent	P665	1.61523	1.76918
PsCam009778	tr|K7LGU0|K7LGU0_SOYBN Uncharacterized protein OS=Glycine max GN=GLYMA_10G012200 PE=4 SV=1	P665	P665	P665	1.03449
PsCam050282	tr|G7JAB5|G7JAB5_MEDTR Programmed cell death-like protein OS=Medicago truncatula GN=MTR_3g095020 PE=4 SV=2	P665	P665	-0.502076	-1.1348
PsCam028791	PsCam028791 hit C.cajan_32398 : C6SZQ1_SOYBN Putative uncharacterized protein OS=Glycine max PE=2 SV=1	Messire	Messire	Messire	-6.46566
PsCam038979	tr|G7JMI8|G7JMI8_MEDTR Senescence-associated nodulin OS=Medicago truncatula GN=MTR_4g087090 PE=3 SV=1	absent	P665	-0.40691	2.14734
Contig3641	tr|G7IP67|G7IP67_MEDTR Transmembrane protein, putative OS=Medicago truncatula GN=MTR_2g019160 PE=4 SV=1	4.3147	4.73984	1.53722	-1.18407
PsCam037506	tr|G7J576|G7J576_MEDTR Carboxy-terminal domain cyclin OS=Medicago truncatula GN=MTR_3g100710 PE=3 SV=1	P665	P665	0.720723	0.619522
PsCam012380	PsCam012380 hit AT1G61900.1 : unknown protein, FUNCTIONS IN: molecular_function unknown, INVOLVED IN: biological_process unknown, LOCATED IN: anchor	P665	absent	2.00255	-0.0348467
PsCam042936	tr|H1A980|H1A980_MEDTR Cytochrome P450 monooxygenase OS=Medicago truncatula GN=CYP72A61v2 PE=2 SV=1	-1.65093	Messire	Messire	-1.28278
PsCam034319	tr|A0A0R0F7Q2|A0A0R0F7Q2_SOYBN Uncharacterized protein OS=Glycine max GN=GLYMA_17G035500 PE=4 SV=1	P665	-0.793549	0.72262	-0.603405
PsCam033292	sp|E4NKF8|PUB1_MEDTR U-box domain-containing protein 1 OS=Medicago truncatula GN=PUB1 PE=1 SV=1	-0.0740006	Messire	P665	3.35414
PsCam027559	tr|G7IE05|G7IE05_MEDTR PPPDE thiol peptidase family protein, putative OS=Medicago truncatula GN=MTR_1g100100 PE=4 SV=2	absent	P665	P665	0.49373
PsCam009321	PsCam009321 hit ATPAP25-AT4G36350.1 : symbols:ATPAP25,PAP25, purple acid phosphatase 25	absent	P665	-1.08366	-3.29652
Contig11581	tr|A0A072UZ75|A0A072UZ75_MEDTR (3S)-linalool/(E)-nerolidol/(E,E)-geranyl linalool synthase OS=Medicago truncatula GN=MTR_4g092020 PE=3 SV=1	2.593	3.43772	P665	3.71507
PsCam056086	tr|G7L0T6|G7L0T6_MEDTR Benzyl alcohol O-benzoyltransferase OS=Medicago truncatula GN=MTR_7g114560 PE=4 SV=2	absent	Messire	Messire	-5.10287
PsCam034007	tr|A0A151SV74|A0A151SV74_CAJCA Fatty acyl-CoA synthetase B OS=Cajanus cajan GN=KK1_014116 PE=4 SV=1	P665	Messire	-1.41232	0.61952
PsCam040794	tr|A0A072VBR6|A0A072VBR6_MEDTR Wound-responsive family protein OS=Medicago truncatula GN=MTR_2g089970 PE=4 SV=1	P665	P665	0.629614	0.619625
PsCam004776	tr|A0A072VLS1|A0A072VLS1_MEDTR Lectin receptor kinase OS=Medicago truncatula GN=MTR_2g090250 PE=4 SV=1	absent	Messire	3.93167	1.00932
Contig127	tr|A0A072UVA0|A0A072UVA0_MEDTR Uncharacterized protein OS=Medicago truncatula GN=MTR_3g012390 PE=4 SV=1	Messire	0.206451	-1.82375	-2.974
PsCam055790	tr|I1N4F8|I1N4F8_SOYBN Uncharacterized protein OS=Glycine max GN=GLYMA_18G261900 PE=4 SV=2	absent	P665	-2.15881	-0.652881
PsCam058620	PsCam058620 none	P665	P665	0.41966	-0.381931
PsCam049604	tr|A0A072VPJ5|A0A072VPJ5_MEDTR tRNA nucleotidyltransferase OS=Medicago truncatula GN=MTR_1g096870 PE=3 SV=1	P665	P665	0.210634	0.310346
PsCam044265	tr|A0A072ULE3|A0A072ULE3_MEDTR Protein DETOXIFICATION OS=Medicago truncatula GN=MTR_6g066380 PE=3 SV=1	P665	Messire	1.49411	0.275648
PsCam009537	tr|G7IVU7|G7IVU7_MEDTR Uncharacterized protein OS=Medicago truncatula GN=MTR_3g013580 PE=4 SV=1	P665	absent	-0.230988	0.186806
PsCam036452	tr|A0A072UR05|A0A072UR05_MEDTR Plant tudor-like RNA-binding protein OS=Medicago truncatula GN=MTR_4g113670 PE=4 SV=1	P665	absent	0.112456	0.0345572
PsCam038211	tr|I1LY11|I1LY11_SOYBN Uncharacterized protein OS=Glycine max GN=GLYMA_13G105700 PE=3 SV=2	P665	absent	Messire	-1.20693
PsCam039909	tr|G7IIR2|G7IIR2_MEDTR Ethylene-responsive transcription factor ERF017-like protein OS=Medicago truncatula GN=MTR_2g043030 PE=4 SV=1	Messire	absent	4.40657	0.0230836
PsCam038385	tr|A0A0B2P4H8|A0A0B2P4H8_GLYSO Putative nuclease HARBI1 OS=Glycine soja GN=glysoja_002582 PE=4 SV=1	absent	P665	0.328317	0.746823
PsCam049478	tr|A0A072UM30|A0A072UM30_MEDTR Eukaryotic peptide chain release factor subunit 1-3 OS=Medicago truncatula GN=MTR_6g478120 PE=4 SV=1	absent	Messire	-1.08366	0.0403175
PsCam009219	tr|A0A072U2J7|A0A072U2J7_MEDTR NBS-LRR disease resistance protein OS=Medicago truncatula GN=MTR_7g091550 PE=3 SV=1	absent	P665	0.832055	-0.313208
PsCam043817	tr|G7L647|G7L647_MEDTR Core histone H2A/H2B/H3/H4 OS=Medicago truncatula GN=MTR_7g013610 PE=3 SV=1	absent	Messire	-0.670623	-2.55168
PsCam048359	tr|G7K5F4|G7K5F4_MEDTR Carbon catabolite repressor-like protein OS=Medicago truncatula GN=MTR_5g026280 PE=4 SV=1	Messire	-1.37851	Messire	2.03449
PsCam042114	tr|G7K1M7|G7K1M7_MEDTR F-box protein interaction domain protein OS=Medicago truncatula GN=MTR_5g057040 PE=4 SV=2	Messire	Messire	-0.500802	0.619543
PsCam054805	tr|A0A0R0HWA3|A0A0R0HWA3_SOYBN Uncharacterized protein OS=Glycine max GN=GLYMA_10G202200 PE=4 SV=1	Messire	P665	0.494109	2.35414
PsCam001383	tr|G7KUF7|G7KUF7_MEDTR Transcription factor bHLH122-like protein OS=Medicago truncatula GN=MTR_7g092540 PE=4 SV=1	absent	Messire	-3.24906	Messire
PsCam000969	tr|I1LR70|I1LR70_SOYBN Uncharacterized protein OS=Glycine max GN=GLYMA_12G079500 PE=4 SV=1	P665	1.52838	0.249393	0.663021
PsCam036443	tr|A0A072V3C5|A0A072V3C5_MEDTR Glycosyltransferase family 92 protein OS=Medicago truncatula GN=MTR_3g115540 PE=4 SV=1	P665	absent	2.49411	0.720652
PsCam034574	tr|A0A0L9TU97|A0A0L9TU97_PHAAN Uncharacterized protein OS=Phaseolus angularis GN=LR48_Vigan01g331500 PE=4 SV=1	4.92283	6.05278	5.54589	4.63908
PsCam038589	tr|V7BD91|V7BD91_PHAVU Uncharacterized protein OS=Phaseolus vulgaris GN=PHAVU_007G101900g PE=4 SV=1	P665	1.20645	-0.767827	0.550116
PsCam001127	tr|I1K020|I1K020_SOYBN Uncharacterized protein OS=Glycine max GN=GLYMA_05G039100 PE=4 SV=2	1.91966	Messire	0.650224	0.942017
PsCam006768	tr|G7JXI2|G7JXI2_MEDTR MLO-like protein OS=Medicago truncatula GN=MLO PE=3 SV=1	Messire	P665	-2.41232	Messire
PsCam003945	PsCam003945 hit Medtr2te035350.1 : none	Messire	Messire	Messire	-1.76954
PsCam012548	PsCam012548 hit Medtr7g037360.1 : Unknown Protein (AHRD V1) chr07_pseudomolecule_IMGAG_V3.5 10684396-10681170 H EGN_Mt100125 20100825	Messire	-1.37851	-1.08366	0.615659
PsCam026916	tr|K7L5P1|K7L5P1_SOYBN Uncharacterized protein OS=Glycine max GN=GLYMA_08G090800 PE=4 SV=1	absent	P665	-0.738201	0.0641303
PsCam040490	tr|G7IL67|G7IL67_MEDTR Uncharacterized protein OS=Medicago truncatula GN=MTR_2g007860 PE=4 SV=1	-1.06193	Messire	0.494109	-1.8693
Contig5203	PsCam023911 hit C.cajan_17331 : B9H2Z8_POPTR Predicted protein OS=Populus trichocarpa GN=POPTRDRAFT_758942 PE=4 SV=1	absent	Messire	-5.63089	-5.86198
PsCam036266	tr|G7L7T8|G7L7T8_MEDTR Long-chain-alcohol oxidase FAO1-like protein OS=Medicago truncatula GN=MTR_8g072210 PE=4 SV=1	P665	absent	2.81604	2.12444
PsCam001272	tr|A0A072V8I3|A0A072V8I3_MEDTR Salicylic acid carboxyl methyltransferase OS=Medicago truncatula GN=MTR_3g467270 PE=4 SV=1	0.925999	6.22974	3.2854	1.49067
PsCam057797	tr|A0A072UWX1|A0A072UWX1_MEDTR Protein phosphatase 2C-like protein OS=Medicago truncatula GN=MTR_3g464650 PE=3 SV=1	absent	P665	0.905535	P665
PsCam047315	PsCam047315 hit C.cajan_38028 : Q2HU62_MEDTR Glycoside hydrolase, clan GH-D, Ricin B-related lectin OS=Medicago truncatula GN=MtrDRAFT_AC149210g12v2 PE=4 SV=2	P665	P665	0.135707	0.597627
PsCam035202	PsCam035202 none	Messire	P665	-0.574818	-2.558
PsCam038644	tr|G7KC69|G7KC69_MEDTR NAD(P)H:quinone oxidoreductase, type IV protein OS=Medicago truncatula GN=MTR_5g019620 PE=4 SV=1	Messire	absent	-1.67129	-0.509347
PsCam038009	tr|A0A151SXE0|A0A151SXE0_CAJCA Uncharacterized protein OS=Cajanus cajan GN=KK1_014894 PE=4 SV=1	P665	absent	-1.67319	-0.202164
PsCam006440	tr|G7JA00|G7JA00_MEDTR NB-ARC domain disease resistance protein OS=Medicago truncatula GN=MTR_3g069210 PE=3 SV=1	P665	-0.378512	0.915936	-2.13285
PsCam005612	tr|Q2HRV7|Q2HRV7_MEDTR Nucleic acid-binding, OB-fold OS=Medicago truncatula GN=MtrDRAFT_AC157890g15v2 PE=4 SV=1	absent	Messire	-0.826921	-0.66217
PsCam010455	PsCam010455 hit Medtr8g093570.1 : Phosphatidylinositol 4-kinase (AHRD V1 *-*- Q9ZPE1_ARATH), contains Interpro domain(s) IPR015433 Phosphatidylinositol Kinase chr08_pseudomolecule_IMGAG_V3.5 26857136-26870089 E EGN_Mt100125 20100825	P665	-0.0159269	1	0.693863
PsCam029732	PsCam029732 hit Glyma13g24740.2|PACid:16291451 : PF07714,PF00069,PTHR23257,KOG0192,	P665	Messire	-0.848415	0.449526
PsCam040525	tr|A0A072VGH9|A0A072VGH9_MEDTR Flowering-promoting factor-like protein OS=Medicago truncatula GN=MTR_2g436880 PE=4 SV=1	P665	-0.793549	-0.900277	-1.10274
Contig4143	tr|A0A0S3RPZ5|A0A0S3RPZ5_PHAAN Uncharacterized protein OS=Vigna angularis var. angularis GN=Vigan.03G269400 PE=4 SV=1	Messire	absent	0.311893	-0.589697
PsCam052981	tr|A0A072V6A9|A0A072V6A9_MEDTR Cytochrome C oxidase biogenesis Cmc1-like protein OS=Medicago truncatula GN=MTR_2g435250 PE=4 SV=1	P665	absent	0.351392	0.279327
PsCam027771	tr|A0A0L9UA90|A0A0L9UA90_PHAAN Uncharacterized protein OS=Phaseolus angularis GN=LR48_Vigan03g285900 PE=4 SV=1	P665	P665	-0.257275	0.396451
Contig3093	tr|G7KSQ8|G7KSQ8_MEDTR Nucleolar protein, putative OS=Medicago truncatula GN=MTR_7g109220 PE=4 SV=1	Messire	0.206451	0.144411	0.798339
PsCam040896	tr|A0A072V006|A0A072V006_MEDTR Rotundifolia-like protein OS=Medicago truncatula GN=MTR_3g067980 PE=4 SV=1	P665	Messire	-0.0944647	0.0345802
PsCam032323	PsCam032323 none	2.63461	P665	3.9096	P665
PsCam001635	tr|A0A151U0G4|A0A151U0G4_CAJCA Uncharacterized protein OS=Cajanus cajan GN=KK1_005366 PE=4 SV=1	absent	Messire	-0.279926	-0.856636
PsCam013634	PsCam013634 none	Messire	absent	P665	2.03259
PsCam024760	tr|A0A072UMT0|A0A072UMT0_MEDTR Cytochrome P450 family 71 protein OS=Medicago truncatula GN=MTR_4g089030 PE=3 SV=1	P665	2.08092	P665	2.96534
PsCam035386	tr|A0A072UP10|A0A072UP10_MEDTR Hydroxyproline-rich glycoprotein family protein, putative OS=Medicago truncatula GN=MTR_4g089110 PE=4 SV=1	absent	P665	1.49411	3.61756
PsCam043352	tr|G7LDQ1|G7LDQ1_MEDTR Histone mRNA exonuclease OS=Medicago truncatula GN=MTR_8g061030 PE=4 SV=1	absent	P665	-1.25697	-1.46996
PsCam024358	PsCam024358 hit Medtr5te069250.1 : none	Messire	P665	0.915936	1.35414
PsCam025469	tr|I3T5H3|I3T5H3_MEDTR Glycosyltransferase OS=Medicago truncatula PE=2 SV=1	0.417456	-1.96168	1.49411	-1.41696
PsCam060182	tr|A0A072UQK1|A0A072UQK1_MEDTR Uncharacterized protein OS=Medicago truncatula GN=MTR_4g099520 PE=4 SV=1	P665	2.52838	1.49411	3.03165
PsCam058493	tr|A0A151TM92|A0A151TM92_CAJCA Histone H2B OS=Cajanus cajan GN=KK1_021785 PE=3 SV=1	P665	0.791413	P665	0.298393
PsCam004614	tr|G7JRW4|G7JRW4_MEDTR LRR and NB-ARC domain disease resistance protein, putative OS=Medicago truncatula GN=MTR_4g091380 PE=3 SV=1	P665	absent	-0.0839623	P665
PsCam029301	tr|A0A072TLV8|A0A072TLV8_MEDTR Uncharacterized protein OS=Medicago truncatula GN=MTR_8g021237 PE=4 SV=1	Messire	Messire	-0.0840643	-0.959683
PsCam007598	tr|G7JXR4|G7JXR4_MEDTR Uncharacterized protein OS=Medicago truncatula GN=MTR_5g032580 PE=4 SV=1	P665	1.20645	-0.0892132	-0.60214
PsCam026761	tr|A4PU28|A4PU28_MEDTR Pectinesterase OS=Medicago truncatula GN=MTR_7g110440 PE=4 SV=1	P665	P665	P665	3.35414
PsCam003347	PsCam003347 hit Medtr7g027970.1 : none	-0.0740006	Messire	P665	-0.550474
Contig523	tr|A0A151SGJ7|A0A151SGJ7_CAJCA Transposon Ty3-I Gag-Pol polyprotein OS=Cajanus cajan GN=KK1_024405 PE=4 SV=1	-0.0740006	Messire	0.905535	0.0344884
PsCam003587	tr|G7IF22|G7IF22_MEDTR ATP-binding protein, putative OS=Medicago truncatula GN=MTR_1g116070 PE=4 SV=1	Messire	absent	1.37272	1.38661
PsCam038047	tr|G7J6V9|G7J6V9_MEDTR Phosphatidylinositol 3-and 4-kinase family protein OS=Medicago truncatula GN=MTR_3g091400 PE=4 SV=2	P665	Messire	-0.0836579	Messire
PsCam052793	PsCam052793 none	absent	Messire	0.114159	0.517772
PsCam032657	tr|A0A151S4J4|A0A151S4J4_CAJCA Copia protein OS=Cajanus cajan GN=KK1_028516 PE=4 SV=1	P665	P665	-1.66183	absent
PsCam000209	tr|K7LN08|K7LN08_SOYBN Uncharacterized protein OS=Glycine max GN=GLYMA_11G043500 PE=4 SV=1	P665	1.79141	4.43981	4.37747
PsCam032637	tr|A0A072VHJ0|A0A072VHJ0_MEDTR Uncharacterized protein OS=Medicago truncatula GN=MTR_1g051500 PE=4 SV=1	-0.269996	Messire	-0.617455	absent
PsCam045919	tr|G7L592|G7L592_MEDTR Glycosyltransferase OS=Medicago truncatula GN=MTR_7g013180 PE=3 SV=1	absent	Messire	-2.05869	-1.22552
PsCam002492	PsCam002492 none	P665	0.206451	-1.08366	P665
PsCam051873	tr|K7N0D2|K7N0D2_SOYBN Uncharacterized protein OS=Glycine max PE=4 SV=1	P665	Messire	P665	2.17355
PsCam028201	PsCam028201 none	P665	absent	1.08416	0.0354488
PsCam037096	tr|A0A072TND1|A0A072TND1_MEDTR Dopamine beta-monooxygenase OS=Medicago truncatula GN=MTR_8g028075 PE=4 SV=1	P665	absent	-0.465514	0.0350551
PsCam037920	tr|Q599J6|Q599J6_MEDTR Glycosyltransferases OS=Medicago truncatula GN=pglcat5 PE=2 SV=1	P665	absent	0.13596	-1.2445
PsCam008432	tr|A2Q3B7|A2Q3B7_MEDTR Transcriptional factor B3 OS=Medicago truncatula GN=MtrDRAFT_AC155880g16v2 PE=4 SV=1	P665	Messire	-1.66183	-2.28511
PsCam041504	tr|A0A072V2H5|A0A072V2H5_MEDTR SAUR-like auxin-responsive family protein OS=Medicago truncatula GN=MTR_3g113310 PE=4 SV=1	Messire	Messire	3.36989	0.620072
PsCam045515	tr|K7KEL5|K7KEL5_SOYBN Peptidylprolyl isomerase OS=Glycine max GN=GLYMA_03G122100 PE=4 SV=1	Messire	0.593717	-1.08366	0.409745
PsCam044754	PsCam044754 hit Glyma12g12730.1|PACid:16287287 : PF04535,PF01284,PTHR11615,AT4G03540.1,integral,membrane,family,protein	absent	Messire	Messire	Messire
PsCam034697	tr|A0A072VHC9|A0A072VHC9_MEDTR Growth-regulating factor-like protein OS=Medicago truncatula GN=MTR_2g041430 PE=4 SV=1	absent	Messire	2.41928	1.70171
PsCam043221	tr|A0A072TY14|A0A072TY14_MEDTR Uncharacterized protein OS=Medicago truncatula GN=MTR_7g032890 PE=4 SV=1	absent	P665	0.360665	-0.280881
PsCam058737	PsCam058737 none	P665	absent	3.18658	2.1861
PsCam036692	tr|A0A072U302|A0A072U302_MEDTR Wall-associated receptor kinase-like protein OS=Medicago truncatula GN=MTR_7g103180 PE=4 SV=1	P665	absent	2.9096	1.19743
PsCam038263	tr|G7J8D6|G7J8D6_MEDTR Uncharacterized protein OS=Medicago truncatula GN=MTR_3g104880 PE=4 SV=1	P665	Messire	-0.40691	1.13508
PsCam029497	PsCam029497 hit Medtr5g067690.1 : Cation proton exchanger (AHRD V1 **-- B9H3Z5_POPTR), contains Interpro domain(s) IPR006153 Cation/H+ exchanger chr05_pseudomolecule_IMGAG_V3.5 27625457-27629080 H EGN_Mt100125 20100825	P665	absent	-1.40961	-1.32712
PsCam048369	tr|G7JC87|G7JC87_MEDTR Eukaryotic aspartyl protease family protein OS=Medicago truncatula GN=MTR_3g096930 PE=3 SV=2	P665	absent	-1.08651	-2.16638
PsCam035445	tr|K7MZP3|K7MZP3_SOYBN Uncharacterized protein OS=Glycine max GN=GLYMA_19G223200 PE=4 SV=1	Messire	absent	0.399673	0.359972
PsCam024592	PsCam024592 hit Glyma19g30780.1|PACid:16313329 : PF08711,PTHR11477,AT5G05140.1,transcription,elongation,factor-related	absent	Messire	0.399673	1.03553
PsCam035825	tr|G7KMG0|G7KMG0_MEDTR Histone-lysine N-methyltransferase OS=Medicago truncatula GN=MTR_6g059310 PE=3 SV=2	absent	P665	Messire	0.0344884
PsCam023737	tr|G7KIQ5|G7KIQ5_MEDTR DUF1645 family protein OS=Medicago truncatula GN=MTR_6g006950 PE=4 SV=1	absent	Messire	0.590386	-1.13285
PsCam040683	tr|A0A072UJE8|A0A072UJE8_MEDTR Uncharacterized protein OS=Medicago truncatula GN=MTR_6g038170 PE=4 SV=1	absent	Messire	0.176251	2.7323
PsCam046403	PsCam046403 hit Medtr4te087720.1 : none	Messire	Messire	-2.25987	-4.83168
PsCam027486	tr|G7K4N0|G7K4N0_MEDTR Serine acetyltransferase OS=Medicago truncatula GN=MTR_5g095470 PE=4 SV=2	P665	-0.115477	P665	2.03165
PsCam042726	tr|A0A072URA8|A0A072URA8_MEDTR PPR containing plant protein OS=Medicago truncatula GN=MTR_4g099200 PE=4 SV=1	P665	absent	0.410687	-0.861073
Contig10954	PsCam008572 hit AT5G41840.1 : F-box/RNI-like superfamily protein	P665	P665	P665	P665
Contig3355	tr|G7KT84|G7KT84_MEDTR Pmr5/Cas1p GDSL/SGNH-like acyl-esterase family protein OS=Medicago truncatula GN=MTR_7g070060 PE=4 SV=1	P665	P665	1.49411	0.714379
PsCam000362	tr|G7IA65|G7IA65_MEDTR Defects in morphology protein 1 OS=Medicago truncatula GN=MTR_1g062090 PE=4 SV=1	-0.0740006	P665	0.35446	-1.46037
PsCam033692	PsCam033692 hit Medtr7te050240.1 : none	absent	Messire	-0.86404	-0.188368
PsCam005361	tr|G7J2V8|G7J2V8_MEDTR Plant/F12B17-70 protein OS=Medicago truncatula GN=MTR_3g109280 PE=4 SV=1	Messire	Messire	0.4975	-2.42283
PsCam010225	tr|G7I6T9|G7I6T9_MEDTR RNA-binding (RRM/RBD/RNP motif) family protein OS=Medicago truncatula GN=MTR_1g080390 PE=4 SV=1	Messire	P665	-0.730189	0.101829
PsCam042567	tr|A0A151SMZ4|A0A151SMZ4_CAJCA Fatty acyl-CoA synthetase B (Fragment) OS=Cajanus cajan GN=KK1_002390 PE=4 SV=1	1.15281	2.09616	1	1.2091
PsCam029320	tr|A0A072TTD4|A0A072TTD4_MEDTR LRR receptor-like kinase family protein OS=Medicago truncatula GN=MTR_8g068540 PE=3 SV=1	Messire	0.206451	-2.4084	-0.457102
PsCam000296	tr|G7ZWB7|G7ZWB7_MEDTR IQ calmodulin-binding motif protein OS=Medicago truncatula GN=MTR_0047s0040 PE=4 SV=1	Messire	absent	-1.67062	0.0345572
PsCam004592	tr|A0A0R0GMP1|A0A0R0GMP1_SOYBN Uncharacterized protein OS=Glycine max GN=GLYMA_13G119300 PE=4 SV=1	P665	absent	0.913333	0.141739
PsCam014135	tr|A0A072TSU3|A0A072TSU3_MEDTR F-box protein interaction domain protein OS=Medicago truncatula GN=MTR_0128s0020 PE=4 SV=1	Messire	absent	0.292283	-0.813194
PsCam001495	tr|I3S345|I3S345_MEDTR Uncharacterized protein OS=Medicago truncatula PE=2 SV=1	P665	absent	0.590386	5.31727
Contig3467	tr|A0A151TR91|A0A151TR91_CAJCA Ribonuclease J OS=Cajanus cajan GN=KK1_008770 PE=4 SV=1	0.979686	1.20555	1.46942	1.19408
PsCam045352	tr|A0A072VJG7|A0A072VJG7_MEDTR Exocyst subunit exo70 family protein OS=Medicago truncatula GN=MTR_1g057560 PE=4 SV=1	4.0917	P665	3.49411	0.323481
PsCam012404	tr|K7K930|K7K930_SOYBN Uncharacterized protein OS=Glycine max PE=4 SV=1	Messire	absent	-3.98648	Messire
PsCam035385	tr|A0A151T499|A0A151T499_CAJCA Filament-like plant protein 3 OS=Cajanus cajan GN=KK1_016394 PE=4 SV=1	Messire	absent	-0.539465	-0.00473481
PsCam038319	tr|G7L4Z3|G7L4Z3_MEDTR PLATZ transcription factor family protein OS=Medicago truncatula GN=MTR_7g102790 PE=4 SV=1	absent	P665	-0.0840643	0.909739
PsCam044252	tr|V7AK93|V7AK93_PHAVU Uncharacterized protein OS=Phaseolus vulgaris GN=PHAVU_011G165500g PE=4 SV=1	P665	P665	1.72262	1.38824
PsCam003168	PsCam003168 hit Medtr5g044120.1 : Unknown Protein (AHRD V1), contains Interpro domain(s) IPR002885 Pentatricopeptide repeat chr05_pseudomolecule_IMGAG_V3.5 18981934-18980365 E EGN_Mt100125 20100825	P665	absent	-3.08112	-1.28278
PsCam041682	PsCam041682 hit Medtr2g101740.1 : Homeobox-leucine zipper protein GLABRA 2 (AHRD V1 ***- P46607) chr02_pseudomolecule_IMGAG_V3.5 32708153-32709120 E EGN_Mt100125 20100825	Messire	Messire	4.2318	2.58933
PsCam033558	tr|G7K1M7|G7K1M7_MEDTR F-box protein interaction domain protein OS=Medicago truncatula GN=MTR_5g057040 PE=4 SV=2	Messire	Messire	-1.67129	1.61566
PsCam039002	tr|G7LFV6|G7LFV6_MEDTR Zinc finger, C3HC4 type (RING finger) protein OS=Medicago truncatula GN=MTR_8g013650 PE=4 SV=1	absent	Messire	-0.211683	-0.00717968
PsCam058728	tr|A0A0B2SCQ2|A0A0B2SCQ2_GLYSO Copia protein (Fragment) OS=Glycine soja GN=glysoja_047649 PE=4 SV=1	P665	P665	P665	4.11861
PsCam046359	tr|A0A072U1R2|A0A072U1R2_MEDTR Zinc finger AN1 and C2H2 domain stress-associated protein OS=Medicago truncatula GN=MTR_7g091810 PE=4 SV=1	absent	Messire	Messire	-0.378512
PsCam026682	tr|A0A151T6Z5|A0A151T6Z5_CAJCA Root phototropism protein 3 OS=Cajanus cajan GN=KK1_017367 PE=3 SV=1	P665	absent	0.793549	1.78934
PsCam004726	tr|A0A0B2RLD7|A0A0B2RLD7_GLYSO Putative mitochondrial protein ymf11 OS=Glycine soja GN=glysoja_010135 PE=4 SV=1	P665	absent	-1.2032	-0.964874
PsCam000178	tr|G7JPG1|G7JPG1_MEDTR C2H2 and C2HC zinc finger protein, putative OS=Medicago truncatula GN=MTR_4g059870 PE=4 SV=2	P665	Messire	1.49818	0.76918
PsCam028287	PsCam028287 hit Glyma13g27770.1|PACid:16291796 : PF00125,PF00808,PTHR10252,KOG1657,AT1G54830.1,NF-YC3,NF-YC3,(NUCLEAR,FACTOR,Y,,SUBUNIT,C3),,DNA,binding,/,transcription,factor	P665	P665	P665	P665
PsCam038023	tr|A2Q3Z1|A2Q3Z1_MEDTR NLI interacting factor-like phosphatase OS=Medicago truncatula GN=MTR_2g044900 PE=4 SV=1	Messire	absent	0.49847	0.0683217
PsCam048397	tr|A0A072UZ04|A0A072UZ04_MEDTR PPR containing plant-like protein OS=Medicago truncatula GN=MTR_3g067670 PE=4 SV=1	absent	P665	-0.1335	0.683419
PsCam002874	PsCam002874 none	Messire	absent	1.05203	0.357054
PsCam037202	tr|A0A072TJ58|A0A072TJ58_MEDTR Pentatricopeptide (PPR) repeat protein OS=Medicago truncatula GN=MTR_0013s0120 PE=4 SV=1	Messire	absent	-0.0892132	-1.32307
PsCam037789	tr|F4ZG53|F4ZG53_MEDTR HXXXD-type acyl-transferase family protein OS=Medicago truncatula GN=MaT4 PE=2 SV=1	absent	P665	P665	4.71142
PsCam037956	tr|G7KW46|G7KW46_MEDTR Endosomal targeting BRO1-like domain protein OS=Medicago truncatula GN=MTR_7g083110 PE=4 SV=1	absent	Messire	Messire	-0.769539
PsCam057703	tr|A0A151U8V9|A0A151U8V9_CAJCA Lysine histidine transporter 2 OS=Cajanus cajan GN=KK1_019906 PE=4 SV=1	absent	Messire	0.905535	-4.14425
PsCam002600	PsCam002600 hit C.cajan_29750 : B0M1A4_SOYBN Catalase OS=Glycine max PE=2 SV=1	Messire	Messire	Messire	-4.974
PsCam022217	PsCam022217 hit Medtr7g025750.1 : Unknown Protein (AHRD V1) chr07_pseudomolecule_IMGAG_V3.5 7041006-7041206 H EGN_Mt100125 20100825	P665	absent	-0.723923	0.357054
PsCam035624	tr|K7L2Y3|K7L2Y3_SOYBN Uncharacterized protein OS=Glycine max GN=GLYMA_07G208600 PE=4 SV=1	P665	Messire	-0.164734	0.469485
PsCam038823	tr|A0A072UQE0|A0A072UQE0_MEDTR Adenine nucleotide alpha hydrolase superfamily protein OS=Medicago truncatula GN=MTR_4g109880 PE=4 SV=1	absent	Messire	0.409571	-0.199827
PsCam005041	tr|A0A072TXY2|A0A072TXY2_MEDTR RNA pseudouridine synthase OS=Medicago truncatula GN=MTR_7g029385 PE=4 SV=1	P665	P665	0.547007	0.687206
PsCam045355	tr|A0A072V610|A0A072V610_MEDTR Uncharacterized protein OS=Medicago truncatula GN=MTR_2g038710 PE=4 SV=1	1.34591	2.79241	3.30146	1.41348
PsCam049227	tr|G7ZX23|G7ZX23_MEDTR Gar1/Naf1 RNA-binding region protein OS=Medicago truncatula GN=MTR_0072s0050 PE=4 SV=1	P665	0.206451	0.443607	0.141683
PsCam002890	tr|A0A0R0GD13|A0A0R0GD13_SOYBN Uncharacterized protein OS=Glycine max GN=GLYMA_14G121100 PE=4 SV=1	absent	Messire	Messire	Messire
PsCam050126	tr|G7JR71|G7JR71_MEDTR GDP-mannose transporter GONST3 OS=Medicago truncatula GN=MTR_4g018770 PE=4 SV=2	absent	P665	0.61113	0.410589
PsCam036328	tr|G7IJC7|G7IJC7_MEDTR PPR containing plant-like protein OS=Medicago truncatula GN=MTR_2g071810 PE=4 SV=2	absent	Messire	-0.823749	-1.34331
PsCam013073	tr|G7L0T6|G7L0T6_MEDTR Benzyl alcohol O-benzoyltransferase OS=Medicago truncatula GN=MTR_7g114560 PE=4 SV=2	absent	Messire	P665	3.25444
PsCam002853	tr|G7JJ49|G7JJ49_MEDTR Monothiol glutaredoxin-S2 protein OS=Medicago truncatula GN=MTR_4g119030 PE=2 SV=1	Messire	Messire	-2.19524	-3.13578
PsCam050414	tr|G7KUJ6|G7KUJ6_MEDTR Triose-phosphate transporter family protein OS=Medicago truncatula GN=MTR_7g110380 PE=4 SV=2	Messire	absent	0.147923	-0.303738
PsCam025563	tr|I1JKY8|I1JKY8_SOYBN Uncharacterized protein OS=Glycine max GN=GLYMA_03G037000 PE=3 SV=2	Messire	-2.96655	-3.88665	-0.772381
PsCam057517	tr|A0A072VRJ5|A0A072VRJ5_MEDTR Transcription factor aborted microspores-like protein OS=Medicago truncatula GN=MTR_1g112680 PE=4 SV=1	-1.06193	P665	-0.0840643	P665
PsCam039807	tr|I1M812|I1M812_SOYBN Uncharacterized protein OS=Glycine max GN=GLYMA_14G064800 PE=4 SV=1	P665	absent	Messire	0.0344884
PsCam044717	tr|G7L647|G7L647_MEDTR Core histone H2A/H2B/H3/H4 OS=Medicago truncatula GN=MTR_7g013610 PE=3 SV=1	0.925999	Messire	-0.351941	-1.10317
PsCam046032	tr|A0A072VGC9|A0A072VGC9_MEDTR Bidirectional sugar transporter SWEET OS=Medicago truncatula GN=MTR_2g436310 PE=3 SV=1	absent	Messire	-0.671293	-1.41688
PsCam003730	tr|G7IKY4|G7IKY4_MEDTR Translocon outer complex protein OS=Medicago truncatula GN=MTR_2g030630 PE=4 SV=1	Messire	Messire	Messire	-4.83168
Contig6069	tr|A0A072UMJ7|A0A072UMJ7_MEDTR Transmembrane amino acid transporter family protein OS=Medicago truncatula GN=MTR_4g075750 PE=4 SV=1	P665	absent	3.15745	-1.82312
PsCam049306	tr|G7L1R0|G7L1R0_MEDTR Interactor of constitutive active ROPs-like protein OS=Medicago truncatula GN=MTR_7g100730 PE=4 SV=1	P665	absent	0.494109	-1.13537
PsCam001168	tr|G7ITY1|G7ITY1_MEDTR Phenylpropenal double-bond reductase OS=Medicago truncatula GN=MTR_2g088220 PE=4 SV=1	Messire	Messire	-0.247258	-2.8406
PsCam049057	tr|A0A0L9UYT1|A0A0L9UYT1_PHAAN Uncharacterized protein OS=Phaseolus angularis GN=LR48_Vigan07g156000 PE=4 SV=1	P665	P665	-0.386044	0.714379
PsCam004212	PsCam004212 none	absent	Messire	-1.08366	-2.558
PsCam036388	tr|G7K6L9|G7K6L9_MEDTR Receptor-like kinase plant OS=Medicago truncatula GN=MTR_5g017080 PE=3 SV=2	Messire	Messire	-4.40152	-3.24793
PsCam031444	PsCam031444 hit AT4G34860.1 : Plant neutral invertase family protein	Messire	Messire	-1.08366	absent
PsCam011398	PsCam011398 hit C.cajan_26753 : Q84UD8_MEDTR Apyrase-like protein OS=Medicago truncatula GN=APY2 PE=2 SV=1	absent	Messire	-2.08746	-3.74391
PsCam019134	PsCam019134 hit LjChr1t2103 : Tyrosine-protein kinase, catalytic domain, Calcium/calmodulin-dependent protein kinase-like, IPR020635:Tyrosine-protein kinase, catalytic domain, IPR020636:Calcium/calmodulin-dependent protein kinase-like,	absent	P665	3.20659	2.66885
PsCam050943	tr|B7FF73|B7FF73_MEDTR RAB GTPase-like protein A5B OS=Medicago truncatula GN=MTR_1g090717 PE=2 SV=1	Messire	-2.79701	absent	1.0307
PsCam010338	PsCam010338 none	Messire	Messire	Messire	Messire
PsCam029053	PsCam029053 hit C.cajan_20520 : B7FND1_MEDTR Putative uncharacterized protein OS=Medicago truncatula PE=2 SV=1	absent	P665	0.399673	0.942017
PsCam022681	PsCam022681 hit Medtr8g076800.1 : Beta-galactosidase (AHRD V1 *-*- B9N191_POPTR), contains Interpro domain(s) IPR001944 Glycoside hydrolase, family 35 chr08_pseudomolecule_IMGAG_V3.5 21130831-21124963 E EGN_Mt100125 20100825	Messire	Messire	Messire	-1.97109
PsCam001689	tr|G7IBA2|G7IBA2_MEDTR PHAX RNA-binding domain protein OS=Medicago truncatula GN=MTR_1g016630 PE=4 SV=2	Messire	1.20645	0.894074	1.01668
PsCam018577	PsCam018577 hit Glyma12g07020.1|PACid:16286690 : PF00076,PTHR10432,AT4G13850.1,GR-RBP2,GR-RBP2,(GLYCINE-RICH,RNA-BINDING,PROTEIN,2),,ATP,binding,/,RNA,binding,/,double-stranded,DNA,binding,/,single-stranded,DNA,binding	Messire	absent	-2.81106	-1.52199
PsCam048355	tr|A0A151U4T3|A0A151U4T3_CAJCA Pre-mRNA-splicing factor SF2 OS=Cajanus cajan GN=KK1_006981 PE=4 SV=1	Messire	0.206451	absent	1.84022
PsCam038403	tr|G7L725|G7L725_MEDTR DUF1639 family protein OS=Medicago truncatula GN=MTR_8g070650 PE=4 SV=1	absent	Messire	0.905535	0.76918
PsCam046557	tr|G7I816|G7I816_MEDTR Transmembrane protein, putative OS=Medicago truncatula GN=MTR_1g082680 PE=4 SV=1	Messire	-0.378512	-2.41232	-1.50627
PsCam006765	tr|A0A072TZT9|A0A072TZT9_MEDTR Laccase OS=Medicago truncatula GN=MTR_7g062310 PE=3 SV=1	P665	P665	1.49411	1.35414
PsCam056696	PsCam056696 hit Glyma14g39080.1|PACid:16296894 : PF02365,AT1G65910.1,anac028,anac028,(Arabidopsis,NAC,domain,containing,protein,28),,transcription,factor	P665	P665	-5.07984	-3.08209
PsCam014840	PsCam014840 hit Glyma14g10260.1|PACid:16295040 : PF01490,PTHR22950,KOG1305,AT3G30390.1,amino,acid,transporter,family,protein	P665	2.79141	1.22963	-1.54913
PsCam050203	tr|A0A072V7S0|A0A072V7S0_MEDTR Cell division control protein OS=Medicago truncatula GN=MTR_3g463490 PE=4 SV=1	P665	P665	0.494109	-1.56188
PsCam045393	tr|G7KD30|G7KD30_MEDTR Eukaryotic aspartyl protease family protein OS=Medicago truncatula GN=MTR_5g091130 PE=3 SV=2	P665	absent	1.17194	-0.380262
PsCam021649	tr|G7JLT9|G7JLT9_MEDTR DUF688 family protein OS=Medicago truncatula GN=MTR_4g014670 PE=4 SV=1	P665	P665	-0.672638	1.03449
PsCam041493	tr|G7KIB3|G7KIB3_MEDTR VQ motif protein OS=Medicago truncatula GN=MTR_6g042010 PE=4 SV=1	0.925999	P665	-1.14568	-0.546591
PsCam031750	PsCam031750 hit Glyma01g01230.1|PACid:16243013 : PTHR13815,KOG4677,AT2G19950.1,GC1,GC1,(Golgin,Candidate,1)	Messire	-2.79528	-3.56834	-3.40464
PsCam052993	PsCam052993 hit Medtr2g066560.1 : Unknown Protein (AHRD V1) chr02_pseudomolecule_IMGAG_V3.5 21603940-21603665 H EGN_Mt100125 20100825	absent	Messire	-0.278653	-0.891333
PsCam043853	tr|G7K5S3|G7K5S3_MEDTR DUF4228 domain protein OS=Medicago truncatula GN=MTR_5g074290 PE=4 SV=1	Messire	absent	-1.42814	-2.05308
PsCam058351	PsCam058351 hit LjChr4t1247 : none	Messire	absent	5.72964	4.3142
Contig5393	tr|G7KTC5|G7KTC5_MEDTR Transmembrane protein, putative OS=Medicago truncatula GN=MTR_7g081180 PE=4 SV=2	Messire	P665	1.27599	-0.437653
Contig1998	PsCam025027 hit Medtr6g075730.1 : Unknown Protein (AHRD V1) chr06_pseudomolecule_IMGAG_V3.5 16753278-16751902 H EGN_Mt100125 20100825	absent	Messire	-1.22394	-3.8693
PsCam032520	tr|G7JA00|G7JA00_MEDTR NB-ARC domain disease resistance protein OS=Medicago truncatula GN=MTR_3g069210 PE=3 SV=1	P665	1.20645	0.399673	1.4754
PsCam051504	tr|G7L2M4|G7L2M4_MEDTR Presenilin OS=Medicago truncatula GN=MTR_7g087200 PE=2 SV=2	0.925999	P665	0.247601	-0.172493
PsCam011285	tr|A0A072TRI7|A0A072TRI7_MEDTR Carbonic anhydrase OS=Medicago truncatula GN=MTR_8g064630 PE=3 SV=1	P665	P665	-1.76655	-1.13285
PsCam041151	tr|A0A151TMK2|A0A151TMK2_CAJCA Auxin-induced protein 6B OS=Cajanus cajan GN=KK1_021913 PE=4 SV=1	-0.0740006	P665	-0.979771	-1.39137
PsCam045906	tr|A0A072UBE4|A0A072UBE4_MEDTR Flavin-containing monooxygenase OS=Medicago truncatula GN=MTR_6g086870 PE=3 SV=1	-0.0740006	Messire	1.91095	Messire
PsCam001492	PsCam001492 hit LjChr0t873 : Homeodomain-like, Myb transcription factor, IPR009057:Homeodomain-like, IPR015495:Myb transcription factor,	P665	absent	2.22963	P665
PsCam046625	PsCam046625 hit C.cajan_33505 : none	Messire	absent	Messire	Messire
PsCam041364	PsCam041364 none	Messire	absent	4.00382	3.44668
PsCam048409	tr|A0A072UMR2|A0A072UMR2_MEDTR CRS1/YhbY (CRM) domain protein OS=Medicago truncatula GN=MTR_4g067300 PE=4 SV=1	absent	Messire	-0.717572	-0.215079
PsCam047114	PsCam047114 none	absent	Messire	1.39967	-1.18837
PsCam006991	PsCam006991 hit C.cajan_17327 : A2Q3K9_MEDTR Guanylate kinase/L-type calcium channel region, Galactose oxidase, central OS=Medicago truncatula GN=MtrDRAFT_AC155885g12v2 PE=4 SV=1	P665	absent	-1.89891	-1.38143
PsCam055179	PsCam055179 hit LjChr0t6920 : none	absent	Messire	-0.316248	0.457446
PsCam017349	tr|G7K258|G7K258_MEDTR Anaphase-promoting complex subunit 1 OS=Medicago truncatula GN=MTR_5g082890 PE=4 SV=2	absent	Messire	-0.0944647	-0.378512
PsCam035328	tr|G7IQL8|G7IQL8_MEDTR PPR containing plant-like protein OS=Medicago truncatula GN=MTR_2g058580 PE=4 SV=1	P665	P665	0.807147	0.7109
PsCam053603	PsCam053603 hit Glyma07g30250.1|PACid:16268252 : PF00139,PF00069,PF07714,PTHR23258,KOG1187,AT5G10530.1,lectin,protein,kinase,,putative	P665	absent	0.787732	0.743265
PsCam005802	PsCam005802 hit Medtr2g035450.1 : Pentatricopeptide repeat-containing protein At4g20090 (AHRD V1 ***- O49436), contains Interpro domain(s) IPR002885 Pentatricopeptide repeat chr02_pseudomolecule_IMGAG_V3.5 12592174-12594243 E EGN_Mt100125 20100825	P665	absent	-3.48291	-4.83168
PsCam034911	PsCam034911 hit C.cajan_10166 : A2Q330_MEDTR Heavy metal transport/detoxification protein OS=Medicago truncatula GN=MtrDRAFT_AC154391g16v2 PE=4 SV=1	absent	Messire	-2.40916	-1.81287
PsCam040141	tr|G7L172|G7L172_MEDTR BZIP transcription factor OS=Medicago truncatula GN=MTR_7g057160 PE=4 SV=1	absent	Messire	-2.07857	-0.730168
PsCam029144	tr|G7ICW7|G7ICW7_MEDTR Receptor-like Serine/Threonine-kinase ALE2-like protein OS=Medicago truncatula GN=MTR_1g086870 PE=4 SV=1	P665	P665	1.36103	0.980868
PsCam039919	PsCam039919 hit Glyma19g01610.1|PACid:16311579 : AT3G52430.1,PAD4,PAD4,(PHYTOALEXIN,DEFICIENT,4),,lipase/,protein,binding,/,triacylglycerol,lipase	absent	Messire	0.905535	P665
PsCam023922	PsCam023922 hit LjChr4t3964 : Tyrosine-protein kinase, non-receptor, TYK2, IPR009131:Tyrosine-protein kinase, non-receptor, TYK2,	P665	P665	0.499198	3.4241
PsCam044270	tr|A0A072V631|A0A072V631_MEDTR Polygalacturonase/glycoside hydrolase family protein OS=Medicago truncatula GN=MTR_3g449590 PE=3 SV=1	Messire	absent	0.0485979	0.448268
PsCam051607	tr|G7LD30|G7LD30_MEDTR 50S ribosomal protein L7/L12 OS=Medicago truncatula GN=MTR_8g076780 PE=2 SV=1	P665	-1.6009	0.332775	0.25914
PsCam048424	tr|G7J6G3|G7J6G3_MEDTR Papain family cysteine protease OS=Medicago truncatula GN=MTR_3g116080 PE=2 SV=1	Messire	absent	-1.85611	-1.46356
PsCam002674	PsCam002674 hit Glyma06g08220.1|PACid:16262155 : PF00578,PF07649,PTHR13871,KOG2501,AT4G31240.1,unknown,protein	P665	P665	-1.17228	0.0968682
PsCam006612	tr|G7JSX3|G7JSX3_MEDTR Serine/threonine-protein kinase OS=Medicago truncatula GN=MTR_4g091780 PE=3 SV=2	-2.38628	Messire	2.22963	-0.959683
PsCam039334	tr|I3T053|I3T053_MEDTR Uncharacterized protein OS=Medicago truncatula PE=2 SV=1	P665	P665	1.96318	1.07612
PsCam024315	PsCam024315 hit C.cajan_11610 : Q6S9Z3_PHAVU Allantoin permease OS=Phaseolus vulgaris PE=2 SV=1	-0.0740006	P665	1.19301	1.76918
PsCam000468	tr|I1J562|I1J562_SOYBN Uncharacterized protein OS=Glycine max GN=GLYMA_01G027800 PE=4 SV=2	Messire	1.20645	-0.396042	-0.438199
PsCam003128	PsCam003128 hit C.cajan_29423 : Q8H1Y6_MEDTR Glutathione-S-transferse-like protein OS=Medicago truncatula PE=2 SV=1	3.68921	2.87068	0.788317	0.388241
PsCam043780	tr|G8A083|G8A083_MEDTR Core histone H2A/H2B/H3/H4 OS=Medicago truncatula GN=MTR_8g027840 PE=3 SV=1	P665	Messire	-0.211683	0.705117
PsCam050136	tr|A0A072U1R0|A0A072U1R0_MEDTR Cytoplasmic tRNA 2-thiolation protein 2 OS=Medicago truncatula GN=MTR_7g091500 PE=3 SV=1	Messire	Messire	0.905535	0.359972
PsCam048089	tr|A0A072VAB3|A0A072VAB3_MEDTR Peptidyl-prolyl cis-trans isomerase, putative OS=Medicago truncatula GN=MTR_2g085075 PE=4 SV=1	absent	P665	Messire	0.0344884
PsCam039197	tr|A0A0L9TQW3|A0A0L9TQW3_PHAAN Uncharacterized protein OS=Phaseolus angularis GN=LR48_Vigan01g250400 PE=4 SV=1	P665	1.20645	0.494109	Messire
PsCam004698	tr|G7JIX8|G7JIX8_MEDTR Plant/MNJ7-17 protein, putative OS=Medicago truncatula GN=MTR_4g101050 PE=4 SV=1	absent	P665	2.11548	0.271891
PsCam032815	tr|I0S7Z1|I0S7Z1_STRAP Uncharacterized protein OS=Streptococcus anginosus subsp. whileyi CCUG 39159 GN=HMPREF1043_0706 PE=4 SV=1	Messire	0.206451	0.44378	0.586826
PsCam022245	PsCam022245 hit Medtr7te070840.1 : none	absent	P665	P665	3.55558
PsCam027264	tr|A0A072UI90|A0A072UI90_MEDTR Myb transcription factor OS=Medicago truncatula GN=MTR_6g027370 PE=4 SV=1	absent	Messire	0.494109	1.61566
PsCam021135	PsCam021135 hit Medtr2g059350.1 : ATP synthase subunit a chloroplastic (AHRD V1 *-*- B8R490_TRISU), contains Interpro domain(s) IPR019378 GDP-fucose protein O-fucosyltransferase chr02_pseudomolecule_IMGAG_V3.5 18357695-18349896 E EGN_Mt100125 20100825	P665	absent	2.28844	1.06036
PsCam056170	tr|A0A072UKE6|A0A072UKE6_MEDTR PAK-box/P21-Rho-binding domain Rho GTPase activating protein OS=Medicago truncatula GN=MTR_4g052850 PE=4 SV=1	P665	absent	-0.0944647	P665
PsCam012962	tr|A0A072TR76|A0A072TR76_MEDTR MYND finger protein OS=Medicago truncatula GN=MTR_8g447290 PE=4 SV=1	absent	P665	-5.72385	-3.65435
Contig2146	tr|A0A072TNN9|A0A072TNN9_MEDTR Uncharacterized protein OS=Medicago truncatula GN=MTR_8g019300 PE=4 SV=1	Messire	P665	0.494109	0.0306968
PsCam048773	tr|I1MS51|I1MS51_SOYBN Uncharacterized protein OS=Glycine max PE=4 SV=2	P665	P665	0.291875	-0.421984
PsCam000526	tr|I3TAV7|I3TAV7_MEDTR Nuclear transcription factor Y subunit A7 OS=Medicago truncatula GN=NF-YA7 PE=2 SV=1	absent	P665	-0.311722	-0.781095
PsCam022724	PsCam022724 hit AT5G44360.1 : FAD-binding Berberine family protein	absent	P665	-0.210957	0.336822
PsCam035614	tr|G7L6M5|G7L6M5_MEDTR F-box protein interaction domain protein OS=Medicago truncatula GN=MTR_7g078840 PE=4 SV=1	P665	absent	-0.298279	-0.164763
PsCam042345	tr|G7JRI2|G7JRI2_MEDTR Uncharacterized protein OS=Medicago truncatula GN=MTR_4g061110 PE=4 SV=2	Messire	Messire	1.13596	2.71438
PsCam000419	tr|A0A072UCR5|A0A072UCR5_MEDTR Proteasome-like protein OS=Medicago truncatula GN=MTR_7g091650 PE=4 SV=1	P665	absent	-0.977129	-1.16314
PsCam024773	tr|A0A151T889|A0A151T889_CAJCA Putative glycosyltransferase At1g55740 family OS=Cajanus cajan GN=KK1_017847 PE=4 SV=1	P665	0.206451	P665	2.73813
PsCam004874	tr|A0A072ULA7|A0A072ULA7_MEDTR Protein DETOXIFICATION OS=Medicago truncatula GN=MTR_4g071465 PE=3 SV=1	Messire	-1.11605	-1.66183	0.127861
Contig6003	tr|A0A151T3B2|A0A151T3B2_CAJCA Dynamin-related protein 1C OS=Cajanus cajan GN=KK1_016011 PE=3 SV=1	P665	P665	0.395944	-0.11988
PsCam030678	tr|A9YWQ9|A9YWQ9_MEDTR Zinc finger protein OS=Medicago truncatula GN=MTR_5g430750 PE=4 SV=1	P665	P665	-0.634038	0.781489
PsCam002144	PsCam002144 hit Glyma04g04060.1|PACid:16254794 : PF04571,PF08235,PTHR12181,KOG2116,AT5G42870.1,lipin,family,protein	P665	Messire	-0.509944	-0.914354
PsCam030841	tr|D3J162|D3J162_MEDTR Ankyrin repeat RF-like protein, putative OS=Medicago truncatula GN=Vpy PE=4 SV=1	P665	absent	P665	0.0403175
PsCam053785	tr|G7KHH7|G7KHH7_MEDTR Sirohydrochlorin ferrochelatase OS=Medicago truncatula GN=MTR_6g005390 PE=4 SV=1	-1.65093	Messire	-0.105349	-0.143057
PsCam036999	tr|A0A072VG22|A0A072VG22_MEDTR Receptor-like kinase OS=Medicago truncatula GN=MTR_1g027690 PE=4 SV=1	-1.06193	Messire	-1.46768	-0.9626
PsCam046788	PsCam046788 hit Glyma02g38500.2|PACid:16249471 : ,	Messire	absent	3.36989	4.61661
PsCam046581	tr|G7IHG4|G7IHG4_MEDTR Late embryogenesis abundant protein OS=Medicago truncatula GN=MTR_2g086790 PE=2 SV=1	P665	absent	0.651458	-0.0153609
PsCam045443	tr|V7BBY3|V7BBY3_PHAVU Uncharacterized protein OS=Phaseolus vulgaris GN=PHAVU_007G064200g PE=4 SV=1	Messire	absent	1.91095	1.0307
PsCam045881	tr|G7L787|G7L787_MEDTR UNE1-like protein OS=Medicago truncatula GN=MTR_8g087400 PE=4 SV=2	-0.0740006	Messire	Messire	-3.14425
PsCam025665	tr|G7KVG1|G7KVG1_MEDTR Uncharacterized protein OS=Medicago truncatula GN=MTR_7g110880 PE=4 SV=1	absent	P665	1.14383	0.228982
PsCam001223	tr|A0A072VR44|A0A072VR44_MEDTR CASP-like protein OS=Medicago truncatula GN=MTR_1g115285 PE=3 SV=1	absent	Messire	0.678683	-0.365343
PsCam001154	PsCam001154 hit Glyma15g10710.1|PACid:16298348 : AT3G21570.1,unknown,protein	P665	P665	3.36989	3.93911
PsCam035254	tr|A0A151TA03|A0A151TA03_CAJCA UPF0378 protein KIAA0100 family (Fragment) OS=Cajanus cajan GN=KK1_018442 PE=4 SV=1	-3.2332	Messire	-1.81783	-1.57548
PsCam058943	PsCam058943 none	P665	Messire	-0.572287	-0.515427
PsCam036276	tr|I1M7T5|I1M7T5_SOYBN Uncharacterized protein OS=Glycine max PE=4 SV=2	0.342733	P665	-0.0944647	1.61566
PsCam023868	PsCam023868 hit Medtr3g009070.1 : none	Messire	Messire	-0.560715	-0.427629
PsCam035275	tr|A0A151UCT9|A0A151UCT9_CAJCA TMV resistance protein N OS=Cajanus cajan GN=KK1_021377 PE=4 SV=1	absent	P665	0.176251	-0.449884
PsCam048930	tr|G7IXL4|G7IXL4_MEDTR Heat shock 70 kDa protein OS=Medicago truncatula GN=MTR_3g051300 PE=3 SV=1	P665	absent	-0.574818	0.966784
PsCam042590	tr|G7I709|G7I709_MEDTR Serine/threonine-protein kinase OS=Medicago truncatula GN=MTR_1g012550 PE=3 SV=1	-1.06193	Messire	0.660321	0.915985
PsCam043952	tr|K7L4K0|K7L4K0_SOYBN Uncharacterized protein OS=Glycine max GN=GLYMA_08G023800 PE=4 SV=1	P665	absent	0.910949	0.522953
PsCam051176	tr|G7KPU5|G7KPU5_MEDTR Xyloglucan endotransglucosylase/hydrolase OS=Medicago truncatula GN=MTR_6g088320 PE=3 SV=1	absent	Messire	-0.0836579	-4.78094
PsCam043077	tr|G7J416|G7J416_MEDTR Transmembrane amino acid transporter family protein OS=Medicago truncatula GN=MTR_3g110660 PE=4 SV=1	absent	P665	-1.38957	-1.01307
PsCam014478	tr|A0A072VGB0|A0A072VGB0_MEDTR Transmembrane protein, putative OS=Medicago truncatula GN=MTR_1g029140 PE=4 SV=1	Messire	P665	Messire	0.0230836
PsCam001170	tr|G7I7I8|G7I7I8_MEDTR FAR1 DNA-binding domain protein OS=Medicago truncatula GN=MTR_1g012760 PE=4 SV=1	Messire	absent	0.809961	0.575391
PsCam044095	tr|A0A151RUE2|A0A151RUE2_CAJCA ATP-dependent DNA helicase Q1 OS=Cajanus cajan GN=KK1_032308 PE=4 SV=1	Messire	-0.793549	-0.00700056	-0.177493
PsCam010301	PsCam010301 none	P665	0.206451	-0.0839623	0.49373
PsCam024900	tr|A0A072UIN5|A0A072UIN5_MEDTR Uncharacterized protein OS=Medicago truncatula GN=MTR_6g033460 PE=4 SV=1	Messire	absent	-3.08112	2.35414
PsCam059429	tr|A0A151U661|A0A151U661_CAJCA ABC transporter C family member 10 OS=Cajanus cajan GN=KK1_007515 PE=4 SV=1	1.25493	3.79141	2.23786	1.2048
PsCam010295	PsCam010295 hit Medtr2g064070.1 : Unknown Protein (AHRD V1) chr02_pseudomolecule_IMGAG_V3.5 20340537-20338910 E EGN_Mt100125 20100825	Messire	-3.38082	1.16	-2.12246
PsCam035562	tr|A0A151TLV8|A0A151TLV8_CAJCA Cellulose synthase-like protein D3 OS=Cajanus cajan GN=KK1_021626 PE=3 SV=1	absent	P665	Messire	Messire
PsCam005910	tr|V7BIA4|V7BIA4_PHAVU Uncharacterized protein OS=Phaseolus vulgaris GN=PHAVU_007G255000g PE=4 SV=1	0.523035	P665	-0.501876	0.375878
Contig5426	PsCam023905 hit C.cajan_11537 : Q9SEH1_PHAVU Gamma-glutamylcysteine synthetase OS=Phaseolus vulgaris GN=gsh1 PE=2 SV=1	absent	P665	P665	5.98593
PsCam000491	tr|A0A151T338|A0A151T338_CAJCA Putative ATP-dependent RNA helicase DHX36 OS=Cajanus cajan GN=KK1_015963 PE=4 SV=1	P665	absent	-0.0839623	1.61566
PsCam042587	tr|B7FJK4|B7FJK4_MEDTR NADH-cytochrome b5 reductase OS=Medicago truncatula GN=MTR_8g044160 PE=2 SV=1	P665	absent	-0.0867999	-0.643082
PsCam051918	tr|A0A072TTD0|A0A072TTD0_MEDTR Transmembrane protein, putative OS=Medicago truncatula GN=MTR_8g077085 PE=4 SV=1	Messire	absent	-0.670623	0.160242
PsCam033505	tr|A0A151SRU2|A0A151SRU2_CAJCA Replication factor A protein 2 OS=Cajanus cajan GN=KK1_003735 PE=4 SV=1	P665	absent	0.456201	0.555602
PsCam035676	tr|I1KU77|I1KU77_SOYBN Uncharacterized protein OS=Glycine max GN=GLYMA_08G174300 PE=3 SV=2	P665	absent	-0.670623	-0.959683
Contig9028	tr|A0A151QQK1|A0A151QQK1_CAJCA Uncharacterized protein OS=Cajanus cajan GN=KK1_046689 PE=4 SV=1	P665	Messire	-2.08746	-0.976916
PsCam039790	tr|G7KWK0|G7KWK0_MEDTR F-box protein OS=Medicago truncatula GN=MTR_7g112560 PE=4 SV=2	Messire	absent	1.5009	0.481791
PsCam034550	tr|I3S8N9|I3S8N9_MEDTR Dirigent protein OS=Medicago truncatula GN=MTR_1g046500 PE=2 SV=1	Messire	Messire	-1.24672	-1.31658
PsCam040157	PsCam040157 hit Medtr5g057930.1 : Unknown Protein (AHRD V1) chr05_pseudomolecule_IMGAG_V3.5 23248960-23248589 H EGN_Mt100125 20100825	absent	Messire	-6.65305	-3.8693
PsCam051844	PsCam051844 none	absent	Messire	-4.83478	Messire
PsCam039594	tr|B7FGQ9|B7FGQ9_MEDTR DUF538 family protein OS=Medicago truncatula GN=MTR_2g046150 PE=2 SV=1	absent	Messire	Messire	3.03165
PsCam045988	tr|A9YWR2|A9YWR2_MEDTR BHLH transcription factor OS=Medicago truncatula GN=MTR_5g030770 PE=4 SV=1	absent	P665	1.55668	0.698625
PsCam010767	tr|A0A072UI11|A0A072UI11_MEDTR Proton-dependent oligopeptide transport family protein OS=Medicago truncatula GN=MTR_4g033310 PE=4 SV=1	-0.0740006	P665	P665	P665
PsCam055973	tr|K7LBT9|K7LBT9_SOYBN Uncharacterized protein OS=Glycine max GN=GLYMA_09G046300 PE=4 SV=1	Messire	absent	-0.154268	-0.363949
PsCam041501	tr|G7J8A6|G7J8A6_MEDTR DUF4228 domain protein OS=Medicago truncatula GN=MTR_3g092470 PE=4 SV=1	Messire	Messire	Messire	Messire
PsCam032483	PsCam032483 hit C.cajan_40922 : A5AHP9_VITVI Putative uncharacterized protein OS=Vitis vinifera GN=VITISV_040546 PE=4 SV=1	Messire	absent	1.31408	1.23598
PsCam018532	PsCam018532 hit Glyma03g32660.1|PACid:16253097 : PF00063,PF00612,PF01843,PTHR13140,KOG0160,AT5G43900.1,MYA2,MYA2,(ARABIDOPSIS,MYOSIN,2),,GTP-dependent,protein,binding,/,Rab,GTPase,binding,/,motor	Messire	P665	-0.359738	0.589564
Contig8945	tr|A0A072UWM3|A0A072UWM3_MEDTR Transducin/WD40 domain protein OS=Medicago truncatula GN=MTR_4g066000 PE=4 SV=1	-0.0740006	Messire	-1.06872	-0.613276
PsCam004799	tr|G7J457|G7J457_MEDTR Vacuolar protein sorting-associated protein VPS9 OS=Medicago truncatula GN=MTR_3g073360 PE=4 SV=1	P665	absent	1.00503	0.0997198
Contig11507	PsCam058158 hit Glyma17g09390.1|PACid:16304973 : PF01277,AT3G27660.1,OLEO4,OLEO4,(OLEOSIN,4)	Messire	absent	1.45386	3.4241
PsCam040029	tr|G7JT20|G7JT20_MEDTR EF hand calcium-binding family protein OS=Medicago truncatula GN=MTR_4g112460 PE=4 SV=1	absent	P665	-0.670623	Messire
PsCam001123	tr|A0A072U0G7|A0A072U0G7_MEDTR Ovate transcriptional repressor OS=Medicago truncatula GN=MTR_7g072875 PE=4 SV=1	P665	P665	-0.390984	1.69522
PsCam003794	PsCam003794 hit LjChr1t4027 : Polynucleotidyl transferase, ribonuclease H fold, IPR012337:Polynucleotidyl transferase, ribonuclease H fold,	Messire	absent	0.194464	1.17122
PsCam010461	PsCam010461 hit Medtr2g093040.1 : Unknown Protein (AHRD V1) chr02_pseudomolecule_IMGAG_V3.5 28617845-28617307 E EGN_Mt100125 20100825	Messire	Messire	-0.747397	-1.32307
PsCam014141	tr|G7LA96|G7LA96_MEDTR F-box protein OS=Medicago truncatula GN=MTR_8g074610 PE=4 SV=1	absent	Messire	-1.25445	-1.22694
PsCam037207	tr|A0A072VGE3|A0A072VGE3_MEDTR Uncharacterized protein OS=Medicago truncatula GN=MTR_1g041895 PE=4 SV=1	Messire	absent	1.79172	0.714379
PsCam041505	tr|A0A072VV56|A0A072VV56_MEDTR Leguminosin group486 secreted peptide OS=Medicago truncatula GN=MTR_1g058400 PE=4 SV=1	-0.290276	Messire	absent	P665
Contig2241	tr|A0A151T930|A0A151T930_CAJCA Retrovirus-related Pol polyprotein from transposon TNT 1-94 (Fragment) OS=Cajanus cajan GN=KK1_018137 PE=4 SV=1	Messire	P665	-0.30937	0.421751
PsCam053762	PsCam053762 hit Glyma18g07880.1|PACid:16308241 : PF04483,AT5G43050.1,unknown,protein	absent	Messire	Messire	Messire
PsCam051075	tr|G7KFE7|G7KFE7_MEDTR Phosphoglycerate mutase OS=Medicago truncatula GN=MTR_5g099030 PE=4 SV=1	-0.0740006	Messire	0.980464	0.724425
PsCam052454	tr|G7KH59|G7KH59_MEDTR Nodule-specific Glycine Rich Peptide OS=Medicago truncatula GN=MTR_5g084270 PE=4 SV=1	P665	Messire	-4.70544	-1.18837
PsCam058034	tr|A0A072TZ97|A0A072TZ97_MEDTR Uncharacterized protein OS=Medicago truncatula GN=MTR_7g034275 PE=4 SV=1	absent	P665	-0.125385	-0.0646486
PsCam035856	tr|G7JF19|G7JF19_MEDTR PPR containing plant-like protein OS=Medicago truncatula GN=MTR_4g081220 PE=4 SV=2	P665	absent	-0.0867838	-0.45087
Contig4642	tr|A0A072VGZ0|A0A072VGZ0_MEDTR DUF4283 domain protein OS=Medicago truncatula GN=MTR_1g033680 PE=4 SV=1	-3.52466	-3.32975	-3.40939	-4.6981
PsCam044133	tr|A0A072U3H0|A0A072U3H0_MEDTR Calmodulin-domain kinase CDPK protein OS=Medicago truncatula GN=MTR_7g106710 PE=4 SV=1	P665	absent	0.276394	-0.643596
PsCam058322	tr|A0A072TNA9|A0A072TNA9_MEDTR Plant invertase/pectin methylesterase inhibitor OS=Medicago truncatula GN=MTR_8g032810 PE=4 SV=1	0.931731	Messire	P665	Messire
PsCam031128	PsCam031128 hit Glyma10g38830.1|PACid:16281444 : PF08423,PTHR22942,KOG1434,K10872,AT3G22880.1,DMC1,DMC1,(DISRUPTION,OF,MEIOTIC,CONTROL,1),,ATP,binding,/,DNA,binding,/,DNA-dependent,ATPase/,damaged,DNA,binding,/,nucleoside-triphosphatase/,nucleotide,binding,/,protein,binding	P665	P665	-0.405055	0.641831
PsCam035741	tr|A0A151S2F4|A0A151S2F4_CAJCA Putative exocyst complex component 6 OS=Cajanus cajan GN=KK1_029361 PE=4 SV=1	absent	Messire	-0.086867	0.0540652
PsCam001657	tr|B7FMI8|B7FMI8_MEDTR DUF1677 family protein OS=Medicago truncatula GN=MTR_1g103550 PE=2 SV=1	absent	P665	0.261027	1.7639
PsCam048395	tr|G7KFJ3|G7KFJ3_MEDTR Orcinol O-methyltransferase OS=Medicago truncatula GN=MTR_5g074580 PE=3 SV=1	P665	1.94229	3.06194	1.61973
PsCam033757	tr|V7CL72|V7CL72_PHAVU Uncharacterized protein OS=Phaseolus vulgaris GN=PHAVU_002G119200g PE=3 SV=1	P665	-0.793549	-0.935771	0.0332846
PsCam049733	tr|G7LIM9|G7LIM9_MEDTR DUF1644 family protein OS=Medicago truncatula GN=MTR_8g085870 PE=4 SV=1	absent	P665	0.405083	-0.0437428
PsCam035476	tr|A0A072TT69|A0A072TT69_MEDTR PPR containing plant-like protein OS=Medicago truncatula GN=MTR_8g065040 PE=4 SV=1	absent	Messire	2.22963	1.35997
PsCam035703	tr|A0A072VN14|A0A072VN14_MEDTR WD repeat phosphoinositide-interacting-like protein OS=Medicago truncatula GN=MTR_1g088855 PE=4 SV=1	absent	Messire	0.910949	1.77306
PsCam043479	tr|A0A072VEB9|A0A072VEB9_MEDTR DUF1997 family protein OS=Medicago truncatula GN=MTR_1g010080 PE=4 SV=1	Messire	-1.37851	-0.546586	-0.296666
PsCam003608	tr|A0A072VBR6|A0A072VBR6_MEDTR Wound-responsive family protein OS=Medicago truncatula GN=MTR_2g089970 PE=4 SV=1	P665	P665	0.328553	0.870385
PsCam000308	PsCam000308 hit Glyma15g02940.1|PACid:16297428 : PF00612,AT2G26180.1,IQD6,IQD6,(IQ-domain,6),,calmodulin,binding	Messire	Messire	-3.41232	-3.6292
PsCam007755	PsCam007755 hit Medtr7g079420.1 : F-box/kelch-repeat protein At3g06240 (AHRD V1 *-*- Q8GXC7), contains Interpro domain(s) IPR012287 Homeodomain-related chr07_pseudomolecule_IMGAG_V3.5 22388354-22376712 E EGN_Mt100125 20100825	P665	1.79141	-1.31034	0.0403175
PsCam052204	tr|A0A0B2SIM2|A0A0B2SIM2_GLYSO RING-box protein 1a OS=Glycine soja GN=glysoja_040809 PE=4 SV=1	P665	absent	-0.0839623	0.0306968
PsCam005846	tr|A0A0B2PWG2|A0A0B2PWG2_GLYSO Uncharacterized protein (Fragment) OS=Glycine soja GN=glysoja_029571 PE=4 SV=1	P665	P665	-0.500802	0.449526
PsCam034432	tr|G7I3N3|G7I3N3_MEDTR Phosphatidic acid phosphohydrolase OS=Medicago truncatula GN=MTR_1g019740 PE=4 SV=1	P665	P665	-0.0836579	-0.959683
PsCam057072	tr|A0A072TT79|A0A072TT79_MEDTR Uncharacterized protein (Fragment) OS=Medicago truncatula GN=MTR_0098s0090 PE=4 SV=1	P665	P665	P665	P665
PsCam037594	tr|A0A151TC43|A0A151TC43_CAJCA 26S protease regulatory subunit S10B OS=Cajanus cajan GN=KK1_019224 PE=3 SV=1	Messire	absent	-0.409614	0.29147
PsCam038795	tr|G7IKA5|G7IKA5_MEDTR GDSL-like lipase/acylhydrolase OS=Medicago truncatula GN=MTR_2g015580 PE=4 SV=1	Messire	Messire	-1.08651	-1.76954
PsCam048487	tr|A0A072UQU2|A0A072UQU2_MEDTR Transmembrane protein, putative OS=Medicago truncatula GN=MTR_5g077280 PE=4 SV=1	-1.65093	Messire	0.761694	0.687309
PsCam002783	tr|G7KNL8|G7KNL8_MEDTR EF hand calcium-binding family protein OS=Medicago truncatula GN=MTR_6g023460 PE=4 SV=1	P665	Messire	2.22963	-0.700877
Contig8457	tr|B7FMX8|B7FMX8_MEDTR Lipid transfer protein OS=Medicago truncatula GN=MTR_3g106740 PE=2 SV=1	1.51881	3.28574	P665	3.36986
Contig10099	tr|A0A072U475|A0A072U475_MEDTR B3 DNA-binding domain protein OS=Medicago truncatula GN=MTR_7g105370 PE=4 SV=1	P665	1.79141	1.23447	0.214822
PsCam045255	tr|A0A072TNU8|A0A072TNU8_MEDTR Myb transcription factor OS=Medicago truncatula GN=MTR_8g042410 PE=4 SV=1	P665	2.79141	0.428317	0.977863
Contig6568	tr|A0A072TI06|A0A072TI06_MEDTR S-locus lectin kinase family protein OS=Medicago truncatula GN=MTR_0148s0080 PE=4 SV=1	P665	0.206451	3.36891	1.2981
PsCam052327	PsCam052327 none	-1.06193	Messire	2.71753	1.0307
PsCam038977	tr|A0A072VPL5|A0A072VPL5_MEDTR Salt stress response/antifungal domain protein OS=Medicago truncatula GN=MTR_1g021638 PE=4 SV=1	P665	1.79141	0.439328	0.983637
PsCam009798	tr|O65848|O65848_MEDTR Annexin OS=Medicago truncatula GN=Ann1 PE=2 SV=1	P665	absent	0.761213	-1.55168
PsCam023252	tr|A0A0L9T5V5|A0A0L9T5V5_PHAAN Uncharacterized protein OS=Phaseolus angularis GN=LR48_Vigan208s000100 PE=4 SV=1	P665	P665	-0.789066	3.4241
PsCam021153	tr|A0A151R7H4|A0A151R7H4_CAJCA Putative GMP synthase [glutamine-hydrolyzing] OS=Cajanus cajan GN=KK1_040438 PE=4 SV=1	Messire	absent	0.276077	2.01418
PsCam042865	tr|G7ISQ0|G7ISQ0_MEDTR Histidine phosphatase family (Branch 1) protein OS=Medicago truncatula GN=MTR_2g028000 PE=2 SV=1	P665	-0.793549	absent	0.359972
PsCam025554	tr|K7KK20|K7KK20_SOYBN Uncharacterized protein OS=Glycine max GN=GLYMA_04G146800 PE=4 SV=1	Messire	absent	0.163867	-0.204806
PsCam035633	tr|K7L3Y3|K7L3Y3_SOYBN Uncharacterized protein OS=Glycine max GN=GLYMA_07G263200 PE=4 SV=1	P665	1.20645	0.4975	0.598752
PsCam041467	tr|Q2HTJ7|Q2HTJ7_MEDTR Putative uncharacterized protein OS=Medicago truncatula GN=MtrDRAFT_AC150440g14v2 PE=4 SV=1	Messire	absent	0.326673	0.227619
PsCam037898	tr|K7MM66|K7MM66_SOYBN Uncharacterized protein OS=Glycine max GN=GLYMA_17G175500 PE=4 SV=1	absent	P665	P665	1.84022
PsCam038524	tr|B3U399|B3U399_MEDTR WRKY family transcription factor OS=Medicago truncatula GN=MTR_3g090860 PE=2 SV=1	Messire	absent	3.06849	-0.959683
PsCam002745	PsCam002745 hit LjChr5t2737 : none	Messire	P665	-0.0836579	0.615659
PsCam000538	tr|G7KV90|G7KV90_MEDTR Protein DETOXIFICATION OS=Medicago truncatula GN=MTR_7g082810 PE=3 SV=1	absent	Messire	2.3989	2.35649
PsCam007017	tr|G7K5A3|G7K5A3_MEDTR RNA recognition motif OS=Medicago truncatula GN=MTR_5g016680 PE=4 SV=1	P665	absent	-0.00296295	0.44058
PsCam027536	tr|G7K497|G7K497_MEDTR Pectinesterase OS=Medicago truncatula GN=MTR_5g093970 PE=4 SV=2	-0.0659633	P665	-0.0874628	-0.959683
PsCam011187	tr|G7LCL2|G7LCL2_MEDTR 1-aminocyclopropane-1-carboxylate oxidase-like protein OS=Medicago truncatula GN=MTR_8g009080 PE=3 SV=2	P665	0.206451	2.71753	-0.17148
PsCam025992	tr|A0A072TMP3|A0A072TMP3_MEDTR Uncharacterized protein OS=Medicago truncatula GN=MTR_8g012580 PE=4 SV=1	P665	absent	0.934971	1.02276
PsCam043618	tr|I3SMB9|I3SMB9_MEDTR Homeobox associated leucine zipper protein OS=Medicago truncatula GN=MTR_4g084750 PE=2 SV=1	P665	absent	-3.78097	Messire
PsCam049830	tr|A0A072TN95|A0A072TN95_MEDTR Glycosyltransferase OS=Medicago truncatula GN=MTR_8g027885 PE=3 SV=1	-4.31177	-1.2748	-1.59825	-2.59876
PsCam055926	tr|G7KEK0|G7KEK0_MEDTR DUF1296 family protein OS=Medicago truncatula GN=MTR_5g096290 PE=4 SV=1	P665	P665	1.49818	1.84442
PsCam035429	tr|K7K5X0|K7K5X0_SOYBN Uncharacterized protein OS=Glycine max GN=GLYMA_02G013500 PE=4 SV=1	Messire	Messire	-0.478844	-0.488878
PsCam037969	tr|G7I674|G7I674_MEDTR AT hook motif DNA-binding family protein OS=Medicago truncatula GN=MTR_1g079810 PE=4 SV=1	Messire	absent	-1.08746	-1.91122
Contig11717	tr|G7ZYA7|G7ZYA7_MEDTR PPR containing plant-like protein OS=Medicago truncatula GN=MTR_6g017035 PE=4 SV=1	absent	Messire	-2.25772	-2.91165
PsCam004542	tr|A0A072V3U7|A0A072V3U7_MEDTR Transcription factor jumonji (JmjC) domain protein OS=Medicago truncatula GN=MTR_2g011630 PE=4 SV=1	Messire	absent	0.711226	0.353572
PsCam004945	tr|G7K5L7|G7K5L7_MEDTR Zinc finger MYND domain protein OS=Medicago truncatula GN=MTR_5g036470 PE=4 SV=2	P665	P665	1.43588	2.67166
PsCam038863	PsCam038863 hit C.cajan_10071 : B9SRV7_RICCO Putative uncharacterized protein OS=Ricinus communis GN=RCOM_0516380 PE=4 SV=1	absent	P665	P665	-0.226936
PsCam018312	tr|G7K7P1|G7K7P1_MEDTR Plastocyanin-like domain protein OS=Medicago truncatula GN=MTR_5g088180 PE=4 SV=1	P665	P665	3.2318	0.615659
PsCam006971	tr|K7MUI7|K7MUI7_SOYBN Uncharacterized protein OS=Glycine max PE=4 SV=1	Messire	-0.378512	-0.0892132	-0.401917
PsCam040507	PsCam040507 hit Medtr5g059030.1 : Unknown Protein (AHRD V1) chr05_pseudomolecule_IMGAG_V3.5 23717444-23715972 F EGN_Mt100125 20100825	P665	1.20645	2.07907	-0.352418
PsCam002896	tr|G7JL53|G7JL53_MEDTR SAUR-like auxin-responsive family protein OS=Medicago truncatula GN=MTR_4g072580 PE=4 SV=1	P665	1.79141	-0.620817	-0.434796
PsCam034151	PsCam034151 hit Glyma08g41530.1|PACid:16273475 : PF00295,AT4G23820.1,glycoside,hydrolase,family,28,protein,/,polygalacturonase,(pectinase),family,protein	Messire	absent	-1.67243	-1.38143
PsCam048975	tr|A0A072TSV7|A0A072TSV7_MEDTR LRR and NB-ARC domain disease resistance protein OS=Medicago truncatula GN=MTR_8g479430 PE=3 SV=1	Messire	0.206451	P665	3.49082
PsCam038722	tr|G7I564|G7I564_MEDTR Nucleotide-diphospho-sugar transferase-like protein OS=Medicago truncatula GN=MTR_1g009180 PE=4 SV=1	P665	Messire	1.23688	0.883355
PsCam048274	tr|G7KLW1|G7KLW1_MEDTR Glycosyltransferase OS=Medicago truncatula GN=MTR_6g014150 PE=3 SV=1	P665	absent	1.49411	0.615659
PsCam009454	tr|I1N939|I1N939_SOYBN Uncharacterized protein OS=Glycine max GN=GLYMA_19G143300 PE=4 SV=2	P665	Messire	1.16	0.264508
PsCam045704	tr|Q2HVE5|Q2HVE5_MEDTR Cyclin-like F-box OS=Medicago truncatula GN=MTR_2g099980 PE=4 SV=1	absent	Messire	0.519039	-0.13928
PsCam013431	PsCam013431 hit LjChr4t2054 : Tobamoviral movement protein, IPR001022:Tobamoviral movement protein,	absent	P665	-1.08366	-2.29418
PsCam024289	PsCam024289 hit C.cajan_17003 : A7QYP0_VITVI Chromosome undetermined scaffold_252, whole genome shotgun sequence OS=Vitis vinifera GN=GSVIVT00010272001 PE=4 SV=1	Messire	Messire	-2.09192	Messire
PsCam060244	tr|G7JWN6|G7JWN6_MEDTR Transducin/WD40 repeat protein OS=Medicago truncatula GN=MTR_5g043000 PE=4 SV=2	Messire	0.943416	2.07907	3.247
Contig4176	sp|D2XNR1|FLOT4_MEDTR Flotillin-like protein 4 OS=Medicago truncatula GN=FLOT4 PE=2 SV=1	absent	Messire	-0.0882272	0.686792
PsCam004985	tr|B7FJT3|B7FJT3_MEDTR RING-finger ubiquitin ligase OS=Medicago truncatula GN=MTR_6g015980 PE=2 SV=1	Messire	Messire	Messire	-0.701607
PsCam028765	PsCam028765 hit Medtr8g011580.1 : Peptidyl-prolyl isomerase (AHRD V1 *-*- B6TI78_MAIZE), contains Interpro domain(s) IPR001179 Peptidyl-prolyl cis-trans isomerase, FKBP-type chr08_pseudomolecule_IMGAG_V3.5 1925668-1928573 H EGN_Mt100125 20100825	absent	Messire	-1.67129	-1.66237
PsCam001984	tr|Q1STP6|Q1STP6_MEDTR Harpin-induced 1 OS=Medicago truncatula GN=MTR_8g005060 PE=2 SV=1	absent	Messire	0.976159	0.523497
PsCam054357	tr|G7L7G5|G7L7G5_MEDTR E3 ubiquitin-protein ligase orthrus-like protein OS=Medicago truncatula GN=MTR_8g102580 PE=4 SV=1	Messire	absent	P665	2.7323
PsCam000939	tr|A0A0R0E4F1|A0A0R0E4F1_SOYBN Uncharacterized protein OS=Glycine max GN=GLYMA_U020600 PE=4 SV=1	P665	absent	0.214263	-0.575246
PsCam034692	tr|A0A072V9L3|A0A072V9L3_MEDTR Ubiquitin-conjugating enzyme OS=Medicago truncatula GN=MTR_2g079270 PE=3 SV=1	Messire	Messire	-0.0871692	-0.21383
PsCam045665	tr|G7L7B8|G7L7B8_MEDTR Adipose-regulatory protein (Seipin), putative OS=Medicago truncatula GN=MTR_8g087730 PE=4 SV=2	Messire	absent	-0.321164	0.070558
PsCam034823	tr|Q2HTB8|Q2HTB8_MEDTR Harpin-induced 1 OS=Medicago truncatula GN=MTR_7g118270 PE=4 SV=1	Messire	absent	-0.807355	-0.0609067
PsCam040193	tr|G7KSR9|G7KSR9_MEDTR Triacylglycerol lipase OS=Medicago truncatula GN=MTR_7g109350 PE=4 SV=1	P665	absent	-2.48539	Messire
Contig2049	tr|A0A151TWM6|A0A151TWM6_CAJCA Uncharacterized protein OS=Cajanus cajan GN=KK1_010695 PE=4 SV=1	P665	0.884523	-0.767827	-1.18837
PsCam038444	tr|I1NE10|I1NE10_SOYBN Uncharacterized protein OS=Glycine max GN=GLYMA_20G050300 PE=4 SV=1	absent	Messire	Messire	-1.28511
PsCam040596	tr|I3SCG3|I3SCG3_MEDTR Uncharacterized protein OS=Medicago truncatula PE=2 SV=1	Messire	-1.96655	-4.05658	-3.59065
PsCam059286	tr|A0A151R6E1|A0A151R6E1_CAJCA Acylamino-acid-releasing enzyme OS=Cajanus cajan GN=KK1_040596 PE=4 SV=1	P665	-1.79355	-1.82375	-1.28736
PsCam055370	PsCam055370 none	Messire	Messire	-4.83478	-4.22239
PsCam045593	tr|A0A072UVZ8|A0A072UVZ8_MEDTR Tyrosine sulfotransferase-like protein OS=Medicago truncatula GN=MTR_4g058890 PE=4 SV=1	P665	absent	0.756484	0.869301
PsCam035730	tr|A0A072VCV9|A0A072VCV9_MEDTR Frigida-LIKE protein OS=Medicago truncatula GN=MTR_2g091260 PE=4 SV=1	-0.0740006	Messire	-1.67604	2.35414
PsCam045290	tr|G7I4W5|G7I4W5_MEDTR Zinc finger CCCH domain protein, putative OS=Medicago truncatula GN=MTR_1g075890 PE=4 SV=2	-1.06193	P665	-0.0836579	0.449526
PsCam033999	tr|A0A072V4D5|A0A072V4D5_MEDTR Myosin heavy chain-like protein, putative OS=Medicago truncatula GN=MTR_2g018890 PE=4 SV=1	P665	absent	Messire	-1.85753
PsCam000800	tr|G8A2F7|G8A2F7_MEDTR KDEL-tailed cysteine endopeptidase CEP1 OS=Medicago truncatula GN=MTR_3g075390 PE=3 SV=1	absent	Messire	-0.501864	-1.41379
PsCam012007	tr|C6TC19|C6TC19_SOYBN Putative uncharacterized protein OS=Glycine max GN=GLYMA_11G077900 PE=2 SV=1	absent	Messire	-0.655678	1.56768
PsCam005648	PsCam005648 hit LjChr1t3739 : Pentatricopeptide repeat, IPR002885:Pentatricopeptide repeat,	Messire	absent	0.612683	-0.318637
Contig8347	tr|A0A0R0I1E0|A0A0R0I1E0_SOYBN Uncharacterized protein OS=Glycine max GN=GLYMA_10G073200 PE=4 SV=1	Messire	Messire	Messire	-2.78094
Contig5638	tr|A0A072V983|A0A072V983_MEDTR Nodulin-like/MFS transporter OS=Medicago truncatula GN=MTR_2g450710 PE=4 SV=1	Messire	Messire	-1.66183	Messire
PsCam005249	tr|Q2HRU5|Q2HRU5_MEDTR Xyloglucan endotransglucosylase/hydrolase OS=Medicago truncatula GN=MTR_7g084770 PE=3 SV=1	Messire	absent	Messire	-0.96542
PsCam056984	tr|A0A151SVH8|A0A151SVH8_CAJCA 26S proteasome non-ATPase regulatory subunit 2 OS=Cajanus cajan GN=KK1_014221 PE=4 SV=1	P665	absent	P665	-0.449884
PsCam025707	tr|G7L078|G7L078_MEDTR S12-like, 30S ribosomal protein S12 subfamily protein OS=Medicago truncatula GN=MTR_7g055910 PE=4 SV=1	Messire	absent	Messire	-1.28278
PsCam026939	tr|A0A151U2S6|A0A151U2S6_CAJCA Ubiquitin carboxyl-terminal hydrolase 13 OS=Cajanus cajan GN=KK1_006277 PE=3 SV=1	-1.65093	Messire	0.305279	0.404066
PsCam017522	PsCam017522 hit Medtr3g020290.1 : none	P665	P665	-0.0839623	1.61566
PsCam052179	tr|A0A072UY64|A0A072UY64_MEDTR NAD(P)-binding rossmann-fold protein OS=Medicago truncatula GN=MTR_3g068155 PE=4 SV=1	Messire	P665	-0.854325	-0.271892
PsCam006808	tr|K7KRT9|K7KRT9_SOYBN Uncharacterized protein OS=Glycine max GN=GLYMA_05G221500 PE=4 SV=1	Messire	1.20645	0.590386	1.69834
Contig4303	PsCam057195 none	P665	2.20645	-0.500802	-0.546591
PsCam006607	tr|A0A072VLR1|A0A072VLR1_MEDTR Alpha/beta-hydrolase superfamily protein OS=Medicago truncatula GN=MTR_1g070195 PE=4 SV=1	P665	Messire	0.187662	0.762203
PsCam029556	PsCam029556 none	P665	P665	1.17625	0.888664
PsCam004099	PsCam004099 none	P665	absent	0.23472	P665
PsCam039885	PsCam039885 none	Messire	Messire	Messire	-2.974
PsCam009846	tr|A0A151R1I5|A0A151R1I5_CAJCA WD repeat and HMG-box DNA-binding protein 1 OS=Cajanus cajan GN=KK1_042447 PE=4 SV=1	P665	-0.793549	-1.08823	0.105665
PsCam006916	tr|G7K7J7|G7K7J7_MEDTR Calcineurin-metallo-phosphoesterase-like protein OS=Medicago truncatula GN=MTR_5g085780 PE=4 SV=1	-0.0740006	P665	0.708827	1.28
PsCam000577	tr|A0A072VGU9|A0A072VGU9_MEDTR Phototropic-responsive NPH3 family protein OS=Medicago truncatula GN=MTR_1g035720 PE=3 SV=1	P665	Messire	-0.738201	0.324345
PsCam039645	tr|A0A072V9C9|A0A072V9C9_MEDTR PPPDE thiol peptidase family protein, putative OS=Medicago truncatula GN=MTR_2g054770 PE=4 SV=1	Messire	P665	-0.0944647	-0.550474
PsCam025583	tr|K7MBR4|K7MBR4_SOYBN Uncharacterized protein OS=Glycine max GN=GLYMA_15G163700 PE=4 SV=1	-1.06193	P665	0.367675	0.43347
PsCam046506	tr|G7JZL3|G7JZL3_MEDTR Glycoside hydrolase family 1 protein OS=Medicago truncatula GN=MTR_5g071520 PE=3 SV=1	P665	absent	0.494109	-1.76954
PsCam058360	PsCam058360 hit Medtr1g012040.1 : Helicase-like protein (AHRD V1 ***- Q9LW42_ARATH) chr01_pseudomolecule_IMGAG_V3.5 2774244-2769766 H EGN_Mt100125 20100825	Messire	Messire	-0.8935	-0.769539
PsCam012248	PsCam012248 hit LjChr5t2949 : , IPR010285:,	absent	Messire	0.261284	-0.828838
PsCam056256	tr|G7J7N4|G7J7N4_MEDTR Chaperonin CPN60-like protein OS=Medicago truncatula GN=MTR_3g104460 PE=4 SV=1	P665	1.20645	0.591288	0.465594
Contig7668	tr|G7K2F8|G7K2F8_MEDTR E3 ubiquitin ligase PUB14 OS=Medicago truncatula GN=MTR_5g015210 PE=4 SV=2	Messire	Messire	-0.949163	-0.399235
PsCam042177	tr|A0A151SGP6|A0A151SGP6_CAJCA Pleiotropic drug resistance protein 1 OS=Cajanus cajan GN=KK1_000161 PE=3 SV=1	absent	Messire	-0.618239	-1.28686
PsCam000063	tr|K7K361|K7K361_SOYBN Uncharacterized protein OS=Glycine max GN=GLYMA_01G112300 PE=4 SV=1	P665	-0.378512	P665	2.84022
PsCam039934	tr|A0A072TVM1|A0A072TVM1_MEDTR Bidirectional sugar transporter SWEET OS=Medicago truncatula GN=MTR_7g007490 PE=3 SV=1	Messire	Messire	absent	Messire
PsCam004743	tr|V7C5U2|V7C5U2_PHAVU Uncharacterized protein OS=Phaseolus vulgaris GN=PHAVU_003G046100g PE=4 SV=1	P665	absent	0.905535	1.44668
Contig7397	PsCam040895 hit Glyma20g22210.1|PACid:16316414 : PF03283,PTHR21562,KOG4287,AT5G26670.1,pectinacetylesterase,,putative	P665	6.49586	5.45028	5.79505
PsCam037349	tr|G7ITU3|G7ITU3_MEDTR PAK-box/P21-Rho-binding domain Rho GTPase activating protein OS=Medicago truncatula GN=MTR_2g086580 PE=4 SV=1	-0.0740006	Messire	Messire	-0.188368
PsCam034159	tr|G7I779|G7I779_MEDTR Uncharacterized protein OS=Medicago truncatula GN=MTR_1g025290 PE=4 SV=1	P665	0.466714	0.807147	0.754278
Contig11180	tr|A0A151T884|A0A151T884_CAJCA Regulator of nonsense transcripts 3A OS=Cajanus cajan GN=KK1_017788 PE=4 SV=1	absent	P665	-2.67604	-0.813194
PsCam003254	PsCam003254 none	P665	absent	0.234338	1.14993
PsCam022292	PsCam022292 hit Glyma20g33430.1|PACid:16317724 : PF02365,AT3G10480.1,ANAC050,no,apical,meristem,(NAM),family,protein	P665	P665	-1.30889	-0.96542
PsCam052010	tr|G7LFV9|G7LFV9_MEDTR Major intrinsic protein (MIP) family transporter OS=Medicago truncatula GN=MTR_8g013680 PE=3 SV=1	P665	1.49397	3.81604	1.72065
PsCam025758	tr|G8A269|G8A269_MEDTR C3HC4-type RING zinc finger protein OS=Medicago truncatula GN=MTR_1g109280 PE=2 SV=1	P665	-0.378512	1.30119	0.375746
PsCam043918	PsCam043918 hit Glyma15g05270.1|PACid:16297709 : AT1G20870.1,unknown,protein	P665	1.79141	1.49846	1.61952
PsCam034419	tr|I1K997|I1K997_SOYBN Uncharacterized protein OS=Glycine max GN=GLYMA_06G082300 PE=4 SV=2	P665	0.206451	1.49411	P665
PsCam002232	PsCam002232 hit MRH1-AT4G18640.1 : symbols:MRH1, Leucine-rich repeat protein kinase family protein	Messire	P665	-3.88665	Messire
PsCam046437	PsCam046437 hit AC233082_17.1 : none	absent	Messire	Messire	-4.53754
PsCam018310	PsCam018310 hit C.cajan_28658 : A5BBB0_VITVI Putative uncharacterized protein OS=Vitis vinifera GN=VITISV_008739 PE=4 SV=1	Messire	Messire	-6.69463	-7.21224
PsCam005568	tr|A0A072UVP3|A0A072UVP3_MEDTR UDP-D-apiose/UDP-D-xylose synthase OS=Medicago truncatula GN=MTR_4g056100 PE=4 SV=1	absent	Messire	-0.0116877	-0.869223
PsCam040677	tr|A0A0R0J7I7|A0A0R0J7I7_SOYBN Uncharacterized protein OS=Glycine max GN=GLYMA_07G076200 PE=4 SV=1	absent	P665	-1.7382	-1.41297
PsCam051230	tr|A0A072U2B7|A0A072U2B7_MEDTR Transducin/WD40 repeat protein OS=Medicago truncatula GN=MTR_7g088540 PE=4 SV=1	absent	P665	-1.03005	-0.410672
PsCam045022	tr|G7ZWE5|G7ZWE5_MEDTR Transducin/WD40 repeat protein OS=Medicago truncatula GN=MTR_1g007740 PE=4 SV=1	Messire	-4.25424	-2.2261	-1.66237
PsCam054167	tr|A0A151S5M8|A0A151S5M8_CAJCA Retrovirus-related Pol polyprotein from transposon TNT 1-94 OS=Cajanus cajan GN=KK1_028107 PE=4 SV=1	P665	P665	P665	-0.976916
Contig5451	PsCam025884 hit AC235674_3.1 : Unknown Protein (AHRD V1) AC235674.3 12421-9855 E EGN_Mt100125 20100825	absent	P665	-3.66523	-4.83168
PsCam005829	PsCam005829 hit LjChr3t4023 : Peptidase aspartic, active site, Laccase, IPR001969:Peptidase aspartic, active site, IPR017761:Laccase,	-2.06193	Messire	Messire	-4.72835
PsCam043754	tr|A0A072TUU4|A0A072TUU4_MEDTR Uncharacterized protein OS=Medicago truncatula GN=MTR_8g099365 PE=4 SV=1	P665	absent	-0.0944647	-1.38143
PsCam006893	tr|Q2HS22|Q2HS22_MEDTR IMP dehydrogenase/GMP reductase, putative OS=Medicago truncatula GN=MTR_2g097800 PE=4 SV=1	-0.0740006	Messire	-0.0882272	-0.380457
PsCam038737	tr|A0A072TK73|A0A072TK73_MEDTR Transcription factor OS=Medicago truncatula GN=MTR_0007s0330 PE=4 SV=1	P665	0.206451	-3.99221	-2.33066
PsCam035670	tr|I1MVS7|I1MVS7_SOYBN Uncharacterized protein OS=Glycine max GN=GLYMA_17G166900 PE=4 SV=1	P665	Messire	0.154409	-1.35734
PsCam036543	tr|I1L701|I1L701_SOYBN Uncharacterized protein OS=Glycine max GN=GLYMA_09G274300 PE=4 SV=1	P665	P665	2.81604	0.941258
PsCam006033	PsCam006033 hit Medtr1g105390.1 : Unknown Protein (AHRD V1) chr01_pseudomolecule_IMGAG_V3.5 31160925-31163648 E EGN_Mt100125 20100825	absent	P665	-0.0839623	0.0230836
PsCam005177	PsCam005177 hit Glyma06g19090.1|PACid:16263474 : PF02985,AT4G38120.1,unknown,protein	0.934905	4.29533	1.91594	3.83859
PsCam024098	PsCam024098 none	absent	Messire	-0.59072	-0.262876
Contig4971	PsCam022192 hit Glyma17g03350.3|PACid:16304265 : PF00407,	P665	1.79141	0.235186	0.609232
PsCam042773	tr|G7KFD2|G7KFD2_MEDTR AAA family ATPase OS=Medicago truncatula GN=MTR_5g098850 PE=4 SV=1	absent	Messire	-0.530581	-0.271219
PsCam013485	tr|K7LX05|K7LX05_SOYBN Uncharacterized protein OS=Glycine max PE=4 SV=1	P665	absent	-1.08746	-0.550474
PsCam003408	PsCam003408 hit Glyma13g05870.1|PACid:16289784 : PTHR13139,AT3G29270.1,ubiquitin-protein,ligase	Messire	Messire	-6.48946	Messire
PsCam036447	tr|V7C5U2|V7C5U2_PHAVU Uncharacterized protein OS=Phaseolus vulgaris GN=PHAVU_003G046100g PE=4 SV=1	P665	absent	Messire	1.61566
Contig2654	tr|G7JZX4|G7JZX4_MEDTR NAC transcription factor-like protein OS=Medicago truncatula GN=MTR_5g014300 PE=4 SV=2	Messire	absent	1.79172	-1.18647
Contig5006	tr|G7K6A0|G7K6A0_MEDTR Glycoside hydrolase family 3 protein OS=Medicago truncatula GN=MTR_5g069740 PE=3 SV=2	absent	P665	P665	2.35414
PsCam017239	tr|I3SWZ2|I3SWZ2_MEDTR Aldo/keto reductase family oxidoreductase OS=Medicago truncatula GN=MTR_8g070115 PE=2 SV=1	-0.650926	4.20795	3.43334	4.27302
PsCam010885	tr|G7L639|G7L639_MEDTR Phospholipid/glycerol acyltransferase family protein OS=Medicago truncatula GN=MTR_7g104580 PE=4 SV=1	absent	Messire	2.71753	0.450567
PsCam041317	PsCam041317 hit Glyma19g40290.1|PACid:16314419 : PF00515,PF07719,PF00226,PTHR22904,AT2G47440.1,DNAJ,heat,shock,N-terminal,domain-containing,protein	P665	P665	2.80094	1.29766
PsCam035726	tr|G7JU73|G7JU73_MEDTR Pentatricopeptide (PPR) repeat protein (Fragment) OS=Medicago truncatula GN=MTR_4g113240 PE=4 SV=2	Messire	-0.793549	0.399673	0.186884
Contig10901	PsCam052849 hit Glyma12g32090.1|PACid:16288605 : AT3G54200.1,unknown,protein	Messire	absent	0.587898	0.288446
PsCam044223	tr|A0A072UQS3|A0A072UQS3_MEDTR GPI transamidase subunit PIG-U OS=Medicago truncatula GN=MTR_4g102820 PE=4 SV=1	Messire	P665	-0.699069	-0.472013
PsCam007553	tr|A0A151TMX8|A0A151TMX8_CAJCA Auxin-induced protein 6B (Fragment) OS=Cajanus cajan GN=KK1_021969 PE=4 SV=1	absent	P665	-0.94365	0.371746
PsCam032534	PsCam032534 hit C.cajan_02460 : B9RB53_RICCO Trehalose-6-phosphate synthase, putative OS=Ricinus communis GN=RCOM_1511570 PE=4 SV=1	P665	P665	P665	1.03747
PsCam031010	tr|G7IYL4|G7IYL4_MEDTR DUF842 domain protein OS=Medicago truncatula GN=MTR_3g009130 PE=4 SV=1	Messire	0.884523	P665	-1.38143
PsCam050089	tr|G7LE41|G7LE41_MEDTR Pmr5/Cas1p GDSL/SGNH-like acyl-esterase family protein OS=Medicago truncatula GN=MTR_8g093870 PE=4 SV=1	P665	P665	0.45727	0.762531
PsCam037982	tr|G7I6S2|G7I6S2_MEDTR Light-dependent short hypocotyls protein OS=Medicago truncatula GN=MTR_1g080210 PE=4 SV=2	Messire	absent	-1.58976	-1.75057
PsCam006628	tr|G7I415|G7I415_MEDTR Double Clp-N motif P-loop nucleoside triphosphate hydrolase superfamily protein OS=Medicago truncatula GN=MTR_1g090640 PE=4 SV=1	P665	Messire	-0.500802	-1.22694
PsCam023356	tr|G7K520|G7K520_MEDTR Lipid transfer protein OS=Medicago truncatula GN=MTR_5g006950 PE=3 SV=1	absent	P665	-0.433105	-0.228232
PsCam000489	tr|A0A072TQF7|A0A072TQF7_MEDTR F-box/RNI/FBD-like domain protein OS=Medicago truncatula GN=MTR_8g058965 PE=4 SV=1	Messire	absent	-1.36235	-1.91955
PsCam005778	PsCam005778 hit AT5G18500.1 : Protein kinase superfamily protein	Messire	0.943416	-0.0874628	0.813529
PsCam034487	tr|A0A072TZK1|A0A072TZK1_MEDTR Laccase OS=Medicago truncatula GN=MTR_7g062250 PE=3 SV=1	P665	-1.70229	-1.08366	2.03449
PsCam025932	tr|G7K7B2|G7K7B2_MEDTR Heavy-metal-associated domain protein OS=Medicago truncatula GN=MTR_5g083710 PE=4 SV=2	P665	Messire	0.72912	-0.778368
PsCam008020	tr|I3S2N9|I3S2N9_MEDTR Uncharacterized protein OS=Medicago truncatula PE=2 SV=1	P665	-0.378512	-2.88811	1.35414
PsCam017681	tr|V7BDJ0|V7BDJ0_PHAVU Uncharacterized protein OS=Phaseolus vulgaris GN=PHAVU_007G111000g PE=4 SV=1	absent	Messire	-0.473731	-1.46344
Contig3701	PsCam007935 hit Medtr5g062650.1 : Unknown Protein (AHRD V1), contains Interpro domain(s) IPR001764 Glycoside hydrolase, family 3, N-terminal chr05_pseudomolecule_IMGAG_V3.5 25245536-25250954 E EGN_Mt100125 20100825	P665	absent	0.915936	Messire
PsCam030480	tr|Q2HW87|Q2HW87_MEDTR RNA-directed DNA polymerase (Reverse transcriptase), Zinc finger, CCHC-type, Peptidase aspartic, active site, Retrotransposon gag protein OS=Medicago truncatula GN=MtrDRAFT_AC147774g4v1 PE=4 SV=1	P665	absent	-1.67129	-1.70394
PsCam054244	PsCam054244 none	Messire	-0.793549	Messire	Messire
PsCam060106	tr|G7K8W9|G7K8W9_MEDTR Flavonol synthase/flavanone 3-hydroxylase OS=Medicago truncatula GN=MTR_5g059130 PE=3 SV=1	0.931877	1.81744	2.49411	1.37991
PsCam037234	tr|G7JGY8|G7JGY8_MEDTR TPR repeat protein OS=Medicago truncatula GN=MTR_4g010250 PE=4 SV=1	Messire	absent	P665	-2.05308
PsCam023250	tr|G7L4Q9|G7L4Q9_MEDTR Cytochrome P450 family protein OS=Medicago truncatula GN=MTR_7g088330 PE=3 SV=1	Messire	P665	P665	3.35338
PsCam053932	tr|A0A072V3D0|A0A072V3D0_MEDTR Inositol-pentakisphosphate 2-kinase-like protein OS=Medicago truncatula GN=MTR_3g112130 PE=4 SV=1	P665	1.52838	-0.503349	-2.55103
PsCam037434	tr|G7JHV3|G7JHV3_MEDTR S-adenosylmethionine decarboxylase proenzyme OS=Medicago truncatula GN=MTR_4g118320 PE=3 SV=1	Messire	absent	2.49411	0.0403175
PsCam049706	tr|G7J187|G7J187_MEDTR Spermidine hydroxycinnamoyl transferase OS=Medicago truncatula GN=MTR_3g049150 PE=4 SV=1	P665	P665	1.32803	1.05478
PsCam014076	tr|G7K0T9|G7K0T9_MEDTR UDP-glucosyltransferase family protein OS=Medicago truncatula GN=MTR_5g075440 PE=4 SV=1	P665	-0.590431	1.74419	-1.31658
PsCam002914	PsCam002914 hit C.cajan_14274 : B5G4Y0_TRIMO Putative gag-pol polyprotein OS=Triticum monococcum subsp. aegilopoides GN=gag-pol PE=4 SV=1	absent	Messire	1.94919	0.525251
PsCam025871	tr|G7KF19|G7KF19_MEDTR NB-ARC domain disease resistance protein OS=Medicago truncatula GN=MTR_5g021080 PE=3 SV=2	absent	P665	-0.0944647	-0.156869
PsCam027075	tr|A0A0S3SSW8|A0A0S3SSW8_PHAAN Uncharacterized protein OS=Vigna angularis var. angularis GN=Vigan.08G277400 PE=4 SV=1	Messire	Messire	-2.66523	-3.29652
PsCam039733	tr|G7KSS6|G7KSS6_MEDTR DUF4228 domain protein OS=Medicago truncatula GN=MTR_7g109420 PE=4 SV=2	-0.0740006	Messire	-0.039236	-0.281774
PsCam033740	tr|A0A151TPP9|A0A151TPP9_CAJCA Structural maintenance of chromosomes protein 2-1 OS=Cajanus cajan GN=KK1_022682 PE=4 SV=1	absent	Messire	-0.9528	-0.809021
PsCam045184	tr|I1K3Y1|I1K3Y1_SOYBN Uncharacterized protein OS=Glycine max GN=GLYMA_05G157600 PE=4 SV=1	-1.06193	Messire	0.796799	1.28257
PsCam045390	tr|A0A072U4Q4|A0A072U4Q4_MEDTR ABA-inducible bHLH-type transcription factor OS=Medicago truncatula GN=MTR_7g117670 PE=4 SV=1	P665	P665	0.296735	-0.228232
PsCam004520	tr|K7MRF8|K7MRF8_SOYBN Uncharacterized protein OS=Glycine max PE=4 SV=1	P665	P665	0.864804	-0.00174978
PsCam041416	tr|G7JL29|G7JL29_MEDTR SAUR-like auxin-responsive family protein OS=Medicago truncatula GN=MTR_4g072310 PE=4 SV=1	Messire	-2.37851	1.57588	-0.287954
PsCam040671	tr|A0A072TSD9|A0A072TSD9_MEDTR FHA domain protein OS=Medicago truncatula GN=MTR_8g076570 PE=4 SV=1	1.91966	P665	absent	Messire
PsCam004718	tr|K7LS09|K7LS09_SOYBN Uncharacterized protein OS=Glycine max GN=GLYMA_11G248400 PE=4 SV=1	0.925999	Messire	-0.883241	-0.870089
Contig3221	tr|Q2HT93|Q2HT93_MEDTR Fusaric acid resistance family protein OS=Medicago truncatula GN=MTR_7g099710 PE=4 SV=1	-0.0659633	2.77528	-0.672638	1.25513
PsCam023180	tr|G7KLC0|G7KLC0_MEDTR Purple acid phosphatase OS=Medicago truncatula GN=MTR_6g013050 PE=3 SV=2	absent	Messire	-1.87429	-3.40835
PsCam000970	tr|A0A072VIC0|A0A072VIC0_MEDTR OTU-like cysteine protease OS=Medicago truncatula GN=MTR_1g052405 PE=4 SV=1	absent	Messire	-1.21962	-1.3324
PsCam002451	PsCam002451 hit Medtr2g011940.1 : B3 domain-containing transcription repressor VAL2 (AHRD V1 **** Q5CCK4), contains Interpro domain(s) IPR003340 Transcriptional factor B3 chr02_pseudomolecule_IMGAG_V3.5 3042684-3053673 E EGN_Mt100125 20100825	4.3147	P665	2.10378	4.14641
PsCam047635	PsCam047635 hit Medtr2g066150.1 : F-box protein At2g40925 (AHRD V1 ***- Q3E7D1), contains Interpro domain(s) IPR001810 Cyclin-like F-box chr02_pseudomolecule_IMGAG_V3.5 21425775-21424635 H EGN_Mt100125 20100825	Messire	absent	3.47214	0.0230836
PsCam052471	tr|I3S6W8|I3S6W8_MEDTR Dynein light chain type 1 family protein OS=Medicago truncatula GN=MTR_1g031880 PE=2 SV=1	Messire	Messire	2.2318	0.909739
PsCam049260	tr|A0A151R7S3|A0A151R7S3_CAJCA Zinc finger CCCH domain-containing protein 48 OS=Cajanus cajan GN=KK1_040052 PE=4 SV=1	P665	-0.378512	-0.40691	P665
PsCam037682	tr|A0A072TXC0|A0A072TXC0_MEDTR Uncharacterized protein OS=Medicago truncatula GN=MTR_7g018620 PE=4 SV=1	P665	absent	-0.965745	-1.32712
PsCam050590	tr|G7JQ40|G7JQ40_MEDTR Triose-phosphate transporter family protein OS=Medicago truncatula GN=MTR_4g123900 PE=4 SV=2	absent	Messire	-0.0650285	-0.0465673
PsCam003885	tr|A0A072TZG7|A0A072TZG7_MEDTR F-box/RNI/FBD-like domain protein OS=Medicago truncatula GN=MTR_7g056020 PE=4 SV=1	P665	P665	3.72381	4.61661
PsCam001284	tr|G7J762|G7J762_MEDTR Transmembrane protein, putative OS=Medicago truncatula GN=MTR_3g117050 PE=4 SV=1	P665	absent	-1.04488	-0.386592
PsCam014301	tr|I3SPG4|I3SPG4_MEDTR DUF4228 domain protein OS=Medicago truncatula GN=MTR_4g068850 PE=2 SV=1	absent	P665	-0.0836579	-2.77333
PsCam026981	tr|A0A072UI11|A0A072UI11_MEDTR Proton-dependent oligopeptide transport family protein OS=Medicago truncatula GN=MTR_4g033310 PE=4 SV=1	P665	P665	Messire	2.61756
PsCam051027	tr|G7J268|G7J268_MEDTR RuvB-like helicase OS=Medicago truncatula GN=MTR_3g061640 PE=3 SV=1	Messire	Messire	0.905535	0.0403175
PsCam017353	PsCam017353 hit Medtr6g009220.1 : none	Messire	absent	Messire	Messire
PsCam026770	tr|G7JS40|G7JS40_MEDTR 1-phosphatidylinositol-3-phosphate 5-kinase OS=Medicago truncatula GN=MTR_4g124590 PE=4 SV=2	P665	3.20795	4.36891	4.11861
Contig11756	tr|A0A126TGT8|A0A126TGT8_MEDTR Maturase K OS=Medicago truncatula GN=matR PE=4 SV=1	Messire	Messire	-0.8935	-1.40526
PsCam023226	tr|G7L0T6|G7L0T6_MEDTR Benzyl alcohol O-benzoyltransferase OS=Medicago truncatula GN=MTR_7g114560 PE=4 SV=2	-2.64891	Messire	-3.30961	-3.42591
PsCam047353	PsCam047353 none	P665	P665	-0.584326	-0.124234
PsCam058235	PsCam058235 hit Medtr4g016530.1 : Unknown Protein (AHRD V1) chr04_pseudomolecule_IMGAG_V3.5 4143495-4142049 H EGN_Mt100125 20100825	Messire	Messire	-2.89616	1.61566
PsCam044788	tr|A0A072V2B1|A0A072V2B1_MEDTR Transmembrane protein, putative OS=Medicago truncatula GN=MTR_3g092635 PE=4 SV=1	P665	P665	-1.66183	-3.974
PsCam035837	tr|A0A072VJB5|A0A072VJB5_MEDTR Myb/SANT-like DNA-binding domain protein OS=Medicago truncatula GN=MTR_1g055365 PE=4 SV=1	Messire	absent	-0.542518	0.112709
PsCam005278	tr|A0A072V9G7|A0A072V9G7_MEDTR Universal stress family protein OS=Medicago truncatula GN=MTR_2g055760 PE=4 SV=1	Messire	absent	Messire	0.298393
PsCam043081	tr|G7IX47|G7IX47_MEDTR Beta-glucosidase OS=Medicago truncatula GN=MTR_3g033790 PE=3 SV=1	Messire	P665	3.57928	-0.0632965
PsCam046286	tr|G7JJF7|G7JJF7_MEDTR D-glycerate dehydrogenase/hydroxypyruvate reductase OS=Medicago truncatula GN=MTR_4g013100 PE=3 SV=1	P665	-0.115477	0.328025	0.481791
PsCam000149	tr|G7K222|G7K222_MEDTR Exostosin family protein OS=Medicago truncatula GN=MTR_5g081290 PE=4 SV=1	P665	0.206451	0.0316583	0.352041
PsCam037481	tr|G7L2P0|G7L2P0_MEDTR Protein DETOXIFICATION OS=Medicago truncatula GN=MTR_7g087400 PE=3 SV=1	Messire	1.79141	4.2318	-1.06147
PsCam046954	PsCam046954 hit Medtr7te065620.1 : none	P665	-1.11548	P665	0.0230836
PsCam023181	tr|K7K9M1|K7K9M1_SOYBN Uncharacterized protein OS=Glycine max GN=GLYMA_02G198100 PE=4 SV=1	Messire	absent	0.144201	0.342398
PsCam038603	tr|Q2HVG9|Q2HVG9_MEDTR 4/1 protein short form protein OS=Medicago truncatula GN=MTR_2g038090 PE=4 SV=1	Messire	Messire	0.332775	-0.282778
PsCam000411	tr|G7J4Q9|G7J4Q9_MEDTR E2F transcription factor OS=Medicago truncatula GN=MTR_3g113800 PE=3 SV=2	P665	0.206451	0.61886	-0.121569
Contig2221	tr|A0A072UIN5|A0A072UIN5_MEDTR Uncharacterized protein OS=Medicago truncatula GN=MTR_6g033460 PE=4 SV=1	absent	Messire	0.910949	-0.976916
PsCam045009	tr|A0A0B2P643|A0A0B2P643_GLYSO DNA gyrase subunit A, chloroplastic/mitochondrial OS=Glycine soja GN=glysoja_038922 PE=4 SV=1	absent	Messire	0.820573	0.663533
PsCam056092	tr|G7JMR6|G7JMR6_MEDTR Pmr5/Cas1p GDSL/SGNH-like acyl-esterase family protein OS=Medicago truncatula GN=MTR_4g121560 PE=4 SV=2	P665	Messire	0.761213	1.35997
PsCam038302	tr|V7B207|V7B207_PHAVU Uncharacterized protein OS=Phaseolus vulgaris GN=PHAVU_009G213600g PE=4 SV=1	Messire	absent	0.905535	-0.959683
PsCam038234	tr|A0A072VW60|A0A072VW60_MEDTR Uncharacterized protein OS=Medicago truncatula GN=MTR_1g067220 PE=4 SV=1	-0.0740006	Messire	-0.238787	-0.96542
PsCam037560	tr|G7JST5|G7JST5_MEDTR Cytochrome P450 family protein OS=Medicago truncatula GN=MTR_4g078110 PE=3 SV=1	P665	absent	-0.0944647	1.61566
PsCam035521	tr|K7MQT4|K7MQT4_SOYBN Uncharacterized protein OS=Glycine max GN=GLYMA_18G093100 PE=4 SV=1	Messire	absent	1.44977	0.0345572
PsCam045304	tr|A0A072UP46|A0A072UP46_MEDTR Serine/Threonine-kinase abkC-like protein, putative OS=Medicago truncatula GN=MTR_4g091510 PE=4 SV=1	P665	1.20645	-0.463463	0.0510281
PsCam048710	PsCam048710 none	P665	absent	-2.67604	-3.28813
PsCam033660	tr|G7KJE7|G7KJE7_MEDTR Sesquiterpene synthase OS=Medicago truncatula GN=MTR_6g008560 PE=3 SV=2	P665	P665	6.33583	8.51143
PsCam037191	tr|A0A151QRS9|A0A151QRS9_CAJCA AP2-like ethylene-responsive transcription factor AIL5 OS=Cajanus cajan GN=KK1_046218 PE=4 SV=1	Messire	0.206451	-2.66523	-0.976916
PsCam036900	tr|G7I3Y4|G7I3Y4_MEDTR p-loop nucleoside triphosphate hydrolase superfamily protein OS=Medicago truncatula GN=MTR_1g075260 PE=4 SV=1	P665	0.206451	1.6796	0.0349917
Contig6834	tr|V7B4Q1|V7B4Q1_PHAVU Uncharacterized protein OS=Phaseolus vulgaris GN=PHAVU_008G149400g PE=4 SV=1	Messire	Messire	0.202937	0.273646
PsCam013566	PsCam013566 none	-1.06193	Messire	0.428802	0.35682
Contig5190	tr|G7JJ49|G7JJ49_MEDTR Monothiol glutaredoxin-S2 protein OS=Medicago truncatula GN=MTR_4g119030 PE=2 SV=1	P665	0.206451	-0.444233	-1.98858
PsCam037776	tr|G8A2G3|G8A2G3_MEDTR Pectate lyase OS=Medicago truncatula GN=MTR_3g075320 PE=3 SV=1	absent	Messire	P665	1.16035
PsCam037595	tr|A0A072VCS7|A0A072VCS7_MEDTR Tyrosine kinase family protein OS=Medicago truncatula GN=MTR_2g095180 PE=4 SV=1	Messire	absent	-0.132095	-0.376743
PsCam058035	tr|G7KNH6|G7KNH6_MEDTR ARF guanine-nucleotide exchange factor GNOM protein OS=Medicago truncatula GN=MTR_6g086260 PE=4 SV=2	0.925999	Messire	Messire	-2.78094
PsCam037939	tr|G7K9A9|G7K9A9_MEDTR Late embryogenesis abundant hydroxyproline-rich glycoprotein OS=Medicago truncatula GN=MTR_5g009130 PE=4 SV=1	P665	0.206451	1.79172	-0.591021
PsCam037306	tr|A0A072V451|A0A072V451_MEDTR DUF620 family protein OS=Medicago truncatula GN=MTR_3g111790 PE=4 SV=1	P665	Messire	Messire	0.0230836
PsCam040487	tr|A0A072VJU4|A0A072VJU4_MEDTR Glutathione S-transferase, amino-terminal domain protein OS=Medicago truncatula GN=MTR_2g070120 PE=3 SV=1	Messire	absent	2.4989	-2.76954
PsCam037235	tr|G7JG98|G7JG98_MEDTR TPR domain protein OS=Medicago truncatula GN=MTR_4g082140 PE=4 SV=1	absent	Messire	-0.979779	-1.18837
PsCam034292	tr|A0A072V6W7|A0A072V6W7_MEDTR Disease resistance protein (CC-NBS-LRR class) family protein OS=Medicago truncatula GN=MTR_3g053180 PE=3 SV=1	absent	Messire	-3.66523	-2.8406
PsCam035341	tr|A0A151QN94|A0A151QN94_CAJCA DEAD-box ATP-dependent RNA helicase 7 OS=Cajanus cajan GN=KK1_047785 PE=3 SV=1	Messire	P665	0.494109	0.621488
TRINITY_DN50489_c0_g1_i1	uncharacterized RNA	5.24413	7.56488	7.1764	6.50914
PsCam005009	tr|A0A072VKL1|A0A072VKL1_MEDTR Serine/Threonine-kinase WNK (WNK)-like protein OS=Medicago truncatula GN=MTR_2g078750 PE=4 SV=1	Messire	Messire	-1.3247	-0.654651
PsCam043409	tr|I1KJE1|I1KJE1_SOYBN Uncharacterized protein OS=Glycine max GN=GLYMA_07G120800 PE=4 SV=1	Messire	P665	-0.80889	-0.212048
PsCam038900	tr|G7ICU1|G7ICU1_MEDTR Plant gibberellin 2-oxidase OS=Medicago truncatula GN=MTR_1g086550 PE=3 SV=1	absent	P665	2.23543	-0.0340248
PsCam001294	tr|G7JS36|G7JS36_MEDTR DNA repair RAD51-like protein OS=Medicago truncatula GN=MTR_4g124560 PE=3 SV=1	Messire	Messire	-1.19662	-1.26288
PsCam044027	tr|A0A072VZM6|A0A072VZM6_MEDTR Zinc finger, C3HC4 type (RING finger) protein OS=Medicago truncatula GN=MTR_1g094830 PE=4 SV=1	P665	P665	-0.823749	0.0345671
PsCam001362	tr|A0A072UPH3|A0A072UPH3_MEDTR Polysaccharide biosynthesis protein OS=Medicago truncatula GN=MTR_4g485570 PE=4 SV=1	absent	Messire	-0.0839623	0.112086
Contig7371	tr|A0A0R0LC97|A0A0R0LC97_SOYBN Uncharacterized protein OS=Glycine max GN=GLYMA_01G163900 PE=3 SV=1	-1.06193	Messire	-0.80526	-0.306487
PsCam018876	PsCam018876 hit Glyma09g03890.1|PACid:16274699 : PF00400,PTHR22847,AT3G13340.1,WD-40,repeat,family,protein	Messire	absent	2.37262	3.7323
PsCam038855	tr|A0A072VFZ2|A0A072VFZ2_MEDTR 2OG-Fe(II) oxygenase family oxidoreductase OS=Medicago truncatula GN=MTR_1g033810 PE=3 SV=1	P665	absent	0.163282	0.276049
PsCam041077	PsCam041077 none	P665	absent	-1.08366	P665
PsCam036975	tr|G7I817|G7I817_MEDTR Phototropic-responsive NPH3 family protein OS=Medicago truncatula GN=MTR_1g082690 PE=3 SV=1	P665	absent	-0.672638	-0.0321565
PsCam001970	tr|B7FI56|B7FI56_MEDTR 2,3-diketo-5-methylthio-1-phosphopentane phosphatase OS=Medicago truncatula GN=MTR_2g100340 PE=2 SV=1	-0.0740006	P665	1.30579	0.86066
PsCam039169	tr|A0A072VQF9|A0A072VQF9_MEDTR Peroxisomal membrane 22 kDa (Mpv17/PMP22) family protein OS=Medicago truncatula GN=MTR_1g106775 PE=3 SV=1	P665	P665	0.694846	-0.517291
PsCam054726	tr|G7JHG2|G7JHG2_MEDTR Sec14p-like phosphatidylinositol transfer family protein OS=Medicago truncatula GN=MTR_4g070810 PE=4 SV=2	P665	P665	0.552129	-0.495988
PsCam029218	tr|G7J119|G7J119_MEDTR NB-ARC domain disease resistance protein, putative OS=Medicago truncatula GN=MTR_3g035960 PE=3 SV=1	P665	-0.115477	0.4975	-0.513172
PsCam002163	tr|Q1AKH8|Q1AKH8_SOYBN Reverse transcriptase family member OS=Glycine max PE=4 SV=1	P665	3.90689	1.33007	2.23831
PsCam036736	tr|A2Q4H7|A2Q4H7_MEDTR L-ascorbate oxidase-like protein OS=Medicago truncatula GN=MTR_2g088080 PE=4 SV=1	P665	2.79141	-0.396967	-0.264784
Contig4292	tr|K7L204|K7L204_SOYBN Uncharacterized protein OS=Glycine max GN=GLYMA_07G158200 PE=4 SV=1	P665	-0.793549	Messire	-1.54659
PsCam044925	tr|A0A072V438|A0A072V438_MEDTR Glycosyltransferase OS=Medicago truncatula GN=MTR_3g009510 PE=3 SV=1	absent	P665	0.663257	1.29455
Contig2218	tr|A0A072TKP7|A0A072TKP7_MEDTR Uncharacterized protein OS=Medicago truncatula GN=MTR_0016s0150 PE=4 SV=1	-2.72681	P665	0.494109	P665
PsCam045080	tr|A0A151T606|A0A151T606_CAJCA Putative receptor-like protein kinase At1g30570 family OS=Cajanus cajan GN=KK1_017024 PE=4 SV=1	P665	absent	-3.46666	-1.28686
PsCam047437	PsCam047437 none	P665	P665	6.19483	4.37747
PsCam043990	tr|K7KMN9|K7KMN9_SOYBN RNA-dependent RNA polymerase OS=Glycine max GN=GLYMA_05G035900 PE=3 SV=1	Messire	-1.79355	0.605019	-0.10053
PsCam034757	tr|G7KFJ0|G7KFJ0_MEDTR Tubby C 2 protein OS=Medicago truncatula GN=MTR_5g074550 PE=4 SV=1	absent	Messire	0.365505	-0.0137484
PsCam035888	tr|A0A151RG26|A0A151RG26_CAJCA Phosphatidylinositol-4-phosphate 5-kinase 6 OS=Cajanus cajan GN=KK1_037269 PE=4 SV=1	P665	1.79141	1.5009	0.564967
PsCam022145	tr|G7JI80|G7JI80_MEDTR Uncharacterized protein OS=Medicago truncatula GN=MTR_4g012490 PE=4 SV=1	absent	P665	-2.33121	-1.34821
PsCam033972	tr|G7ICA6|G7ICA6_MEDTR Peptide/nitrate transporter OS=Medicago truncatula GN=MTR_1g116930 PE=4 SV=1	-1.23954	P665	P665	0.0230836
PsCam048165	tr|K7KMS0|K7KMS0_SOYBN Uncharacterized protein OS=Glycine max GN=GLYMA_05G039400 PE=4 SV=1	Messire	absent	1.49818	1.25526
PsCam001662	tr|A0A072U844|A0A072U844_MEDTR Vacuolar iron transporter-like protein OS=Medicago truncatula GN=MTR_6g034975 PE=4 SV=1	P665	0.206451	0.415886	2.54432
PsCam005055	tr|G7JKY3|G7JKY3_MEDTR Uncharacterized protein OS=Medicago truncatula GN=MTR_4g055190 PE=4 SV=2	P665	absent	Messire	Messire
PsCam005550	PsCam005550 hit Medtr4te116150.1 : none	Messire	-1.6009	-3.08112	-0.976916
PsCam005511	tr|A0A151S1I9|A0A151S1I9_CAJCA U-box domain-containing protein 4 OS=Cajanus cajan GN=KK1_029636 PE=4 SV=1	Messire	0.206451	1.91095	1.61566
PsCam037841	tr|Q2HUP2|Q2HUP2_MEDTR Core-2/I-branching enzyme OS=Medicago truncatula GN=MTR_2g037600 PE=4 SV=1	absent	P665	-0.823749	0.298393
PsCam043271	tr|G7JKP4|G7JKP4_MEDTR Pmr5/Cas1p GDSL/SGNH-like acyl-esterase family protein OS=Medicago truncatula GN=MTR_4g014440 PE=4 SV=2	Messire	absent	-0.0858433	0.620468
PsCam042231	tr|G7KMN3|G7KMN3_MEDTR Receptor-like kinase OS=Medicago truncatula GN=MTR_6g083780 PE=4 SV=1	absent	Messire	-1.92837	-0.701607
PsCam038809	tr|B7FIQ7|B7FIQ7_MEDTR Putative uncharacterized protein OS=Medicago truncatula PE=2 SV=1	absent	P665	-0.447871	-2.15409
PsCam000584	tr|G7KEA0|G7KEA0_MEDTR Glutaredoxin family protein OS=Medicago truncatula GN=MTR_5g072400 PE=4 SV=1	P665	absent	-1.01978	-0.908291
PsCam040066	tr|G7KBR3|G7KBR3_MEDTR Elicitor-responsive-like protein OS=Medicago truncatula GN=MTR_5g079890 PE=4 SV=2	Messire	absent	1.23434	-1.62982
PsCam050429	tr|G7LEM5|G7LEM5_MEDTR p-loop nucleoside triphosphate hydrolase superfamily protein OS=Medicago truncatula GN=MTR_8g062340 PE=4 SV=2	-0.0740006	P665	-1.08366	0.0344884
Contig98	PsCam005597 hit Glyma06g04540.1|PACid:16261698 : PF00112,PTHR12411,KOG1543,AT1G47128.1,RD21,RD21,(responsive,to,dehydration,21),,cysteine-type,endopeptidase/,cysteine-type,peptidase	absent	Messire	-1.89891	1.25526
PsCam052836	tr|A0A0B2SHH1|A0A0B2SHH1_GLYSO Histone H4 OS=Glycine soja GN=glysoja_022818 PE=3 SV=1	Messire	P665	2.07907	2.03449
PsCam034217	PsCam034217 hit Medtr7g116580.1 : F-box/LRR-repeat protein At1g48400 (AHRD V1 *-*- Q56XW8), contains Interpro domain(s) IPR001810 Cyclin-like F-box chr07_pseudomolecule_IMGAG_V3.5 37869644-37867539 E EGN_Mt100125 20100825	-2.65093	Messire	-0.0836579	-2.558
PsCam036069	tr|V7AKK5|V7AKK5_PHAVU Uncharacterized protein OS=Phaseolus vulgaris GN=PHAVU_011G175600g PE=4 SV=1	P665	1.20645	0.905535	3.20062
PsCam007631	tr|G7LEN2|G7LEN2_MEDTR Cinnamyl alcohol dehydrogenase OS=Medicago truncatula GN=MTR_8g062440 PE=4 SV=1	Messire	absent	-1.41232	Messire
PsCam023714	tr|A0A151RHB2|A0A151RHB2_CAJCA Transposon Ty3-G Gag-Pol polyprotein (Fragment) OS=Cajanus cajan GN=KK1_036676 PE=4 SV=1	Messire	Messire	-3.40152	-0.449884
PsCam001779	tr|A0A072V7L8|A0A072V7L8_MEDTR Plant invertase/pectin methylesterase inhibitor OS=Medicago truncatula GN=MTR_2g043560 PE=4 SV=1	absent	Messire	1.61523	3.14734
PsCam001327	tr|A0A0R0HSI9|A0A0R0HSI9_SOYBN Uncharacterized protein OS=Glycine max GN=GLYMA_10G130700 PE=4 SV=1	P665	P665	0.720074	0.268851
PsCam010088	tr|A0A072V8Y8|A0A072V8Y8_MEDTR Uncharacterized protein OS=Medicago truncatula GN=MTR_2g461230 PE=4 SV=1	-2.06193	P665	Messire	0.0230836
PsCam045300	tr|A0A072UCA8|A0A072UCA8_MEDTR LRR receptor-like kinase family protein OS=Medicago truncatula GN=MTR_6g470960 PE=4 SV=1	P665	-0.793549	1.72262	0.808429
PsCam034286	tr|I1JF81|I1JF81_SOYBN Uncharacterized protein OS=Glycine max GN=GLYMA_02G145200 PE=4 SV=2	P665	-0.378512	-0.331018	0.156682
PsCam044195	tr|A0A072UAY2|A0A072UAY2_MEDTR Chromosome condensation regulator RCC1 repeat protein OS=Medicago truncatula GN=MTR_7g063440 PE=4 SV=1	Messire	absent	-1.6397	-1.55062
Contig6287	tr|G7JJK2|G7JJK2_MEDTR Regulator of chromosome condensation (RCC1) family protein, putative OS=Medicago truncatula GN=MTR_4g029410 PE=4 SV=2	P665	P665	-1.08938	1.61566
PsCam047305	PsCam047305 hit C.cajan_11422 : A5AY44_VITVI Putative uncharacterized protein OS=Vitis vinifera GN=VITISV_030358 PE=3 SV=1	P665	absent	0.913333	1.61566
PsCam007060	tr|A0A151SX44|A0A151SX44_CAJCA PXMP2/4 family protein 4 OS=Cajanus cajan GN=KK1_014800 PE=3 SV=1	absent	Messire	1.8396	0.105665
PsCam051007	tr|A0A151QYW5|A0A151QYW5_CAJCA PI-PLC X domain-containing protein At5g67130 family OS=Cajanus cajan GN=KK1_043528 PE=4 SV=1	Messire	Messire	Messire	-2.974
PsCam009550	tr|G7JJ89|G7JJ89_MEDTR Glucan endo-1,3-beta-glucosidase-like protein OS=Medicago truncatula GN=MTR_4g132280 PE=3 SV=1	absent	P665	0.905535	0.522953
Contig2173	tr|A0A151RM32|A0A151RM32_CAJCA Serine/threonine protein phosphatase 7 long form isogeny OS=Cajanus cajan GN=KK1_034910 PE=4 SV=1	Messire	P665	0.788317	-0.769539
PsCam002390	tr|A0A072VBF0|A0A072VBF0_MEDTR Transcription factor tfiiic, tau55-like protein, putative OS=Medicago truncatula GN=MTR_2g079590 PE=4 SV=1	P665	P665	-0.831792	-0.484596
PsCam024369	PsCam024369 none	absent	P665	-1.96162	-0.517656
PsCam042395	tr|I1NFD2|I1NFD2_SOYBN Uncharacterized protein OS=Glycine max GN=GLYMA_20G110600 PE=4 SV=2	0.925999	Messire	0.394519	-0.137058
PsCam040443	tr|G7KEM1|G7KEM1_MEDTR F-box SNE-like protein OS=Medicago truncatula GN=MTR_5g097150 PE=4 SV=1	P665	Messire	0.905535	1.17355
PsCam000993	tr|A2Q1W0|A2Q1W0_MEDTR Peptidyl-prolyl cis-trans isomerase OS=Medicago truncatula GN=MTR_7g081200 PE=4 SV=1	Messire	absent	2.90824	-0.286788
PsCam036739	tr|A0A072V0Y6|A0A072V0Y6_MEDTR BHLH transcriptional factor OS=Medicago truncatula GN=MTR_3g498695 PE=4 SV=1	P665	absent	P665	3.03165
PsCam036475	tr|G7ILM0|G7ILM0_MEDTR Heat shock 70 kDa protein OS=Medicago truncatula GN=MTR_2g017730 PE=3 SV=1	Messire	absent	1.49899	-0.186471
PsCam024928	tr|A0A072TV68|A0A072TV68_MEDTR Pectinesterase OS=Medicago truncatula GN=MTR_8g104655 PE=4 SV=1	Messire	-0.115477	-2.8089	-0.687572
PsCam001328	tr|G7JEA7|G7JEA7_MEDTR Transmembrane protein, putative OS=Medicago truncatula GN=MTR_4g129330 PE=4 SV=2	Messire	absent	0.405534	-0.237469
PsCam003707	PsCam003707 hit Medtr6g007370.1 : Unknown Protein (AHRD V1) chr06_pseudomolecule_IMGAG_V3.5 1319020-1314270 E EGN_Mt100125 20100825	absent	P665	0.204487	2.03747
PsCam046686	tr|G7KMU7|G7KMU7_MEDTR Kunitz type trypsin inhibitor / Alpha-fucosidase OS=Medicago truncatula GN=MTR_6g059730 PE=4 SV=1	P665	3.20645	0.905535	1.61566
PsCam031214	tr|A0A151TV04|A0A151TV04_CAJCA Cytokinin riboside 5'-monophosphate phosphoribohydrolase OS=Cajanus cajan GN=KK1_010119 PE=3 SV=1	Messire	P665	-2.07857	-2.28511
Contig5759	tr|A0A072VFP3|A0A072VFP3_MEDTR Cytochrome P450 family protein OS=Medicago truncatula GN=MTR_1g036200 PE=3 SV=1	0.417456	P665	0.494109	P665
PsCam038409	tr|G7L6Z1|G7L6Z1_MEDTR BZIP transcription factor OS=Medicago truncatula GN=MTR_8g043960 PE=4 SV=1	P665	P665	-0.213953	0.356599
PsCam047892	PsCam047892 hit Glyma17g36510.2|PACid:16307249 : PF00069,PF07714,PTHR23258,KOG1187,	P665	P665	1.19342	1.42938
PsCam028381	PsCam028381 none	Messire	-1.37851	Messire	3.35414
PsCam046293	tr|G7LF52|G7LF52_MEDTR DUF506 family protein OS=Medicago truncatula GN=MTR_8g012240 PE=4 SV=1	P665	Messire	-1.98292	-2.9337
PsCam035289	tr|A0A151RI05|A0A151RI05_CAJCA PAP-associated domain-containing protein 5 OS=Cajanus cajan GN=KK1_036455 PE=4 SV=1	P665	Messire	0.541725	1.50782
PsCam013709	PsCam013709 hit LjChr0t1700 : Nucleotide-binding, alpha-beta plait, IPR012677:Nucleotide-binding, alpha-beta plait,	P665	absent	-3.08638	-2.57071
PsCam046508	tr|A0A151TYX4|A0A151TYX4_CAJCA Zinc finger protein 511 family OS=Cajanus cajan GN=KK1_004770 PE=4 SV=1	P665	absent	-3.2261	-2.57777
PsCam007445	PsCam007445 none	P665	absent	-4.98716	-3.21099
PsCam025617	tr|A0A072UTB3|A0A072UTB3_MEDTR mTERF protein OS=Medicago truncatula GN=MTR_4g120380 PE=4 SV=1	P665	P665	-3.61449	-3.73905
PsCam023163	PsCam023163 hit Medtr5g006780.3 : 12-oxophytodienoic acid 10 11-reductase (AHRD V1 ***- Q76FR9_PEA), contains Interpro domain(s) IPR001155 NADH:flavin oxidoreductase/NADH oxidase, N-terminal chr05_pseudomolecule_IMGAG_V3.5 827547-828528 E EGN_Mt100125 20100825	P665	absent	-3.88665	-4.22239
Contig4523	tr|K7KFT2|K7KFT2_SOYBN Uncharacterized protein OS=Glycine max GN=GLYMA_03G181400 PE=4 SV=1	P665	absent	-4.67561	-4.974
PsCam002095	PsCam002095 hit C.cajan_17735 : C5WMP9_SORBI Putative uncharacterized protein Sb01g050020 OS=Sorghum bicolor GN=Sb01g050020 PE=4 SV=1	P665	absent	-6.51901	-5.27603
Contig3007	tr|I1KK11|I1KK11_SOYBN Uncharacterized protein OS=Glycine max GN=GLYMA_07G134400 PE=4 SV=1	P665	absent	-5.20945	-5.9046
PsCam046480	PsCam046480 hit Medtr5g071410.1 : Unknown Protein (AHRD V1) chr05_pseudomolecule_IMGAG_V3.5 29350648-29348694 E EGN_Mt100125 20100825	P665	absent	Messire	Messire
PsCam018973	tr|A0A151R0I3|A0A151R0I3_CAJCA Retrovirus-related Pol polyprotein from transposon TNT 1-94 OS=Cajanus cajan GN=KK1_042891 PE=4 SV=1	P665	absent	-3.08112	absent
PsCam028821	PsCam028821 hit C.cajan_41437 : B9S8X7_RICCO 50S ribosomal protein L18, chloroplast, putative OS=Ricinus communis GN=RCOM_0836620 PE=4 SV=1	P665	absent	1.71753	absent
PsCam007078	tr|A0A151TF93|A0A151TF93_CAJCA Protein FAR1-RELATED SEQUENCE 5 OS=Cajanus cajan GN=KK1_011993 PE=4 SV=1	P665	0.206451	P665	absent
PsCam058613	tr|G7ITI2|G7ITI2_MEDTR Seed maturation protein OS=Medicago truncatula GN=MTR_2g076230 PE=4 SV=1	P665	absent	P665	absent
PsCam054070	tr|A0A151RZX2|A0A151RZX2_CAJCA Uncharacterized protein OS=Cajanus cajan GN=KK1_030285 PE=4 SV=1	P665	P665	P665	absent
PsCam036045	tr|A0A072UNB7|A0A072UNB7_MEDTR PPR containing plant-like protein OS=Medicago truncatula GN=MTR_4g074150 PE=4 SV=1	P665	P665	2.22963	P665
PsCam054248	PsCam054248 hit C.cajan_39813 : O23757_BETVU Reverse transcriptase (Fragment) OS=Beta vulgaris subsp. vulgaris PE=4 SV=1	P665	P665	P665	P665
PsCam005619	PsCam005619 hit Glyma04g06200.1|PACid:16255038 : PF00023,PTHR18958,KOG4412,AT4G10720.1,ankyrin,repeat,family,protein	P665	P665	-0.0944647	P665
PsCam038127	tr|A0A072U0I1|A0A072U0I1_MEDTR F-box protein interaction domain protein OS=Medicago truncatula GN=MTR_7g056290 PE=4 SV=1	P665	P665	-0.0840643	P665
Contig8442	tr|A0A151TFA8|A0A151TFA8_CAJCA Retrovirus-related Pol polyprotein from transposon TNT 1-94 (Fragment) OS=Cajanus cajan GN=KK1_011996 PE=4 SV=1	P665	absent	0.494109	P665
PsCam045001	tr|C0LLV9|C0LLV9_MEDTR Nodule inception protein OS=Medicago truncatula GN=NIN PE=2 SV=1	P665	P665	3.2318	P665
PsCam031988	PsCam031988 hit Glyma17g09770.1|PACid:16305014 : PF07714,PF00069,PTHR23257,KOG0192,AT1G62400.1,HT1,HT1,(high,leaf,temperature,1),,kinase/,protein,serine/threonine/tyrosine,kinase	P665	absent	P665	P665
PsCam042703	tr|G7L7H7|G7L7H7_MEDTR PPR containing plant-like protein OS=Medicago truncatula GN=MTR_8g102710 PE=4 SV=1	P665	absent	P665	P665
PsCam058835	PsCam058835 hit Medtr3g116170.1 : Unknown Protein (AHRD V1) chr03_pseudomolecule_IMGAG_V3.5 41868634-41869621 E EGN_Mt100125 20100825	P665	P665	P665	P665
PsCam006297	tr|A0A151S529|A0A151S529_CAJCA Uncharacterized protein OS=Cajanus cajan GN=KK1_028398 PE=4 SV=1	P665	P665	P665	P665
PsCam004003	PsCam004003 hit Glyma13g32260.1|PACid:16292339 : PF01453,PF00954,PF08276,PF00069,PF07714,PF11883,PTHR23258,KOG1187,AT4G27290.1,ATP,binding,/,protein,kinase/,protein,serine/threonine,kinase/,protein,tyrosine,kinase/,sugar,binding	P665	P665	P665	P665
PsCam055962	tr|A0A072UVJ0|A0A072UVJ0_MEDTR Flavin-containing monooxygenase OS=Medicago truncatula GN=MTR_3g437580 PE=3 SV=1	P665	P665	P665	5.31727
PsCam027748	tr|A0A072VWM9|A0A072VWM9_MEDTR Cytochrome P450 family protein OS=Medicago truncatula GN=MTR_1g069715 PE=3 SV=1	P665	Messire	4.66443	4.90424
PsCam043127	tr|G7IHP5|G7IHP5_MEDTR Rhomboid-like protein OS=Medicago truncatula GN=MTR_2g097210 PE=3 SV=1	P665	absent	P665	4.55558
PsCam029050	tr|A0A072UCR8|A0A072UCR8_MEDTR Uncharacterized protein OS=Medicago truncatula GN=MTR_7g091750 PE=4 SV=1	P665	P665	P665	4.49082
PsCam040876	tr|I1N1Z4|I1N1Z4_SOYBN Uncharacterized protein OS=Glycine max GN=GLYMA_18G158600 PE=4 SV=1	P665	Messire	P665	4.4241
PsCam007353	PsCam007353 hit Medtr1g086100.1 : ABC transporter B family member 11 (AHRD V1 ***- Q9FWX7), contains Interpro domain(s) IPR003439 ABC transporter-like chr01_pseudomolecule_IMGAG_V3.5 22894269-22891847 H EGN_Mt100125 20100825	P665	0.206451	1.91095	4.2282
PsCam017035	tr|A0A072TUU0|A0A072TUU0_MEDTR NAD(P)-binding rossmann-fold protein OS=Medicago truncatula GN=MTR_8g099995 PE=3 SV=1	P665	absent	P665	3.83859
PsCam046741	tr|A0A0B2P550|A0A0B2P550_GLYSO Uncharacterized protein OS=Glycine soja GN=glysoja_030944 PE=4 SV=1	P665	absent	3.49411	3.81899
PsCam056904	PsCam056904 none	P665	absent	2.66992	3.80403
PsCam039294	tr|A0A072URG7|A0A072URG7_MEDTR Cullin-like protein OS=Medicago truncatula GN=MTR_4g119422 PE=3 SV=1	P665	absent	-0.0944647	3.7323
PsCam051603	tr|A0A072U332|A0A072U332_MEDTR Starch branching enzyme I OS=Medicago truncatula GN=MTR_7g104080 PE=4 SV=1	P665	2.71036	P665	3.61756
PsCam017778	PsCam017778 hit C.cajan_11697 : C3UNX0_9MAGN Ribosomal protein S14 OS=Megaleranthis saniculifolia GN=rps14 PE=4 SV=1	P665	absent	2.71753	3.55558
PsCam024418	tr|A0A151S9I0|A0A151S9I0_CAJCA Protein WAX2 OS=Cajanus cajan GN=KK1_026710 PE=3 SV=1	P665	absent	P665	3.20147
PsCam033950	tr|A0A072TUH7|A0A072TUH7_MEDTR Uncharacterized protein OS=Medicago truncatula GN=MTR_8g079100 PE=4 SV=1	P665	Messire	0.494109	3.03165
Contig7254	tr|A0A072TQQ6|A0A072TQQ6_MEDTR SPFH/band 7/PHB domain membrane-associated family protein OS=Medicago truncatula GN=MTR_8g469160 PE=4 SV=1	P665	absent	2.61523	2.84154
PsCam032587	PsCam032587 hit AC234952_1.1 : none	P665	absent	P665	2.7323
PsCam037082	tr|G7IQD7|G7IQD7_MEDTR SET domain protein OS=Medicago truncatula GN=MTR_2g045070 PE=4 SV=2	P665	absent	2.43588	2.72239
PsCam010021	tr|A0A072UID8|A0A072UID8_MEDTR Disease resistance protein (TIR-NBS-LRR class) OS=Medicago truncatula GN=MTR_4g043630 PE=4 SV=1	P665	absent	1.91095	2.61566
PsCam044403	tr|B7FMG3|B7FMG3_MEDTR Zinc-binding dehydrogenase family oxidoreductase OS=Medicago truncatula GN=MTR_8g035630 PE=2 SV=1	P665	absent	1.49411	2.49082
PsCam037281	tr|A0A072UMU0|A0A072UMU0_MEDTR Mitotic checkpoint Serine/Threonine-kinase BUB1-like protein OS=Medicago truncatula GN=MTR_4g078555 PE=4 SV=1	P665	absent	Messire	2.35414
PsCam041639	tr|A0A0L9T5S1|A0A0L9T5S1_PHAAN Uncharacterized protein OS=Phaseolus angularis GN=LR48_Vigan102s009700 PE=4 SV=1	P665	Messire	1.49411	2.35414
PsCam045459	tr|G7ILR4|G7ILR4_MEDTR Ubiquitin-specific protease family C19 protein OS=Medicago truncatula GN=MTR_2g025190 PE=4 SV=1	P665	absent	1.91095	2.35414
PsCam039984	tr|A0A072TDL3|A0A072TDL3_MEDTR Transmembrane protein, putative OS=Medicago truncatula GN=MTR_0945s0020 PE=4 SV=1	P665	absent	-0.500802	2.20513
PsCam043189	tr|I3T3M3|I3T3M3_MEDTR WAT1-related protein OS=Medicago truncatula GN=MTR_1g030580 PE=2 SV=1	P665	P665	5.23822	2.16792
PsCam038725	tr|K7KG70|K7KG70_SOYBN Uncharacterized protein OS=Glycine max GN=GLYMA_03G206100 PE=4 SV=1	P665	P665	4.03197	2.03747
PsCam043278	tr|G7JVD3|G7JVD3_MEDTR Ribulose bisphosphate carboxylase small chain OS=Medicago truncatula GN=MTR_4g127870 PE=2 SV=1	P665	P665	3.9096	2.03747
PsCam020365	tr|A0A072U240|A0A072U240_MEDTR ARM repeat protein interacting WITH ABF2 protein OS=Medicago truncatula GN=MTR_7g094910 PE=4 SV=1	P665	absent	-1.66183	2.03449
PsCam037055	tr|G7ZW19|G7ZW19_MEDTR Sulfite exporter TauE/SafE family protein OS=Medicago truncatula GN=MTR_5g019950 PE=4 SV=1	P665	P665	1.04489	2.01889
PsCam058111	tr|A0A072TNY0|A0A072TNY0_MEDTR Inner membrane protease subunit-like protein OS=Medicago truncatula GN=MTR_8g039980 PE=2 SV=1	P665	absent	1.4978	1.96678
PsCam037567	tr|G7JD03|G7JD03_MEDTR RabGAP/TBC domain protein OS=Medicago truncatula GN=MTR_4g114580 PE=4 SV=2	P665	P665	1.1512	1.91975
PsCam039558	tr|G7J7X5|G7J7X5_MEDTR CASP-like protein OS=Medicago truncatula GN=MTR_3g064310 PE=3 SV=2	P665	absent	P665	1.84442
PsCam011507	tr|G7JFD0|G7JFD0_MEDTR Synaptobrevin-like protein OS=Medicago truncatula GN=MTR_4g115390 PE=3 SV=1	P665	0.206451	1.49411	1.84022
PsCam055978	tr|A0A151TUP2|A0A151TUP2_CAJCA Myosin-J heavy chain (Fragment) OS=Cajanus cajan GN=KK1_009998 PE=3 SV=1	P665	P665	0.427347	1.73522
PsCam053332	tr|A0A072VWV8|A0A072VWV8_MEDTR Myosin motor domain protein and Dil domain protein OS=Medicago truncatula GN=MTR_1g070280 PE=3 SV=1	P665	absent	0.4975	1.71282
PsCam053087	PsCam053087 hit C.cajan_15243 : A5B7X7_VITVI Putative uncharacterized protein OS=Vitis vinifera GN=VITISV_017631 PE=4 SV=1	P665	absent	1.57588	1.70083
PsCam050059	tr|A0A072VPL4|A0A072VPL4_MEDTR O-sialoglycoprotein endopeptidase OS=Medicago truncatula GN=MTR_1g090817 PE=4 SV=1	P665	absent	0.72262	1.62184
PsCam012085	tr|G7IAE7|G7IAE7_MEDTR Uncharacterized protein OS=Medicago truncatula GN=MTR_1g085190 PE=2 SV=1	P665	absent	0.332775	1.61566
PsCam057283	PsCam057283 none	P665	absent	0.905535	1.61566
PsCam010291	tr|A0A072TFN6|A0A072TFN6_MEDTR F-box/RNI/FBD-like domain protein OS=Medicago truncatula GN=MTR_0543s0010 PE=4 SV=1	P665	absent	1.49411	1.61566
PsCam037773	tr|G7IKZ0|G7IKZ0_MEDTR Substrate carrier family protein OS=Medicago truncatula GN=MTR_2g032610 PE=3 SV=2	P665	absent	3.43334	1.61566
PsCam035504	tr|A0A072UV99|A0A072UV99_MEDTR LRR and NB-ARC domain disease resistance protein OS=Medicago truncatula GN=MTR_3g435220 PE=3 SV=1	P665	absent	0.23472	1.5288
PsCam034912	tr|I3SQ55|I3SQ55_MEDTR Dirigent protein OS=Medicago truncatula PE=2 SV=1	P665	absent	1.80569	1.49408
PsCam035774	tr|A0A072TSN1|A0A072TSN1_MEDTR Rad3-related DNA helicase family protein OS=Medicago truncatula GN=MTR_0147s0060 PE=4 SV=1	P665	absent	3.36989	1.4754
PsCam045476	tr|G7IFT2|G7IFT2_MEDTR Kinetochore NDC80-like protein OS=Medicago truncatula GN=MTR_2g028550 PE=4 SV=1	P665	absent	1.64115	1.43715
PsCam046496	PsCam046496 hit LjChr0t1603 : Protein of unknown function DUF455, IPR007402:Protein of unknown function DUF455,	P665	absent	1.66738	1.35727
PsCam039902	tr|A0A072V5K6|A0A072V5K6_MEDTR Plant/T7A14-6 protein OS=Medicago truncatula GN=MTR_2g024090 PE=4 SV=1	P665	Messire	-0.670623	1.25751
PsCam044603	PsCam044603 hit TCP10-AT2G31070.1 : symbols:TCP10, TCP domain protein 10	P665	absent	0.913937	1.25706
PsCam033989	tr|G7J7X2|G7J7X2_MEDTR Zinc finger CCCH domain protein OS=Medicago truncatula GN=MTR_3g064280 PE=4 SV=2	P665	absent	-0.00480099	1.17862
PsCam057529	tr|G7IHW5|G7IHW5_MEDTR 23S rRNA (Uracil-5)-methyltransferase RumA OS=Medicago truncatula GN=MTR_2g100500 PE=3 SV=1	P665	absent	1.49411	1.15123
PsCam017390	tr|A0A072TYF2|A0A072TYF2_MEDTR Phosphoglycerate mutase family protein OS=Medicago truncatula GN=MTR_7g050425 PE=4 SV=1	P665	absent	1.85176	1.15123
PsCam045507	tr|A0A072UBF8|A0A072UBF8_MEDTR RNA processing factor 2, putative OS=Medicago truncatula GN=MTR_6g079440 PE=4 SV=1	P665	P665	2.4989	1.1045
PsCam035269	tr|A0A151TNR3|A0A151TNR3_CAJCA DNA polymerase epsilon catalytic subunit A (Fragment) OS=Cajanus cajan GN=KK1_022299 PE=4 SV=1	P665	absent	-0.503349	1.09408
PsCam050130	tr|G7IB94|G7IB94_MEDTR Pollen-specific SF21-like protein OS=Medicago truncatula GN=MTR_1g016510 PE=4 SV=1	P665	absent	-0.500802	1.07612
PsCam036348	tr|G7JS95|G7JS95_MEDTR F-box/LRR protein OS=Medicago truncatula GN=MTR_4g019320 PE=4 SV=1	P665	absent	-0.0874628	1.03747
PsCam036730	tr|G7L1K1|G7L1K1_MEDTR Cation calcium exchanger OS=Medicago truncatula GN=MTR_7g086690 PE=3 SV=1	P665	absent	0.498464	1.03483
PsCam029649	tr|G7IJ60|G7IJ60_MEDTR U5 small nuclear ribonucleoprotein helicase, putative OS=Medicago truncatula GN=MTR_2g064810 PE=4 SV=1	P665	absent	-1.41232	1.03449
PsCam015022	tr|A0A151SBM5|A0A151SBM5_CAJCA Uncharacterized protein OS=Cajanus cajan GN=KK1_025963 PE=4 SV=1	P665	Messire	2.49411	1.03449
PsCam002171	tr|G7KPZ5|G7KPZ5_MEDTR Protein resurrection protein, putative OS=Medicago truncatula GN=MTR_6g005010 PE=4 SV=2	P665	absent	-0.351941	0.978305
PsCam047403	PsCam047403 hit Glyma13g20270.1|PACid:16290946 : PF00097,PTHR22996,KOG4265,AT3G09770.1,zinc,finger,(C3HC4-type,RING,finger),family,protein	P665	absent	1.39401	0.936903
PsCam042341	tr|K7LL78|K7LL78_SOYBN Uncharacterized protein OS=Glycine max GN=GLYMA_10G245400 PE=4 SV=1	P665	absent	0.0322966	0.927815
Contig11058	tr|G7J4D4|G7J4D4_MEDTR Eukaryotic aspartyl protease family protein OS=Medicago truncatula GN=MTR_3g087780 PE=3 SV=1	P665	2.52838	0.204487	0.903394
PsCam029259	tr|G7L9E6|G7L9E6_MEDTR Disease resistance protein (TIR-NBS-LRR class) OS=Medicago truncatula GN=MTR_8g073730 PE=4 SV=1	P665	absent	1.31948	0.864308
PsCam036096	tr|G7KTA0|G7KTA0_MEDTR Receptor-like kinase OS=Medicago truncatula GN=MTR_7g070200 PE=3 SV=1	P665	Messire	1.79172	0.841506
PsCam001937	tr|A0A0B2Q051|A0A0B2Q051_GLYSO Retrovirus-related Pol polyprotein from transposon TNT 1-94 (Fragment) OS=Glycine soja GN=glysoja_045501 PE=4 SV=1	P665	P665	1.05203	0.793963
PsCam000612	tr|A0A151R4Y3|A0A151R4Y3_CAJCA Uncharacterized protein OS=Cajanus cajan GN=KK1_041212 PE=4 SV=1	P665	Messire	0.424974	0.792731
PsCam023783	tr|B7FMD9|B7FMD9_MEDTR 17.6 kDa class I heat shock protein OS=Medicago truncatula GN=MTR_4g088490 PE=2 SV=1	P665	P665	3.9096	0.773064
PsCam035474	tr|K7KM72|K7KM72_SOYBN Uncharacterized protein OS=Glycine max GN=GLYMA_04G250200 PE=4 SV=1	P665	absent	0.910949	0.771376
PsCam006215	tr|G7KDK5|G7KDK5_MEDTR MYB family transcription factor OS=Medicago truncatula GN=MTR_5g020170 PE=4 SV=1	P665	absent	P665	0.76918
PsCam038008	tr|G7ZWA9|G7ZWA9_MEDTR F-box protein interaction domain protein OS=Medicago truncatula GN=MTR_2g047200 PE=4 SV=1	P665	absent	P665	0.76918
PsCam050529	tr|A0A072VFC8|A0A072VFC8_MEDTR Armadillo/beta-catenin-like repeat protein OS=Medicago truncatula GN=MTR_1g034000 PE=4 SV=1	P665	absent	1.44665	0.750888
PsCam045639	tr|G7J6R3|G7J6R3_MEDTR Sugar porter (SP) family MFS transporter OS=Medicago truncatula GN=MTR_3g080240 PE=3 SV=2	P665	absent	1.91095	0.744572
Contig6575	tr|A0A151SIU7|A0A151SIU7_CAJCA Pentatricopeptide repeat-containing protein At5g27110 family OS=Cajanus cajan GN=KK1_000900 PE=4 SV=1	P665	absent	1.65362	0.735216
PsCam046238	tr|G7J061|G7J061_MEDTR Methyltransferase domain protein OS=Medicago truncatula GN=MTR_3g005730 PE=4 SV=1	P665	absent	0.587561	0.732491
PsCam037029	tr|G7IMU1|G7IMU1_MEDTR Transcription termination factor family protein OS=Medicago truncatula GN=MTR_2g034600 PE=4 SV=2	P665	absent	Messire	0.686792
PsCam038664	tr|G7KCI0|G7KCI0_MEDTR Mucin-like protein OS=Medicago truncatula GN=MTR_5g039440 PE=4 SV=1	P665	absent	-0.247258	0.655269
PsCam051548	tr|I3S747|I3S747_MEDTR Complex 1 protein, LYR family protein OS=Medicago truncatula GN=MTR_1g026078 PE=2 SV=1	P665	absent	1.54561	0.645843
PsCam042253	tr|A0A072UQF5|A0A072UQF5_MEDTR p-loop nucleoside triphosphate hydrolase superfamily protein OS=Medicago truncatula GN=MTR_4g107370 PE=3 SV=1	P665	P665	0.68966	0.621488
PsCam050003	tr|G7LGY7|G7LGY7_MEDTR F-box protein interaction domain protein OS=Medicago truncatula GN=MTR_8g066440 PE=4 SV=2	P665	absent	-0.0528627	0.619526
PsCam052237	tr|A0A072U4E1|A0A072U4E1_MEDTR Late embryogenesis abundant hydroxyproline-rich glycoprotein OS=Medicago truncatula GN=MTR_7g106050 PE=4 SV=1	P665	absent	1.31189	0.597466
PsCam013760	PsCam013760 hit Glyma15g01970.1|PACid:16297318 : PF01535,PTHR10483,AT3G23330.1,pentatricopeptide,(PPR),repeat-containing,protein	P665	absent	0.235004	0.537225
PsCam000797	tr|G7KSX5|G7KSX5_MEDTR Carboxypeptidase OS=Medicago truncatula GN=MTR_7g021130 PE=3 SV=2	P665	P665	P665	0.522953
PsCam052059	tr|G7IPS4|G7IPS4_MEDTR Putative tRNA (cytidine(32)/guanosine(34)-2'-O)-methyltransferase OS=Medicago truncatula GN=MTR_2g013490 PE=3 SV=1	P665	absent	0.46077	0.518743
PsCam043112	tr|G7KVD6|G7KVD6_MEDTR DNA polymerase delta small subunit OS=Medicago truncatula GN=MTR_7g093210 PE=4 SV=1	P665	absent	-0.317784	0.494248
PsCam035732	tr|A0A072UIK8|A0A072UIK8_MEDTR Pentatricopeptide (PPR) repeat protein OS=Medicago truncatula GN=MTR_4g032895 PE=4 SV=1	P665	absent	1.91095	0.49373
PsCam055387	PsCam055387 hit C.cajan_32586 : A5AKT8_VITVI Putative uncharacterized protein OS=Vitis vinifera GN=VITISV_005805 PE=3 SV=1	P665	absent	0.905535	0.450567
PsCam048294	tr|A0A151SCH1|A0A151SCH1_CAJCA Putative polygalacturonase non-catalytic subunit JP630 family OS=Cajanus cajan GN=KK1_025596 PE=4 SV=1	P665	P665	2.22963	0.449526
PsCam058098	PsCam058098 hit Glyma12g23140.1|PACid:16288007 : PTHR19410,KOG1208,AT4G27440.1,PORB,PORB,(PROTOCHLOROPHYLLIDE,OXIDOREDUCTASE,B),,oxidoreductase/,protochlorophyllide,reductase	P665	absent	2.61014	0.406096
PsCam044311	tr|A0A0B2SIQ4|A0A0B2SIQ4_GLYSO Formamidopyrimidine-DNA glycosylase OS=Glycine soja GN=glysoja_031853 PE=4 SV=1	P665	absent	0.182292	0.394684
PsCam056368	tr|G7K300|G7K300_MEDTR (R)-specific enoyl-CoA hydratase OS=Medicago truncatula GN=MTR_5g087960 PE=4 SV=1	P665	absent	-1.66183	0.388241
PsCam009619	tr|Q2HVE2|Q2HVE2_MEDTR RNA-directed DNA polymerase (Reverse transcriptase), Polynucleotidyl transferase, Ribonuclease H fold OS=Medicago truncatula GN=MtrDRAFT_AC148918g30v2 PE=4 SV=2	P665	Messire	P665	0.359972
PsCam016951	tr|A0A072UZK7|A0A072UZK7_MEDTR BZIP transcription factor OS=Medicago truncatula GN=MTR_4g094390 PE=4 SV=1	P665	absent	absent	0.359972
PsCam006017	PsCam006017 hit AT4G02900.1 : ERD (early-responsive to dehydration stress) family protein	P665	Messire	-0.0259147	0.356296
PsCam053361	tr|A0A072TXB7|A0A072TXB7_MEDTR Uncharacterized protein OS=Medicago truncatula GN=MTR_7g033680 PE=4 SV=1	P665	absent	-0.390984	0.335584
PsCam038395	tr|G7KY24|G7KY24_MEDTR UPF0361 C3orf37-like protein OS=Medicago truncatula GN=MTR_7g052250 PE=4 SV=1	P665	absent	0.72262	0.330173
PsCam045252	tr|G7JEV5|G7JEV5_MEDTR DUF936 family protein OS=Medicago truncatula GN=MTR_4g068050 PE=4 SV=1	P665	absent	-0.0863309	0.302014
PsCam000536	tr|G7KAD2|G7KAD2_MEDTR MFS transporter OS=Medicago truncatula GN=MTR_5g063390 PE=4 SV=1	P665	Messire	-0.868063	0.260906
PsCam036481	tr|G7I878|G7I878_MEDTR Phototropic-responsive NPH3 family protein OS=Medicago truncatula GN=MTR_1g014070 PE=3 SV=1	P665	absent	-0.672638	0.176878
PsCam037678	tr|G7KH16|G7KH16_MEDTR Uncharacterized protein OS=Medicago truncatula GN=MTR_5g083840 PE=4 SV=1	P665	absent	0.103795	0.168085
PsCam035743	tr|A0A072UA73|A0A072UA73_MEDTR Pentatricopeptide (PPR) repeat protein OS=Medicago truncatula GN=MTR_6g069840 PE=4 SV=1	P665	absent	0.720074	0.166589
PsCam052791	PsCam052791 hit LjChr2t5112 : Sterile alpha motif, Sterile alpha motif homology, Polynucleotidyl transferase, ribonuclease H fold, IPR001660:Sterile alpha motif, IPR010993:Sterile alpha motif homology, IPR012337:Polynucleotidyl transferase, ribonuclease H fold,	P665	absent	-0.671025	0.135078
PsCam048375	tr|G7JQJ6|G7JQJ6_MEDTR GRAS family transcription factor OS=Medicago truncatula GN=MTR_4g076140 PE=3 SV=1	P665	Messire	-0.0869778	0.1324
PsCam039482	tr|G7JC63|G7JC63_MEDTR PsbP domain protein OS=Medicago truncatula GN=MTR_3g096750 PE=4 SV=1	P665	absent	0.913937	0.119616
PsCam036147	tr|G7I9G6|G7I9G6_MEDTR PPR containing plant-like protein OS=Medicago truncatula GN=MTR_1g083890 PE=4 SV=1	P665	absent	0.326673	0.105665
PsCam049292	tr|A0A072UB28|A0A072UB28_MEDTR RAB6-interacting protein, putative OS=Medicago truncatula GN=MTR_6g082800 PE=4 SV=1	P665	absent	-0.316248	0.0790376
PsCam038552	tr|G7IZ45|G7IZ45_MEDTR RNA-binding region RNP-1 protein OS=Medicago truncatula GN=MTR_3g021420 PE=4 SV=1	P665	absent	-0.623883	0.0699643
PsCam043349	tr|A0A072UGA0|A0A072UGA0_MEDTR Nuclear ribonuclease Z OS=Medicago truncatula GN=MTR_5g093920 PE=4 SV=1	P665	P665	-0.303914	0.0685772
PsCam048228	tr|G7IJ66|G7IJ66_MEDTR Zinc ion-binding protein OS=Medicago truncatula GN=MTR_2g064880 PE=4 SV=2	P665	P665	0.494109	0.0403175
PsCam046841	PsCam046841 hit Medtr5te048360.1 : none	P665	absent	P665	0.0403175
PsCam011096	tr|A0A151RR14|A0A151RR14_CAJCA Uncharacterized protein OS=Cajanus cajan GN=KK1_033505 PE=4 SV=1	P665	absent	-1.41232	0.036876
PsCam034433	tr|G7LBD9|G7LBD9_MEDTR Microtubule-associated protein 70-1 OS=Medicago truncatula GN=MTR_8g105350 PE=4 SV=2	P665	Messire	1.22963	0.036876
PsCam057519	tr|G7LID1|G7LID1_MEDTR Microtubule associated protein, MAP65/ASE1 family protein OS=Medicago truncatula GN=MTR_8g041400 PE=4 SV=1	P665	absent	2.90824	0.036876
PsCam021429	PsCam021429 hit C.cajan_33988 : B9IKW9_POPTR Rna-dependent RNA polymerase OS=Populus trichocarpa GN=RDR905 PE=4 SV=1	P665	absent	0.0510476	0.0349917
PsCam039351	tr|A0A072VV22|A0A072VV22_MEDTR Uncharacterized protein OS=Medicago truncatula GN=MTR_1g057600 PE=4 SV=1	P665	absent	0.391382	0.03483
Contig222	tr|A0A072UID8|A0A072UID8_MEDTR Disease resistance protein (TIR-NBS-LRR class) OS=Medicago truncatula GN=MTR_4g043630 PE=4 SV=1	P665	absent	0.913333	0.0345572
PsCam034353	tr|A0A072UYY7|A0A072UYY7_MEDTR PHD zinc finger protein OS=Medicago truncatula GN=MTR_3g464550 PE=4 SV=1	P665	0.206451	-3.53939	0.0344884
PsCam047837	PsCam047837 none	P665	absent	1.49411	0.0335039
PsCam040188	tr|A0A072U114|A0A072U114_MEDTR Uncharacterized protein OS=Medicago truncatula GN=MTR_7g067365 PE=4 SV=1	P665	P665	0.494109	0.0306968
PsCam000579	tr|G7JR55|G7JR55_MEDTR Glucan endo-1,3-beta-glucosidase-like protein OS=Medicago truncatula GN=MTR_4g124440 PE=3 SV=2	P665	Messire	0.905535	0.0306968
PsCam025193	PsCam025193 hit LjChr0t6846 : SWIB/MDM2 domain, IPR003121:SWIB/MDM2 domain,	P665	P665	1.49411	0.0230836
PsCam004725	tr|G7KT53|G7KT53_MEDTR PPR containing plant-like protein OS=Medicago truncatula GN=MTR_7g044790 PE=4 SV=1	P665	P665	-0.532932	-0.0348467
PsCam000329	tr|Q2HTC1|Q2HTC1_MEDTR PPR containing plant-like protein OS=Medicago truncatula GN=MTR_7g118240 PE=4 SV=1	P665	Messire	-0.823749	-0.0354157
PsCam049134	tr|G7JJ92|G7JJ92_MEDTR Multi-copper oxidase-like protein OS=Medicago truncatula GN=MTR_4g132320 PE=4 SV=1	P665	absent	3.2318	-0.0369502
PsCam037034	tr|G7I2N7|G7I2N7_MEDTR Obg family GTPase CgtA OS=Medicago truncatula GN=MTR_1g073010 PE=4 SV=1	P665	absent	-0.416891	-0.0702052
PsCam044299	tr|A0A072TQ14|A0A072TQ14_MEDTR tRNA-specific adenosine deaminase OS=Medicago truncatula GN=MTR_8g031440 PE=4 SV=1	P665	1.20645	0.341923	-0.0889411
PsCam035396	tr|G7JAW3|G7JAW3_MEDTR Endonuclease or glycosyl hydrolase OS=Medicago truncatula GN=MTR_3g095410 PE=4 SV=1	P665	absent	-2.07857	-0.118977
PsCam002969	PsCam002969 hit Glyma14g06100.1|PACid:16294535 : PF10604,AT2G38310.1,unknown,protein	P665	P665	0.418648	-0.14872
PsCam007894	PsCam007894 hit Glyma14g13290.1|PACid:16295358 : ,	P665	absent	1.49411	-0.156869
PsCam037104	tr|A0A072UPS3|A0A072UPS3_MEDTR Molybdenum cofactor sulfurase-like protein OS=Medicago truncatula GN=MTR_4g102620 PE=4 SV=1	P665	absent	-1.35662	-0.158169
PsCam036238	tr|G7KH11|G7KH11_MEDTR Origin recognition complex subunit 3 OS=Medicago truncatula GN=MTR_5g082610 PE=4 SV=2	P665	Messire	-0.610426	-0.185023
PsCam039041	tr|A0A072URI3|A0A072URI3_MEDTR Transmembrane protein, putative OS=Medicago truncatula GN=MTR_4g108990 PE=4 SV=1	P665	absent	0.372431	-0.186471
PsCam038935	tr|G7J6G2|G7J6G2_MEDTR CUP-shaped cotyledon-like protein OS=Medicago truncatula GN=MTR_3g116070 PE=4 SV=2	P665	absent	-2.40152	-0.188368
Contig4309	tr|A0A0B2SM80|A0A0B2SM80_GLYSO Uncharacterized protein (Fragment) OS=Glycine soja GN=glysoja_030091 PE=4 SV=1	P665	absent	-1.08746	-0.188368
PsCam000177	tr|G7JYE8|G7JYE8_MEDTR Protein vernalization insensitive-like protein OS=Medicago truncatula GN=MTR_5g066440 PE=4 SV=1	P665	Messire	1.45727	-0.19358
PsCam026766	tr|G7K7G6|G7K7G6_MEDTR Transcription termination factor family protein OS=Medicago truncatula GN=MTR_5g084810 PE=4 SV=1	P665	absent	-0.0874628	-0.199827
PsCam050807	tr|A0A072TS05|A0A072TS05_MEDTR SOUL heme-binding family protein OS=Medicago truncatula GN=MTR_8g069755 PE=4 SV=1	P665	Messire	-0.672638	-0.206934
PsCam000057	tr|A0A151SSQ7|A0A151SSQ7_CAJCA TMV resistance protein N OS=Cajanus cajan GN=KK1_004104 PE=4 SV=1	P665	absent	0.207988	-0.234177
PsCam048471	tr|A0A072TY04|A0A072TY04_MEDTR Origin recognition complex subunit 6 OS=Medicago truncatula GN=MTR_7g039370 PE=4 SV=1	P665	absent	Messire	-0.282778
PsCam001287	tr|G7JMU3|G7JMU3_MEDTR Seed maturation PM36-like protein OS=Medicago truncatula GN=MTR_4g121940 PE=4 SV=1	P665	absent	-0.852077	-0.375925
PsCam039690	tr|G7J004|G7J004_MEDTR Localized small heat shock protein OS=Medicago truncatula GN=MTR_3g052760 PE=3 SV=1	P665	Messire	-0.546135	-0.379532
PsCam045137	tr|A0A072U2J7|A0A072U2J7_MEDTR NBS-LRR disease resistance protein OS=Medicago truncatula GN=MTR_7g091550 PE=3 SV=1	P665	P665	1.71753	-0.380457
PsCam028978	PsCam028978 hit AT1G08035.1 : unknown protein, BEST Arabidopsis thaliana protein match is: unknown protein (TAIR:AT2G28330.1), Has 10 Blast hits to 10	P665	absent	1.13936	-0.38048
PsCam046304	tr|A0A072UPR7|A0A072UPR7_MEDTR Wall-associated receptor kinase galacturonan-binding protein OS=Medicago truncatula GN=MTR_4g105550 PE=4 SV=1	P665	absent	2.22963	-0.381429
PsCam035966	tr|A0A0B2QNR2|A0A0B2QNR2_GLYSO Pentatricopeptide repeat-containing protein, chloroplastic OS=Glycine soja GN=glysoja_027678 PE=4 SV=1	P665	P665	-1.31034	-0.397293
PsCam008003	PsCam008003 hit LjChr5t437 : none	P665	Messire	0.18862	-0.41449
PsCam042700	tr|G7IAD6|G7IAD6_MEDTR Peptide/nitrate transporter OS=Medicago truncatula GN=MTR_1g085090 PE=4 SV=1	P665	absent	-2.21755	-0.419475
PsCam046922	PsCam046922 hit Glyma02g41070.1|PACid:16249756 : PTHR13683,KOG1339,AT5G37540.1,aspartyl,protease,family,protein	P665	absent	-1.89891	-0.449884
PsCam044645	tr|B7FMA4|B7FMA4_MEDTR Transmembrane protein, putative OS=Medicago truncatula GN=MTR_8g037933 PE=2 SV=1	P665	P665	-0.0944647	-0.449884
PsCam000167	tr|A0A072TY09|A0A072TY09_MEDTR DNA polymerase lambda-like protein OS=Medicago truncatula GN=MTR_7g039450 PE=4 SV=1	P665	P665	1.01772	-0.454801
PsCam001401	tr|A0A072VCU0|A0A072VCU0_MEDTR Transcription factor bHLH107-like protein OS=Medicago truncatula GN=MTR_2g091190 PE=4 SV=1	P665	Messire	0.818579	-0.479686
PsCam035972	tr|A0A072UTP0|A0A072UTP0_MEDTR Pentatricopeptide (PPR) repeat protein OS=Medicago truncatula GN=MTR_3g012530 PE=4 SV=1	P665	Messire	-0.137714	-0.492136
PsCam035833	tr|I1KBU0|I1KBU0_SOYBN Uncharacterized protein OS=Glycine max GN=GLYMA_06G161600 PE=4 SV=2	P665	absent	-0.894333	-0.50263
PsCam037650	tr|G7LJE5|G7LJE5_MEDTR MYB-like transcription factor family protein OS=Medicago truncatula GN=MTR_8g086410 PE=4 SV=1	P665	absent	-0.838731	-0.50263
PsCam040867	tr|G8A2L6|G8A2L6_MEDTR Uncharacterized protein OS=Medicago truncatula GN=MTR_8g446520 PE=4 SV=1	P665	absent	1.49411	-0.546591
PsCam040717	tr|G7L460|G7L460_MEDTR Ripening related protein family OS=Medicago truncatula GN=MTR_7g012350 PE=4 SV=2	P665	absent	-1.40691	-0.550474
Contig11524	tr|K7KZ72|K7KZ72_SOYBN Uncharacterized protein OS=Glycine max GN=GLYMA_07G023600 PE=3 SV=1	P665	absent	-0.212241	-0.586946
PsCam001735	tr|G7J4X5|G7J4X5_MEDTR Zinc finger, C3HC4 type (RING finger) protein OS=Medicago truncatula GN=MTR_3g088100 PE=4 SV=1	P665	absent	-0.572405	-0.609416
PsCam007015	tr|G7IMH9|G7IMH9_MEDTR Plant/F18G18-200 protein OS=Medicago truncatula GN=MTR_2g103170 PE=4 SV=1	P665	absent	0.105875	-0.626838
PsCam005059	tr|G7LDR8|G7LDR8_MEDTR Ribosomal protein L11 methyltransferase OS=Medicago truncatula GN=MTR_8g058780 PE=3 SV=2	P665	absent	-0.987685	-0.632592
PsCam001672	PsCam001672 hit Medtr6g013770.1 : Unknown Protein (AHRD V1) chr06_pseudomolecule_IMGAG_V3.5 3558855-3558277 H EGN_Mt100125 20100825	P665	absent	-0.447871	-0.701607
PsCam005193	PsCam005193 hit C.cajan_03146 : C6SXR8_SOYBN Putative uncharacterized protein OS=Glycine max PE=2 SV=1	P665	absent	-1.72559	-0.707751
PsCam037091	tr|G7K109|G7K109_MEDTR Gibberellin 2-beta-dioxygenase OS=Medicago truncatula GN=MTR_5g005570 PE=3 SV=1	P665	Messire	-0.0944647	-0.769539
PsCam048287	tr|Q8GV74|Q8GV74_MEDTR Auxin efflux carrier component OS=Medicago truncatula GN=PIN4 PE=3 SV=1	P665	absent	-1.59273	-0.783118
PsCam039840	tr|G7I2E0|G7I2E0_MEDTR Wuschel-related homeobox protein OS=Medicago truncatula GN=MTR_1g019130 PE=4 SV=1	P665	absent	-0.31034	-0.788219
PsCam001648	tr|A0A072URM8|A0A072URM8_MEDTR Uncharacterized protein OS=Medicago truncatula GN=MTR_4g121090 PE=4 SV=1	P665	Messire	1.33007	-0.802467
PsCam027749	tr|A0A072V2F1|A0A072V2F1_MEDTR Uncharacterized protein OS=Medicago truncatula GN=MTR_3g103260 PE=4 SV=1	P665	absent	-1.08366	-0.813194
Contig2061	tr|Q2HW89|Q2HW89_MEDTR Integrase, catalytic region, Ribonuclease H OS=Medicago truncatula GN=MtrDRAFT_AC147774g2v1 PE=4 SV=1	P665	P665	0.744195	-0.813194
PsCam008305	tr|G7IED6|G7IED6_MEDTR PPR containing plant protein OS=Medicago truncatula GN=MTR_1g072300 PE=4 SV=2	P665	absent	-1.54478	-0.872139
PsCam031856	PsCam031856 hit Glyma09g39610.3|PACid:16277772 : PF05687,PF01373,	P665	absent	-1.66183	-0.959683
PsCam007121	tr|A0A072UEA7|A0A072UEA7_MEDTR NAC transcription factor-like protein OS=Medicago truncatula GN=MTR_7g105170 PE=4 SV=1	P665	absent	-4.42105	-0.964874
PsCam047194	PsCam047194 hit Medtr4g072920.1 : Unknown Protein (AHRD V1) chr04_pseudomolecule_IMGAG_V3.5 23177394-23175351 H EGN_Mt100125 20100825	P665	absent	-0.0944647	-0.96542
PsCam036606	tr|A0A072VDP0|A0A072VDP0_MEDTR Multi-copper oxidase-like protein OS=Medicago truncatula GN=MTR_3g115050 PE=4 SV=1	P665	Messire	-0.574818	-0.965443
PsCam038569	tr|I1K248|I1K248_SOYBN Uncharacterized protein OS=Glycine max GN=GLYMA_05G094300 PE=4 SV=2	P665	absent	-2.09192	-0.965457
PsCam005039	tr|A0A072TS15|A0A072TS15_MEDTR Transmembrane protein, putative OS=Medicago truncatula GN=MTR_8g069820 PE=4 SV=1	P665	absent	0.0652614	-0.966116
PsCam018585	PsCam018585 hit LjChr4t2910 : Endonuclease/exonuclease/phosphatase, DNA polymerase III, alpha subunit, Gram-positive type, Replication factor A, C-terminal, RNA-directed DNA polymerase (reverse transcriptase), related, IPR005135:Endonuclease/exonuclease/phosphatase, IPR006308:DNA polymerase III, alpha subunit, Gram-positive type, IPR013955:Replication factor A, C-terminal, IPR015706:RNA-directed …	P665	P665	P665	-0.976916
PsCam060067	tr|A0A072VUV4|A0A072VUV4_MEDTR PPR containing plant-like protein OS=Medicago truncatula GN=MTR_1g055295 PE=4 SV=1	P665	absent	-1.23879	-1.03216
PsCam057514	tr|A0A072UJU0|A0A072UJU0_MEDTR Serine kinase-like protein OS=Medicago truncatula GN=MTR_4g056390 PE=4 SV=1	P665	absent	0.913333	-1.03485
PsCam032591	PsCam032591 hit Glyma04g41120.1|PACid:16257479 : PF08314,AT5G24350.1,unknown,protein	P665	Messire	-1.46768	-1.11781
PsCam022802	PsCam022802 none	P665	absent	2.90824	-1.11781
Contig557	tr|G7KUW1|G7KUW1_MEDTR Uncharacterized protein OS=Medicago truncatula GN=MTR_7g046110 PE=4 SV=2	P665	P665	0.913333	-1.13285
PsCam048491	tr|G7JD30|G7JD30_MEDTR CAP, cysteine-rich secretory protein, antigen 5 OS=Medicago truncatula GN=MTR_4g128770 PE=2 SV=1	P665	absent	Messire	-1.2445
PsCam036993	tr|G7IQ89|G7IQ89_MEDTR AGC kinase OS=Medicago truncatula GN=MTR_2g040150 PE=4 SV=2	P665	absent	-0.0944647	-1.28278
PsCam013533	tr|A0A151RST5|A0A151RST5_CAJCA Uncharacterized protein At5g12080 family OS=Cajanus cajan GN=KK1_032818 PE=4 SV=1	P665	Messire	0.103795	-1.28278
PsCam051977	tr|G7JLT7|G7JLT7_MEDTR Gamma interferon inducible lysosomal thiol reductase OS=Medicago truncatula GN=MTR_4g014640 PE=4 SV=1	P665	Messire	1.49411	-1.28278
PsCam034478	tr|B7FLZ9|B7FLZ9_MEDTR Putative uncharacterized protein OS=Medicago truncatula PE=2 SV=1	P665	absent	-0.8935	-1.28813
PsCam023403	tr|A0A072TU53|A0A072TU53_MEDTR DUF642 family protein OS=Medicago truncatula GN=MTR_0045s0110 PE=4 SV=1	P665	absent	0.366746	-1.29191
PsCam046429	tr|G7JKF7|G7JKF7_MEDTR Zinc finger, C3HC4 type (RING finger) protein OS=Medicago truncatula GN=MTR_4g132760 PE=4 SV=1	P665	absent	-1.54478	-1.3199
PsCam033328	tr|G7L2D3|G7L2D3_MEDTR Pectate lyase OS=Medicago truncatula GN=MTR_7g059290 PE=3 SV=1	P665	Messire	1.08416	-1.38143
PsCam037269	tr|G7I9I3|G7I9I3_MEDTR PPR containing plant-like protein OS=Medicago truncatula GN=MTR_1g084570 PE=4 SV=1	P665	absent	0.494109	-1.39729
PsCam052283	tr|G7J582|G7J582_MEDTR Gibberellin-regulated family protein OS=Medicago truncatula GN=MTR_3g113890 PE=4 SV=1	P665	absent	1.42148	-1.3981
PsCam038576	tr|A0A072VQ63|A0A072VQ63_MEDTR Zinc finger CCCH domain protein OS=Medicago truncatula GN=MTR_1g109320 PE=4 SV=1	P665	0.206451	-0.223937	-1.42283
PsCam036038	tr|G7LFI3|G7LFI3_MEDTR PPR containing plant-like protein OS=Medicago truncatula GN=MTR_8g063450 PE=4 SV=1	P665	P665	-0.0944647	-1.48888
PsCam042586	tr|I1LEI1|I1LEI1_SOYBN Uncharacterized protein OS=Glycine max GN=GLYMA_10G260900 PE=4 SV=1	P665	absent	0.915936	-1.49542
PsCam026880	tr|G7KD27|G7KD27_MEDTR NOL1/NOP2/sun family protein OS=Medicago truncatula GN=MTR_5g091110 PE=3 SV=2	P665	absent	-0.449003	-1.49713
PsCam023592	tr|G7KIQ5|G7KIQ5_MEDTR DUF1645 family protein OS=Medicago truncatula GN=MTR_6g006950 PE=4 SV=1	P665	absent	0.499198	-1.54659
PsCam045294	tr|G7KYP0|G7KYP0_MEDTR Kinesin-like protein OS=Medicago truncatula GN=MTR_7g113520 PE=3 SV=1	P665	Messire	P665	-1.54659
PsCam005672	tr|G7I4X9|G7I4X9_MEDTR CHUP1-like protein OS=Medicago truncatula GN=MTR_1g093850 PE=4 SV=1	P665	absent	-2.88811	-1.54877
PsCam029056	tr|A0A072UAW2|A0A072UAW2_MEDTR Pentatricopeptide (PPR) repeat protein OS=Medicago truncatula GN=MTR_6g079310 PE=4 SV=1	P665	-0.378512	Messire	-1.55168
PsCam040617	tr|A0A072V2Q5|A0A072V2Q5_MEDTR Ovate transcriptional repressor OS=Medicago truncatula GN=MTR_3g111780 PE=4 SV=1	P665	absent	Messire	-1.56188
PsCam040674	tr|G7KV41|G7KV41_MEDTR Uncharacterized protein OS=Medicago truncatula GN=MTR_7g071570 PE=4 SV=1	P665	P665	-1.25445	-1.56188
PsCam050767	tr|A0A151SMT2|A0A151SMT2_CAJCA Pectinesterase OS=Cajanus cajan GN=KK1_002383 PE=4 SV=1	P665	0.206451	P665	-1.56188
PsCam048649	tr|G7KAM4|G7KAM4_MEDTR Plant/K16L22-9 protein, putative OS=Medicago truncatula GN=MTR_5g009490 PE=4 SV=1	P665	Messire	-3.10713	-1.65073
PsCam004756	tr|G7LGW8|G7LGW8_MEDTR PPR containing plant-like protein OS=Medicago truncatula GN=MTR_8g066250 PE=4 SV=2	P665	absent	0.651458	-1.66237
PsCam043867	tr|Q2HUL0|Q2HUL0_MEDTR Transmembrane protein, putative OS=Medicago truncatula GN=MTR_7g083830 PE=4 SV=1	P665	absent	Messire	-1.70394
PsCam036441	tr|A0A072VEU6|A0A072VEU6_MEDTR PPR containing plant-like protein OS=Medicago truncatula GN=MTR_2g018870 PE=4 SV=1	P665	absent	-2.40152	-1.70394
PsCam038159	tr|A0A072VRS3|A0A072VRS3_MEDTR Origin recognition complex subunit 4 OS=Medicago truncatula GN=MTR_1g109100 PE=3 SV=1	P665	P665	P665	-1.70394
PsCam058065	tr|A0A072UYE0|A0A072UYE0_MEDTR Triose-phosphate transporter family protein OS=Medicago truncatula GN=MTR_3g462070 PE=4 SV=1	P665	absent	Messire	-1.76954
PsCam034733	tr|G7J557|G7J557_MEDTR Aspartic proteinase nepenthesin-like protein OS=Medicago truncatula GN=MTR_3g100500 PE=3 SV=1	P665	absent	3.08666	-1.77238
PsCam034360	tr|G7KSL8|G7KSL8_MEDTR Cytokinin oxidase/dehydrogenase-like protein OS=Medicago truncatula GN=MTR_7g090920 PE=4 SV=1	P665	0.206451	0.326673	-1.9626
PsCam005048	tr|I3SFH0|I3SFH0_MEDTR DNA replication complex GINS protein PSF2 OS=Medicago truncatula GN=MTR_7g029455 PE=2 SV=1	P665	absent	-2.07857	-1.96542
PsCam013611	tr|Q2HVE9|Q2HVE9_MEDTR Polynucleotidyl transferase, Ribonuclease H fold OS=Medicago truncatula GN=MtrDRAFT_AC148918g38v2 PE=4 SV=2	P665	Messire	-0.0944647	-1.96542
PsCam043860	tr|G7JC00|G7JC00_MEDTR Nuclear transcription factor Y protein OS=Medicago truncatula GN=NF-YC9 PE=2 SV=1	P665	absent	P665	-1.96542
Contig2904	tr|G7IQS8|G7IQS8_MEDTR Monoterpene synthase OS=Medicago truncatula GN=MTR_2g065450 PE=3 SV=1	P665	absent	Messire	-1.97109
PsCam059650	PsCam059650 none	P665	absent	0.106603	-2.06519
PsCam002363	tr|G7L0A6|G7L0A6_MEDTR Uncharacterized protein OS=Medicago truncatula GN=MTR_7g075120 PE=4 SV=1	P665	P665	-2.67243	-2.10729
PsCam036075	tr|G7II50|G7II50_MEDTR PPR containing plant-like protein OS=Medicago truncatula GN=MTR_2g102210 PE=4 SV=1	P665	absent	0.494109	-2.28813
PsCam023796	tr|A0A072UWD5|A0A072UWD5_MEDTR Disease resistance protein (CC-NBS-LRR class) family protein OS=Medicago truncatula GN=MTR_3g053200 PE=3 SV=1	P665	0.206451	Messire	-2.29418
PsCam058092	tr|G7K9A0|G7K9A0_MEDTR Ubiquitin-conjugating enzyme OS=Medicago truncatula GN=MTR_5g009020 PE=3 SV=1	P665	absent	-0.823749	-2.29418
PsCam039542	tr|G7I986|G7I986_MEDTR Pathogenesis-related protein bet V I family protein OS=Medicago truncatula GN=MTR_1g031640 PE=4 SV=1	P665	P665	0.372721	-2.39137
PsCam038425	tr|G7KYN9|G7KYN9_MEDTR Cyclin family protein, putative OS=Medicago truncatula GN=MTR_7g113510 PE=4 SV=1	P665	absent	-2.40152	-2.42283
PsCam010290	PsCam010290 hit C.cajan_33928 : B9HPZ1_POPTR Predicted protein OS=Populus trichocarpa GN=POPTRDRAFT_878281 PE=4 SV=1	P665	absent	-5.32784	-2.46906
PsCam029277	tr|G7JL81|G7JL81_MEDTR Cytochrome P450 family ABA 8'-hydroxylase OS=Medicago truncatula GN=MTR_4g086040 PE=3 SV=1	P665	0.206451	P665	-2.55168
PsCam004566	tr|A0A072UGP7|A0A072UGP7_MEDTR Verticillium wilt disease resistance protein OS=Medicago truncatula GN=MTR_4g417270 PE=4 SV=1	P665	absent	Messire	-2.558
PsCam059549	PsCam059549 none	P665	1.20645	Messire	-2.78094
PsCam058089	tr|G7JLI4|G7JLI4_MEDTR B3 DNA-binding domain protein OS=Medicago truncatula GN=MTR_4g119990 PE=4 SV=1	P665	absent	-1.66183	-2.78094
PsCam060097	tr|G7K7K2|G7K7K2_MEDTR Ankyrin repeat protein OS=Medicago truncatula GN=MTR_5g085810 PE=4 SV=1	P665	absent	-1.08746	-2.78094
PsCam021203	PsCam021203 hit C.cajan_44318 : Q60ET2_ORYSJ Putative polyprotein OS=Oryza sativa subsp. japonica GN=OJ1122_B08.16 PE=4 SV=1	P665	absent	Messire	-3.558
PsCam055168	PsCam055168 none	P665	absent	-0.767827	-3.67377
Contig6957	PsCam037391 hit Medtr5g077350.1 : Unknown Protein (AHRD V1) chr05_pseudomolecule_IMGAG_V3.5 32024079-32026143 H EGN_Mt100125 20100825	P665	Messire	-1.41232	-3.78094
PsCam007943	PsCam007943 hit CESA8-AT4G18780.1 : symbols:CESA8,IRX1,ATCESA8,LEW2, cellulose synthase family protein	P665	0.206451	Messire	Messire
PsCam039029	tr|A0A151TRC0|A0A151TRC0_CAJCA Transcription factor MYB86 OS=Cajanus cajan GN=KK1_008807 PE=4 SV=1	P665	Messire	Messire	Messire
PsCam037155	tr|A0A072TNC8|A0A072TNC8_MEDTR Cytochrome P450 family 90 protein OS=Medicago truncatula GN=MTR_8g016180 PE=3 SV=1	P665	Messire	-2.40152	Messire
PsCam037515	tr|A0A151RD06|A0A151RD06_CAJCA Putative LRR receptor-like serine/threonine-protein kinase At1g06840 family OS=Cajanus cajan GN=KK1_038314 PE=4 SV=1	P665	absent	-2.15881	Messire
PsCam038362	tr|A0A072VCD8|A0A072VCD8_MEDTR Carboxy-terminal domain cyclin OS=Medicago truncatula GN=MTR_3g103080 PE=3 SV=1	P665	absent	-0.500802	Messire
PsCam001776	PsCam001776 hit Medtr2g086720.1 : Unknown Protein (AHRD V1) chr02_pseudomolecule_IMGAG_V3.5 26671931-26671716 L EGN_Mt100125 20100825	P665	absent	0.154409	Messire
PsCam045887	tr|G7JT83|G7JT83_MEDTR Receptor-like kinase OS=Medicago truncatula GN=MTR_4g126930 PE=4 SV=2	P665	absent	0.332775	Messire
PsCam040329	tr|A0A0R0JDC3|A0A0R0JDC3_SOYBN Uncharacterized protein OS=Glycine max GN=GLYMA_07G174600 PE=4 SV=1	P665	P665	0.905535	Messire
PsCam026349	tr|A0A0B2QCC4|A0A0B2QCC4_GLYSO Uncharacterized protein (Fragment) OS=Glycine soja GN=glysoja_046658 PE=4 SV=1	P665	absent	1.91095	Messire
PsCam045035	tr|K7MAH0|K7MAH0_SOYBN Uncharacterized protein OS=Glycine max PE=4 SV=1	P665	absent	2.22963	Messire
PsCam039464	tr|G7J4N4|G7J4N4_MEDTR Salt tolerance-like protein OS=Medicago truncatula GN=MTR_3g113070 PE=4 SV=1	P665	1.20645	P665	Messire
PsCam035373	tr|A0A151SDR9|A0A151SDR9_CAJCA ABC transporter C family member 3 OS=Cajanus cajan GN=KK1_025182 PE=4 SV=1	Messire	absent	-0.242909	-1.71055
Contig11588	tr|A0A072U466|A0A072U466_MEDTR Importin subunit alpha OS=Medicago truncatula GN=MTR_7g112150 PE=3 SV=1	Messire	absent	-0.5025	-1.96607
PsCam038445	tr|A0A072UZ03|A0A072UZ03_MEDTR GDSL-like lipase/acylhydrolase OS=Medicago truncatula GN=MTR_3g464730 PE=4 SV=1	Messire	absent	-2.07857	-2.56303
PsCam001325	tr|G7IXF4|G7IXF4_MEDTR Eukaryotic cytochrome b561 protein OS=Medicago truncatula GN=MTR_3g046760 PE=2 SV=2	Messire	Messire	0.328025	-2.62794
PsCam027666	PsCam027666 hit AT3G25290.2 : Auxin-responsive family protein	Messire	Messire	Messire	-3.46906
PsCam038167	tr|A0A072U639|A0A072U639_MEDTR Cytochrome P450 family protein OS=Medicago truncatula GN=MTR_6g015910 PE=3 SV=1	Messire	Messire	-1.9369	-3.63781
PsCam035258	tr|K7LLZ3|K7LLZ3_SOYBN Uncharacterized protein OS=Glycine max GN=GLYMA_10G284200 PE=3 SV=1	Messire	Messire	Messire	-3.76954
PsCam023669	PsCam023669 hit Medtr8g070690.1 : Unknown Protein (AHRD V1) chr08_pseudomolecule_IMGAG_V3.5 18420114-18421067 H EGN_Mt100125 20100825	Messire	absent	-4.50208	-4.29535
PsCam046037	PsCam046037 hit Glyma20g29760.1|PACid:16317296 : AT5G41140.1,unknown,protein	Messire	absent	-4.6314	-6.08176
PsCam021806	PsCam021806 hit Medtr4g015760.1 : Os07g0636900 protein (Fragment) (AHRD V1 *-*- Q0D4B1_ORYSJ), contains Interpro domain(s) IPR002885 Pentatricopeptide repeat chr04_pseudomolecule_IMGAG_V3.5 3869478-3862176 E EGN_Mt100125 20100825	Messire	absent	-6.76641	Messire
PsCam002468	PsCam002468 hit AT5G60280.1 : Concanavalin A-like lectin protein kinase family protein	Messire	Messire	-6.10227	Messire
PsCam013898	PsCam013898 hit Medtr2te009880.1 : none	Messire	absent	-3.88665	Messire
PsCam031080	tr|G7KAG2|G7KAG2_MEDTR RmlC-type cupin OS=Medicago truncatula GN=MTR_5g064550 PE=4 SV=1	Messire	absent	Messire	Messire
PsCam058548	PsCam058548 hit Glyma10g29870.1|PACid:16280392 : PF00400,PF12490,PTHR13268,KOG2109,AT1G54710.1,ATATG18H,AtATG18h	Messire	absent	-3.08112	Messire
PsCam027762	tr|G7KD95|G7KD95_MEDTR F-box protein interaction domain protein OS=Medicago truncatula GN=MTR_5g068040 PE=4 SV=1	Messire	absent	Messire	absent
PsCam053882	tr|A0A0R0EZ21|A0A0R0EZ21_SOYBN Uncharacterized protein OS=Glycine max GN=GLYMA_18G113000 PE=4 SV=1	Messire	Messire	-3.08112	absent
PsCam046536	tr|G7JAV5|G7JAV5_MEDTR Alginate lyase OS=Medicago truncatula GN=MTR_3g095340 PE=2 SV=1	Messire	absent	2.90824	absent
PsCam038104	tr|A0A072UI55|A0A072UI55_MEDTR F-box protein interaction domain protein OS=Medicago truncatula GN=MTR_4g013175 PE=4 SV=1	Messire	0.206451	0.905535	P665
PsCam025029	PsCam025029 hit Glyma19g01530.2|PACid:16311569 : PF08711,PTHR11477,	Messire	absent	3.07907	P665
PsCam005336	tr|Q2HVQ3|Q2HVQ3_MEDTR Calcium-binding EF-hand OS=Medicago truncatula GN=MTR_2g081300 PE=2 SV=1	Messire	Messire	P665	P665
PsCam037600	tr|F4ZG52|F4ZG52_MEDTR Protein DETOXIFICATION OS=Medicago truncatula GN=MATE2 PE=2 SV=1	Messire	Messire	absent	P665
PsCam005693	sp|P93330|NOD13_MEDTR Nodulin-13 OS=Medicago truncatula GN=N13 PE=1 SV=1	Messire	P665	2.41928	3.35414
Contig1815	PsCam006899 hit Medtr5g055310.1 : Tyrosine-protein kinase ABL (Fragment) (AHRD V1 *-*- P11681), contains Interpro domain(s) IPR002290 Serine/threonine protein kinase chr05_pseudomolecule_IMGAG_V3.5 22239142-22242539 E EGN_Mt100125 20100825	Messire	absent	1.59174	3.27942
Contig3458	PsCam058870 none	Messire	absent	2.23688	3.0902
PsCam040045	tr|A0A072UNX4|A0A072UNX4_MEDTR Uncharacterized protein OS=Medicago truncatula GN=MTR_4g088930 PE=4 SV=1	Messire	P665	0.0816138	3.03165
PsCam044964	tr|A0A072TE97|A0A072TE97_MEDTR Uncharacterized protein (Fragment) OS=Medicago truncatula GN=MTR_1325s0010 PE=4 SV=1	Messire	absent	3.57026	2.86191
Contig2308	tr|G7KH62|G7KH62_MEDTR Transmembrane protein, putative OS=Medicago truncatula GN=MTR_5g084310 PE=4 SV=1	Messire	absent	0.915936	2.84022
PsCam057575	tr|G7JBZ6|G7JBZ6_MEDTR Meiotic asynaptic mutant protein OS=Medicago truncatula GN=MTR_3g085380 PE=4 SV=1	Messire	Messire	1.80913	2.44668
PsCam007378	tr|G7KG64|G7KG64_MEDTR Uncharacterized protein OS=Medicago truncatula GN=MTR_5g011750 PE=4 SV=1	Messire	Messire	1.91358	2.35682
PsCam045228	tr|G7IUC7|G7IUC7_MEDTR Outer membrane OMP85 family protein OS=Medicago truncatula GN=MTR_2g098110 PE=4 SV=1	Messire	0.206451	2.05913	2.34254
PsCam046768	tr|G7K4Z5|G7K4Z5_MEDTR Uncharacterized protein OS=Medicago truncatula GN=MTR_5g097970 PE=4 SV=2	Messire	Messire	4.16254	2.28955
PsCam042997	tr|G7ISS3|G7ISS3_MEDTR PPR containing plant-like protein OS=Medicago truncatula GN=MTR_2g028240 PE=4 SV=1	Messire	absent	1.05203	2.07384
PsCam013276	PsCam013276 hit Medtr8g020720.1 : none	Messire	absent	1.49411	2.03449
PsCam034803	tr|A0A072UNP0|A0A072UNP0_MEDTR NAD(P)-binding rossmann-fold protein, putative OS=Medicago truncatula GN=MTR_4g094742 PE=4 SV=1	Messire	Messire	0.254633	1.92828
PsCam056606	PsCam056606 none	Messire	Messire	2.71753	1.90586
PsCam054088	tr|G7ZYV9|G7ZYV9_MEDTR Electron transporter, putative OS=Medicago truncatula GN=MTR_8g078760 PE=4 SV=1	Messire	absent	0.910949	1.84442
PsCam048633	tr|A0A072VD01|A0A072VD01_MEDTR FAR-RED impaired response-like protein OS=Medicago truncatula GN=MTR_2g098880 PE=4 SV=1	Messire	2.79141	2.90824	1.82671
PsCam022949	tr|G7J4E0|G7J4E0_MEDTR ENTH/VHS family protein OS=Medicago truncatula GN=MTR_3g087840 PE=4 SV=1	Messire	P665	1.21229	1.6393
PsCam036369	tr|A0A072TFX1|A0A072TFX1_MEDTR Pentatricopeptide (PPR) repeat protein OS=Medicago truncatula GN=MTR_0308s0020 PE=4 SV=1	Messire	Messire	0.905535	1.62184
PsCam000956	tr|A0A151UCZ3|A0A151UCZ3_CAJCA Serine/threonine-protein kinase PBS1 OS=Cajanus cajan GN=KK1_021451 PE=3 SV=1	Messire	absent	-1.08366	1.61847
PsCam037731	tr|A0A072VM44|A0A072VM44_MEDTR ROP-interactive CRIB motif protein, putative OS=Medicago truncatula GN=MTR_1g069695 PE=4 SV=1	Messire	absent	-0.0836579	1.61566
PsCam036617	tr|A0A072TW55|A0A072TW55_MEDTR Transferring glycosyl group transferase OS=Medicago truncatula GN=MTR_8g098835 PE=4 SV=1	Messire	absent	-0.0836579	1.61566
PsCam047146	tr|G7ZXF7|G7ZXF7_MEDTR Transmembrane protein, putative OS=Medicago truncatula GN=MTR_6g034805 PE=2 SV=1	Messire	absent	0.905535	1.61566
PsCam027331	tr|G7L8G5|G7L8G5_MEDTR Embryonic abundant-like protein OS=Medicago truncatula GN=MTR_8g045880 PE=4 SV=2	Messire	P665	0.905535	1.61566
PsCam006295	tr|A0A151T5R0|A0A151T5R0_CAJCA Retrovirus-related Pol polyprotein from transposon TNT 1-94 OS=Cajanus cajan GN=KK1_016915 PE=4 SV=1	Messire	absent	2.49411	1.61566
PsCam036070	tr|G7I346|G7I346_MEDTR Enhancer of polycomb-like protein OS=Medicago truncatula GN=MTR_1g092650 PE=3 SV=1	Messire	0.206451	-0.211683	1.53753
PsCam057992	tr|G7JIZ5|G7JIZ5_MEDTR Lipid transfer protein OS=Medicago truncatula GN=MTR_4g101260 PE=2 SV=1	Messire	1.20645	-1.66183	1.52133
PsCam046551	tr|G7KN12|G7KN12_MEDTR Transcription factor OS=Medicago truncatula GN=MTR_6g084120 PE=4 SV=1	Messire	absent	-1.87374	1.49965
PsCam040164	tr|G7JK81|G7JK81_MEDTR Uncharacterized protein OS=Medicago truncatula GN=MTR_4g102040 PE=4 SV=1	Messire	absent	0.663062	1.44979
PsCam045505	tr|A0A072UYA6|A0A072UYA6_MEDTR Serine/Threonine-kinase DDB-G0267514-like protein, putative OS=Medicago truncatula GN=MTR_3g465590 PE=4 SV=1	Messire	Messire	1.02857	1.38824
PsCam025295	PsCam025295 hit Medtr3g098320.1 : Respiratory burst oxidase homolog (AHRD V1 **** Q84KK7_NICBE), contains Interpro domain(s) IPR013623 NADPH oxidase Respiratory burst chr03_pseudomolecule_IMGAG_V3.5 34001262-34005750 E EGN_Mt100125 20100825	Messire	absent	-0.0840643	1.35414
PsCam038155	tr|G7K1K6|G7K1K6_MEDTR Homocysteine S-methyltransferase-like protein OS=Medicago truncatula GN=MTR_5g056640 PE=4 SV=1	Messire	Messire	-1.08938	1.32348
PsCam006379	PsCam006379 hit Medtr6g055160.1 : Nodule-specific cysteine-rich peptide 68 (AHRD V1 *-*- A7KH78_MEDTR), contains Interpro domain(s) IPR009810 Late nodulin chr06_pseudomolecule_IMGAG_V3.5 11277353-11280103 E EGN_Mt100125 20100825	Messire	absent	-0.257011	1.25833
PsCam040595	PsCam040595 hit Medtr5g015480.1 : Protein FAR1-RELATED SEQUENCE 5 (AHRD V1 *-*- Q9SZL8), contains Interpro domain(s) IPR004330 Transcription factor, FAR1-related chr05_pseudomolecule_IMGAG_V3.5 5104407-5101233 E EGN_Mt100125 20100825	Messire	P665	0.332775	1.20645
PsCam036851	tr|A0A072UG05|A0A072UG05_MEDTR Exocyst complex exo70-like protein OS=Medicago truncatula GN=MTR_4g008260 PE=4 SV=1	Messire	0.206451	2.03197	1.20645
PsCam000030	tr|A0A151TZC6|A0A151TZC6_CAJCA Lysine-specific demethylase 3B OS=Cajanus cajan GN=KK1_004959 PE=4 SV=1	Messire	Messire	-0.0882272	1.15123
PsCam010806	tr|G7I664|G7I664_MEDTR Carboxyl-terminal peptidase OS=Medicago truncatula GN=MTR_1g079730 PE=4 SV=1	Messire	absent	P665	1.03648
PsCam044783	PsCam044783 hit Glyma16g30270.1|PACid:16303392 : PTHR11968,AT3G48990.1,AMP-dependent,synthetase,and,ligase,family,protein	Messire	absent	-1.31034	1.03449
PsCam039743	tr|B7FLD2|B7FLD2_MEDTR Carbohydrate-binding X8 domain protein OS=Medicago truncatula GN=MTR_8g089400 PE=2 SV=1	Messire	absent	-0.823749	1.03449
PsCam013812	PsCam013812 hit AT5G22180.1 : unknown protein, BEST Arabidopsis thaliana protein match is: unknown protein (TAIR:AT5G22160.1), Has 30201 Blast hits to	Messire	absent	0.326673	1.03449
PsCam032039	tr|A0A151RPW5|A0A151RPW5_CAJCA Retrovirus-related Pol polyprotein from transposon TNT 1-94 OS=Cajanus cajan GN=KK1_033933 PE=4 SV=1	Messire	Messire	P665	1.03449
PsCam070037	tr|A0A151UEX8|A0A151UEX8_CAJCA NADH-ubiquinone oxidoreductase chain 2 OS=Cajanus cajan GN=KK1_047487 PE=4 SV=1	Messire	absent	-1.41232	1.0307
PsCam044049	tr|A0A072V4M7|A0A072V4M7_MEDTR GDP-fucose protein O-fucosyltransferase OS=Medicago truncatula GN=MTR_2g016470 PE=4 SV=1	Messire	Messire	-1.02591	0.99351
PsCam034591	tr|A0A072V8J5|A0A072V8J5_MEDTR Actin-related protein ARP4 OS=Medicago truncatula GN=MTR_2g445210 PE=3 SV=1	Messire	absent	0.56544	0.864308
PsCam035705	tr|A0A0R0H789|A0A0R0H789_SOYBN Uncharacterized protein OS=Glycine max GN=GLYMA_12G190400 PE=3 SV=1	Messire	absent	0.494109	0.846049
PsCam037924	tr|G7K8G0|G7K8G0_MEDTR DTW domain protein OS=Medicago truncatula GN=MTR_5g092280 PE=4 SV=1	Messire	absent	P665	0.846049
PsCam036846	tr|G7IED4|G7IED4_MEDTR Mitochondrial Rho GTPase OS=Medicago truncatula GN=MTR_1g072280 PE=3 SV=1	Messire	absent	P665	0.841506
PsCam039548	tr|A0A072V8D9|A0A072V8D9_MEDTR Uncharacterized protein OS=Medicago truncatula GN=MTR_2g461300 PE=4 SV=1	Messire	Messire	1.85176	0.830305
Contig132	tr|V7BFI9|V7BFI9_PHAVU Uncharacterized protein OS=Phaseolus vulgaris GN=PHAVU_007G170500g PE=4 SV=1	Messire	absent	1.04266	0.78617
PsCam046114	tr|A0A072TWD7|A0A072TWD7_MEDTR Homeobox associated leucine zipper protein OS=Medicago truncatula GN=MTR_8g006705 PE=4 SV=1	Messire	absent	0.194464	0.773064
PsCam000904	tr|G7J8E6|G7J8E6_MEDTR Mechanosensitive ion channel family protein OS=Medicago truncatula GN=MTR_3g104990 PE=4 SV=2	Messire	absent	1.02857	0.721839
PsCam049265	tr|G7IYD7|G7IYD7_MEDTR O-fucosyltransferase family protein OS=Medicago truncatula GN=MTR_3g005340 PE=4 SV=1	Messire	Messire	0.114968	0.639302
PsCam001458	tr|A0A151S578|A0A151S578_CAJCA DNA-directed RNA polymerase subunit beta OS=Cajanus cajan GN=KK1_028345 PE=3 SV=1	Messire	absent	1.23971	0.635064
PsCam028232	PsCam028232 hit Glyma13g26860.1|PACid:16291686 : PF00168,PTHR23180,KOG1030,AT3G07940.1,zinc,finger,and,C2,domain,protein,,putative	Messire	P665	-0.0129197	0.620808
PsCam039520	tr|A0A072VMF6|A0A072VMF6_MEDTR PRA1 family protein OS=Medicago truncatula GN=MTR_1g070480 PE=3 SV=1	Messire	absent	0.0816138	0.620808
PsCam031123	tr|G7II58|G7II58_MEDTR WAT1-related protein OS=Medicago truncatula GN=MTR_2g102340 PE=3 SV=1	Messire	absent	1.5009	0.620468
PsCam037967	tr|G7KFJ8|G7KFJ8_MEDTR tRNA pseudouridine synthase OS=Medicago truncatula GN=MTR_5g074640 PE=4 SV=1	Messire	absent	1.08161	0.619523
PsCam045192	tr|A0A072TRH3|A0A072TRH3_MEDTR Nucleobase-ascorbate transporter-like protein OS=Medicago truncatula GN=MTR_8g068550 PE=4 SV=1	Messire	0.206451	-0.5025	0.619522
PsCam031269	PsCam031269 hit Medtr7te110930.1 : none	Messire	P665	-1.08366	0.615659
PsCam034377	tr|K7MU73|K7MU73_SOYBN Uncharacterized protein OS=Glycine max GN=GLYMA_18G229500 PE=4 SV=1	Messire	absent	0.399673	0.602138
PsCam005103	tr|A0A072VD87|A0A072VD87_MEDTR DNA-3-methyladenine glycosylase I OS=Medicago truncatula GN=MTR_3g111690 PE=4 SV=1	Messire	absent	-0.0840643	0.582568
PsCam060234	tr|A0A072V925|A0A072V925_MEDTR FAD-dependent oxidoreductase family protein OS=Medicago truncatula GN=MTR_2g449830 PE=4 SV=1	Messire	Messire	-1.08366	0.574331
PsCam049598	tr|G7JW46|G7JW46_MEDTR GDP-fucose O-fucosyltransferase-like protein OS=Medicago truncatula GN=MTR_5g012770 PE=4 SV=1	Messire	absent	1.06058	0.566781
PsCam035706	tr|G7IW33|G7IW33_MEDTR Disease resistance protein (TIR-NBS-LRR class), putative OS=Medicago truncatula GN=MTR_3g019080 PE=4 SV=2	Messire	Messire	3.50411	0.561459
PsCam046255	tr|A0A072V1F3|A0A072V1F3_MEDTR Acyl-CoA thioesterase, putative OS=Medicago truncatula GN=MTR_3g098130 PE=4 SV=1	Messire	absent	-0.961623	0.505031
PsCam024132	PsCam024132 hit Glyma11g00540.1|PACid:16282181 : AT4G21215.1,unknown,protein	Messire	absent	-0.0863309	0.475396
PsCam035974	tr|A0A151TWD9|A0A151TWD9_CAJCA Cellulose synthase (Fragment) OS=Cajanus cajan GN=KK1_010658 PE=3 SV=1	Messire	absent	2.22963	0.450567
PsCam023586	tr|A0A151R5S3|A0A151R5S3_CAJCA Cysteine-rich repeat secretory protein 15 OS=Cajanus cajan GN=KK1_040829 PE=4 SV=1	Messire	Messire	-1.04324	0.449789
PsCam030214	PsCam030214 hit Medtr5g073170.1 : Unknown Protein (AHRD V1) chr05_pseudomolecule_IMGAG_V3.5 30134153-30137935 H EGN_Mt100125 20100825	Messire	absent	-1.67604	0.449526
PsCam059630	PsCam059630 hit Glyma20g16690.1|PACid:16316044 : PTHR10492,AT3G51700.1,unknown,protein	Messire	absent	1.49411	0.449526
PsCam029444	tr|A0A072V440|A0A072V440_MEDTR p-loop nucleoside triphosphate hydrolase superfamily protein OS=Medicago truncatula GN=MTR_3g009560 PE=4 SV=1	Messire	absent	P665	0.449526
PsCam000383	tr|A0A072UQZ4|A0A072UQZ4_MEDTR Pi-PLC X domain plant-like protein OS=Medicago truncatula GN=MTR_4g094820 PE=4 SV=1	Messire	0.206451	0.0577996	0.430397
PsCam029508	PsCam029508 hit Glyma06g36110.1|PACid:16264342 : PF00023,PTHR18958,KOG4412,AT4G10720.1,ankyrin,repeat,family,protein	Messire	absent	2.44977	0.421751
PsCam037534	tr|A0A072UFD0|A0A072UFD0_MEDTR Uncharacterized protein OS=Medicago truncatula GN=MTR_5g040780 PE=4 SV=1	Messire	absent	-0.40691	0.357054
PsCam038314	tr|G7JAS7|G7JAS7_MEDTR Xyloglucan galactosyltransferase KATAMARI-like protein OS=Medicago truncatula GN=MTR_3g084400 PE=4 SV=1	Messire	absent	3.2318	0.330173
PsCam044207	tr|G7JK67|G7JK67_MEDTR Cell cycle regulated microtubule-associated protein OS=Medicago truncatula GN=MTR_4g101890 PE=4 SV=1	Messire	P665	1.03883	0.312238
PsCam035696	tr|K7K2V6|K7K2V6_SOYBN Uncharacterized protein OS=Glycine max PE=4 SV=1	Messire	0.206451	-0.223937	0.298175
PsCam041123	tr|G7JUW7|G7JUW7_MEDTR Rotundifolia-like protein OS=Medicago truncatula GN=MTR_4g064520 PE=4 SV=1	Messire	absent	-0.574818	0.297957
Contig10122	tr|G7KCT9|G7KCT9_MEDTR Carboxy-terminal domain cyclin OS=Medicago truncatula GN=MTR_5g088980 PE=3 SV=1	Messire	absent	1.71753	0.297957
PsCam036362	tr|A0A151TM68|A0A151TM68_CAJCA Zinc finger CCCH domain-containing protein 46 OS=Cajanus cajan GN=KK1_021762 PE=4 SV=1	Messire	absent	-0.0863309	0.25914
PsCam023970	tr|K7L4G7|K7L4G7_SOYBN Uncharacterized protein OS=Glycine max GN=GLYMA_08G019400 PE=4 SV=1	Messire	absent	4.61014	0.257515
PsCam045245	tr|Q2HUC1|Q2HUC1_MEDTR PPR containing plant-like protein OS=Medicago truncatula GN=MTR_2g103550 PE=4 SV=1	Messire	absent	1.23434	0.246473
PsCam049088	tr|A0A072VBJ9|A0A072VBJ9_MEDTR Malectin/receptor-like kinase family protein OS=Medicago truncatula GN=MTR_2g080220 PE=4 SV=1	Messire	absent	-2.08746	0.227619
PsCam013323	PsCam013323 hit Glyma14g14390.1|PACid:16295452 : PF01453,PF00069,PF07714,PTHR23258,KOG1187,AT4G32300.1,SD2-5,SD2-5,(S-DOMAIN-2,5),,carbohydrate,binding,/,kinase/,protein,kinase	Messire	0.884523	-0.0867838	0.194701
PsCam049643	tr|A0A072VI76|A0A072VI76_MEDTR WD-40 repeat protein/notchless protein, putative OS=Medicago truncatula GN=MTR_1g054300 PE=4 SV=1	Messire	absent	0.203077	0.151675
PsCam000911	tr|A0A072U258|A0A072U258_MEDTR Uncharacterized protein OS=Medicago truncatula GN=MTR_7g073510 PE=4 SV=1	Messire	P665	-0.866946	0.14535
PsCam038007	tr|G7KCV0|G7KCV0_MEDTR Uncharacterized protein OS=Medicago truncatula GN=MTR_5g089100 PE=4 SV=1	Messire	Messire	-1.0224	0.135078
PsCam035739	tr|G7K2L3|G7K2L3_MEDTR CW-type zinc finger protein OS=Medicago truncatula GN=MTR_5g024810 PE=4 SV=2	Messire	absent	2.22963	0.135078
PsCam044842	tr|A0A151SB03|A0A151SB03_CAJCA DNA helicase INO80 complex isogeny 1 OS=Cajanus cajan GN=KK1_026077 PE=4 SV=1	Messire	P665	-0.546135	0.120446
PsCam040480	tr|A0A072ULN9|A0A072ULN9_MEDTR SAUR-like auxin-responsive family protein OS=Medicago truncatula GN=MTR_4g075760 PE=4 SV=1	Messire	absent	-0.824259	0.106609
PsCam017251	tr|A2Q4B8|A2Q4B8_MEDTR CMP/dCMP deaminase, zinc-binding OS=Medicago truncatula GN=MTR_7g086830 PE=4 SV=1	Messire	absent	-0.00185317	0.07956
PsCam053324	PsCam053324 none	Messire	absent	0.0925643	0.0661121
PsCam033566	tr|A0A072TTE9|A0A072TTE9_MEDTR Pentatricopeptide (PPR) repeat protein OS=Medicago truncatula GN=MTR_8g089940 PE=4 SV=1	Messire	absent	-0.672638	0.0403175
Contig11459	tr|A0A072W2G4|A0A072W2G4_MEDTR GRAM domain protein/ABA-responsive-like protein OS=Medicago truncatula GN=MTR_1g114690 PE=4 SV=1	Messire	absent	0.494109	0.0403175
PsCam015057	PsCam015057 hit C.cajan_02445 : B9I369_POPTR Nucleobase ascorbate transporter OS=Populus trichocarpa GN=POPTRDRAFT_570060 PE=4 SV=1	Messire	-2.6009	0.0520307	0.0350551
PsCam001809	sp|O48901|DPOD1_SOYBN DNA polymerase delta catalytic subunit OS=Glycine max GN=POLD1 PE=2 SV=1	Messire	Messire	-0.789066	0.0348923
PsCam027780	PsCam027780 hit Medtr7g079510.1 : Unknown Protein (AHRD V1) chr07_pseudomolecule_IMGAG_V3.5 22438254-22443822 E EGN_Mt100125 20100825	Messire	P665	-0.0863309	0.0345671
PsCam009560	tr|G7K1N9|G7K1N9_MEDTR Uncharacterized protein OS=Medicago truncatula GN=MTR_5g078170 PE=4 SV=2	Messire	absent	0.526269	0.0345602
Contig6901	tr|G7JJ20|G7JJ20_MEDTR PPR containing plant-like protein OS=Medicago truncatula GN=MTR_4g118700 PE=4 SV=2	Messire	P665	-0.0892132	0.0345496
PsCam040099	tr|A0A072UYY8|A0A072UYY8_MEDTR Uncharacterized protein OS=Medicago truncatula GN=MTR_4g088855 PE=4 SV=1	Messire	Messire	-0.0840643	0.0344884
PsCam025302	PsCam025302 none	Messire	absent	0.176251	0.0344884
PsCam039250	tr|G7JA33|G7JA33_MEDTR Uncharacterized protein OS=Medicago truncatula GN=MTR_3g069570 PE=4 SV=2	Messire	absent	-1.08746	0.0306968
PsCam039875	tr|G7JFH3|G7JFH3_MEDTR Transmembrane protein, putative OS=Medicago truncatula GN=MTR_4g130250 PE=4 SV=1	Messire	Messire	-1.08678	0.0255998
PsCam051570	tr|I3T630|I3T630_MEDTR Gibberellin-regulated family protein OS=Medicago truncatula GN=MTR_6g007897 PE=2 SV=1	Messire	absent	-1.31034	0.0230836
PsCam035845	tr|I1J4R3|I1J4R3_SOYBN Uncharacterized protein OS=Glycine max GN=GLYMA_01G014600 PE=4 SV=2	Messire	-1.37851	-0.500802	0.0230836
PsCam041909	tr|A0A0B2PAT8|A0A0B2PAT8_GLYSO Putative mitochondrial chaperone bcs1 OS=Glycine soja GN=glysoja_021174 PE=4 SV=1	Messire	absent	P665	0.0230836
PsCam046376	tr|G7KGN5|G7KGN5_MEDTR Transcription termination factor family protein OS=Medicago truncatula GN=MTR_5g041630 PE=4 SV=1	Messire	absent	0.845732	0.00638765
PsCam002615	tr|G7JF71|G7JF71_MEDTR Uncharacterized protein OS=Medicago truncatula GN=MTR_4g097260 PE=4 SV=2	Messire	absent	-0.730597	0.00258872
PsCam056070	tr|A0A072VD45|A0A072VD45_MEDTR ABIL1-like protein OS=Medicago truncatula GN=MTR_1g007880 PE=4 SV=1	Messire	absent	0.565235	-0.016869
PsCam014290	tr|A0A151UBA2|A0A151UBA2_CAJCA Uncharacterized protein OS=Cajanus cajan GN=KK1_020805 PE=4 SV=1	Messire	absent	0.0534619	-0.0183785
PsCam048394	tr|V7AMS5|V7AMS5_PHAVU Uncharacterized protein OS=Phaseolus vulgaris GN=PHAVU_011G179100g PE=4 SV=1	Messire	absent	-0.646268	-0.036227
PsCam051265	tr|G7KCI8|G7KCI8_MEDTR HVA22-like protein OS=Medicago truncatula GN=MTR_5g039530 PE=3 SV=1	Messire	absent	P665	-0.0435893
PsCam030828	tr|A0A072UHR5|A0A072UHR5_MEDTR WEB family plant protein OS=Medicago truncatula GN=MTR_4g029090 PE=4 SV=1	Messire	0.206451	-0.180148	-0.0501622
PsCam050941	tr|A0A072V5J3|A0A072V5J3_MEDTR B-cell receptor-associated-like protein OS=Medicago truncatula GN=MTR_2g023880 PE=4 SV=1	Messire	absent	0.221699	-0.0587419
Contig228	PsCam030161 hit Medtr7g118330.1 : Circadian clock-associated protein 1a (Fragment) (AHRD V1 *--- C8KHJ1_PHYPA), contains Interpro domain(s) IPR006447 Myb-like DNA-binding region, SHAQKYF class chr07_pseudomolecule_IMGAG_V3.5 38645792-38655039 E EGN_Mt100125 20100825	Messire	absent	0.912537	-0.079299
PsCam000997	tr|A0A072U364|A0A072U364_MEDTR F-box plant protein, putative OS=Medicago truncatula GN=MTR_7g105320 PE=4 SV=1	Messire	absent	0.820573	-0.0964251
PsCam041201	PsCam041201 hit LjChr4t4515 : none	Messire	Messire	1.13936	-0.145617
Contig11358	PsCam024072 hit LjChr0t8404 : Polynucleotidyl transferase, ribonuclease H fold, RNA-directed DNA polymerase (reverse transcriptase), related, IPR012337:Polynucleotidyl transferase, ribonuclease H fold, IPR015706:RNA-directed DNA polymerase (reverse transcriptase), related,	Messire	absent	-0.0840643	-0.156869
PsCam001122	tr|G7LHB3|G7LHB3_MEDTR Rho GDP-dissociation inhibitor-like protein OS=Medicago truncatula GN=MTR_8g097200 PE=4 SV=1	Messire	absent	1.49411	-0.188368
PsCam029209	tr|A0A072VKQ7|A0A072VKQ7_MEDTR Hexosyltransferase OS=Medicago truncatula GN=MTR_1g070490 PE=3 SV=1	Messire	Messire	-0.397295	-0.204969
PsCam048873	tr|A0A072TTY0|A0A072TTY0_MEDTR Histone-lysine N-methyltransferase, suvh protein, putative OS=Medicago truncatula GN=MTR_8g071030 PE=4 SV=1	Messire	absent	0.332775	-0.206037
PsCam037509	tr|G7JDD7|G7JDD7_MEDTR PPR containing plant-like protein OS=Medicago truncatula GN=MTR_4g023510 PE=4 SV=1	Messire	absent	-1.43383	-0.216496
PsCam004690	tr|G7J467|G7J467_MEDTR Serine hydroxymethyltransferase OS=Medicago truncatula GN=MTR_3g073470 PE=3 SV=2	Messire	Messire	0.910949	-0.216652
PsCam049064	tr|G7I291|G7I291_MEDTR Uncharacterized protein OS=Medicago truncatula GN=MTR_1g007460 PE=4 SV=1	Messire	absent	0.604154	-0.216963
PsCam035969	tr|A0A072VQR3|A0A072VQR3_MEDTR Transcription initiation factor TFIID subunit-like protein OS=Medicago truncatula GN=MTR_1g102590 PE=4 SV=1	Messire	absent	-0.0944647	-0.226936
PsCam027267	tr|A0A072UKK7|A0A072UKK7_MEDTR Phosphatidylcholine-sterol acyltransferase OS=Medicago truncatula GN=MTR_4g056140 PE=4 SV=1	Messire	absent	2.49411	-0.226936
PsCam051002	tr|A0A072UGK8|A0A072UGK8_MEDTR Cyclin-dependent kinase OS=Medicago truncatula GN=MTR_4g007750 PE=3 SV=1	Messire	Messire	2.49411	-0.226936
PsCam006898	tr|G7JZ31|G7JZ31_MEDTR Uncharacterized protein OS=Medicago truncatula GN=MTR_5g045480 PE=4 SV=2	Messire	absent	-0.796645	-0.264784
PsCam013600	PsCam013600 hit C.cajan_18638 : B9R7S6_RICCO Putative uncharacterized protein OS=Ricinus communis GN=RCOM_1593980 PE=4 SV=1	Messire	Messire	Messire	-0.282778
PsCam002298	tr|A0A151R8I7|A0A151R8I7_CAJCA Uncharacterized protein OS=Cajanus cajan GN=KK1_039915 PE=4 SV=1	Messire	P665	P665	-0.282778
PsCam040524	tr|G7J4M4|G7J4M4_MEDTR Uncharacterized protein OS=Medicago truncatula GN=MTR_3g111460 PE=4 SV=1	Messire	absent	-0.714655	-0.302628
PsCam051334	tr|G7K832|G7K832_MEDTR Myb-like DNA-binding domain, shaqkyf class protein OS=Medicago truncatula GN=MTR_5g017980 PE=4 SV=1	Messire	absent	1.56446	-0.318637
PsCam003963	tr|G7J7W3|G7J7W3_MEDTR p-loop nucleoside triphosphate hydrolase superfamily protein OS=Medicago truncatula GN=MTR_3g064190 PE=4 SV=2	Messire	Messire	-1.31034	-0.378512
PsCam039440	tr|G7KSU3|G7KSU3_MEDTR Transmembrane protein, putative OS=Medicago truncatula GN=MTR_7g109590 PE=4 SV=1	Messire	0.206451	absent	-0.378512
PsCam055994	tr|A0A072U6K0|A0A072U6K0_MEDTR Cytochrome P450 family protein OS=Medicago truncatula GN=MTR_6g004600 PE=3 SV=1	Messire	-1.37851	0.910949	-0.380457
PsCam052723	PsCam052723 hit Glyma02g06790.1|PACid:16247221 : PF04784,PTHR23054,AT5G66600.1,unknown,protein	Messire	absent	1.08161	-0.392691
PsCam042818	tr|G7JD52|G7JD52_MEDTR Receptor-like kinase OS=Medicago truncatula GN=MTR_4g128990 PE=4 SV=2	Messire	absent	0.0656386	-0.416365
PsCam036239	tr|A0A072VHI5|A0A072VHI5_MEDTR Folylpolyglutamate synthase OS=Medicago truncatula GN=MTR_1g051385 PE=4 SV=1	Messire	P665	-1.25445	-0.418329
PsCam001548	PsCam001548 hit LjChr6t2462 : none	Messire	absent	-1.08746	-0.430669
PsCam004836	tr|G8A389|G8A389_MEDTR tRNA modification GTPase trmE OS=Medicago truncatula GN=MTR_3g073790 PE=3 SV=1	Messire	absent	-1.0169	-0.49338
PsCam033346	tr|A0A072UGF4|A0A072UGF4_MEDTR Group 1 family glycosyltransferase OS=Medicago truncatula GN=MTR_4g011910 PE=4 SV=1	Messire	0.206451	0.913937	-0.546591
PsCam033800	tr|A0A0S3STN7|A0A0S3STN7_PHAAN Uncharacterized protein OS=Vigna angularis var. angularis GN=Vigan.08G310300 PE=4 SV=1	Messire	absent	P665	-0.550474
PsCam045616	tr|G7I3H1|G7I3H1_MEDTR IQ calmodulin-binding motif protein OS=Medicago truncatula GN=MTR_1g007920 PE=4 SV=1	Messire	absent	-0.786929	-0.57299
PsCam034539	tr|A0A0B2SBR4|A0A0B2SBR4_GLYSO Putative AC transposase OS=Glycine soja GN=glysoja_031852 PE=4 SV=1	Messire	absent	-2.40871	-0.586129
PsCam034311	tr|A0A072UJH3|A0A072UJH3_MEDTR Plant/F24K9-26 protein OS=Medicago truncatula GN=MTR_4g052400 PE=4 SV=1	Messire	absent	-1.36036	-0.628254
PsCam045448	tr|A0A072UQH8|A0A072UQH8_MEDTR DnaJ-class molecular chaperone OS=Medicago truncatula GN=MTR_5g065160 PE=3 SV=1	Messire	absent	-1.50208	-0.660624
PsCam040087	tr|G7ILI6|G7ILI6_MEDTR Papain family cysteine protease OS=Medicago truncatula GN=MTR_2g015850 PE=3 SV=1	Messire	absent	1.49411	-0.666107
PsCam029498	tr|G7KRQ0|G7KRQ0_MEDTR Transcription factor, putative OS=Medicago truncatula GN=MTR_7g090410 PE=4 SV=2	Messire	P665	0.176251	-0.669749
PsCam043832	tr|I1KQ10|I1KQ10_SOYBN Uncharacterized protein OS=Glycine max GN=GLYMA_08G037500 PE=4 SV=1	Messire	absent	0.613701	-0.678336
PsCam040273	tr|A0A072ULB7|A0A072ULB7_MEDTR Maternal effect embryo arrest protein OS=Medicago truncatula GN=MTR_4g064923 PE=4 SV=1	Messire	absent	-0.31034	-0.70394
PsCam044676	tr|A0A072UY85|A0A072UY85_MEDTR Transmembrane protein, putative OS=Medicago truncatula GN=MTR_3g465070 PE=4 SV=1	Messire	absent	P665	-0.771433
PsCam025879	PsCam025879 hit Medtr7te072800.1 : none	Messire	Messire	-1.46473	-0.821784
PsCam001906	tr|A0A072VMZ5|A0A072VMZ5_MEDTR Carrier protein, putative OS=Medicago truncatula GN=MTR_1g087775 PE=4 SV=1	Messire	Messire	-0.746046	-0.823122
PsCam005828	PsCam005828 hit C.cajan_34555 : A5C0Q0_VITVI Putative uncharacterized protein OS=Vitis vinifera GN=VITISV_011362 PE=4 SV=1	Messire	absent	-4.07984	-0.959683
PsCam002433	PsCam002433 hit AT3G46110.1 : Domain of unknown function (DUF966)	Messire	Messire	Messire	-0.959683
PsCam038375	tr|G7L351|G7L351_MEDTR Caffeic acid O-methyltransferase OS=Medicago truncatula GN=MTR_7g011900 PE=3 SV=1	Messire	absent	0.958011	-0.96542
PsCam032389	PsCam032389 hit Medtr2g025440.1 : Pentatricopeptide repeat-containing protein At1g12775, mitochondrial (AHRD V1 *-*- Q9LPX2), contains Interpro domain(s) IPR002885 Pentatricopeptide repeat chr02_pseudomolecule_IMGAG_V3.5 7843179-7847838 E EGN_Mt100125 20100825	Messire	absent	-0.672638	-0.976916
PsCam051395	tr|A0A072V590|A0A072V590_MEDTR Transmembrane protein, putative OS=Medicago truncatula GN=MTR_2g011760 PE=4 SV=1	Messire	absent	1.49411	-1.03485
PsCam001663	tr|A0A072V7S1|A0A072V7S1_MEDTR DNA repair Rad51-like protein OS=Medicago truncatula GN=MTR_2g445230 PE=4 SV=1	Messire	absent	-1.33736	-1.04008
PsCam029242	tr|A0A072UMN9|A0A072UMN9_MEDTR Uncharacterized protein OS=Medicago truncatula GN=MTR_4g087875 PE=4 SV=1	Messire	absent	-1.54478	-1.10211
PsCam013806	tr|I1L634|I1L634_SOYBN Uncharacterized protein OS=Glycine max GN=GLYMA_09G243700 PE=4 SV=1	Messire	absent	-3.40152	-1.10317
PsCam038239	tr|G7K3E6|G7K3E6_MEDTR Integrin-linked kinase family protein OS=Medicago truncatula GN=MTR_5g091880 PE=4 SV=2	Messire	absent	-0.0944647	-1.13388
PsCam051774	tr|A0A072U7J6|A0A072U7J6_MEDTR LuxR family transcriptional regulator, putative OS=Medicago truncatula GN=MTR_7g018370 PE=4 SV=1	Messire	Messire	Messire	-1.24613
Contig11377	tr|A0A072VJJ2|A0A072VJJ2_MEDTR RNA recognition motif OS=Medicago truncatula GN=MTR_1g058110 PE=4 SV=1	Messire	absent	-2.40152	-1.28278
PsCam047649	PsCam047649 hit C.cajan_43661 : B9SC14_RICCO Putative uncharacterized protein OS=Ricinus communis GN=RCOM_0701510 PE=4 SV=1	Messire	absent	-0.0836579	-1.28278
PsCam000278	tr|G7JKY1|G7JKY1_MEDTR HXXXD-type acyl-transferase family protein OS=Medicago truncatula GN=MTR_4g055170 PE=4 SV=1	Messire	P665	-2.4669	-1.39773
PsCam003044	tr|G7KXE2|G7KXE2_MEDTR Uncharacterized protein OS=Medicago truncatula GN=MTR_7g098280 PE=4 SV=1	Messire	P665	-2.88811	-1.48888
PsCam045096	tr|V7C4U5|V7C4U5_PHAVU Uncharacterized protein OS=Phaseolus vulgaris GN=PHAVU_004G127700g PE=4 SV=1	Messire	absent	-1.67604	-1.52534
PsCam057544	tr|G8A1U8|G8A1U8_MEDTR Uncharacterized protein OS=Medicago truncatula GN=MTR_4g094745 PE=4 SV=1	Messire	absent	-0.0944647	-1.54659
PsCam002436	tr|I1KGD8|I1KGD8_SOYBN PRA1 family protein OS=Glycine max GN=GLYMA_07G011000 PE=3 SV=1	Messire	Messire	0.427347	-1.54659
PsCam058010	tr|A0A072UBP5|A0A072UBP5_MEDTR Meiotic nuclear division protein 1 homolog OS=Medicago truncatula GN=MTR_6g090585 PE=3 SV=1	Messire	absent	P665	-1.54659
PsCam029201	tr|G7I783|G7I783_MEDTR PPR containing plant-like protein OS=Medicago truncatula GN=MTR_1g045880 PE=4 SV=2	Messire	absent	-0.0836579	-1.55168
PsCam039664	PsCam039664 hit Glyma10g13450.1|PACid:16279399 : PF00139,AT5G10530.1,lectin,protein,kinase,,putative	Messire	1.79141	Messire	-1.56188
PsCam001997	tr|C6TDN0|C6TDN0_SOYBN Putative uncharacterized protein OS=Glycine max PE=2 SV=1	Messire	0.206451	-0.738819	-1.58021
PsCam011767	PsCam011767 hit C.cajan_19480 : B9SLI7_RICCO Putative uncharacterized protein OS=Ricinus communis GN=RCOM_0591430 PE=4 SV=1	Messire	absent	Messire	-1.84166
PsCam005779	tr|Q2HW51|Q2HW51_MEDTR Transmembrane protein, putative OS=Medicago truncatula GN=MTR_7g089940 PE=4 SV=2	Messire	absent	0.499198	-1.84166
PsCam004983	tr|G7JBE3|G7JBE3_MEDTR Transmembrane amino acid transporter family protein OS=Medicago truncatula GN=MTR_3g084960 PE=4 SV=1	Messire	absent	P665	-2.13285
PsCam037687	tr|G7I3N6|G7I3N6_MEDTR Origin recognition complex second largest subunit 2 OS=Medicago truncatula GN=MTR_1g019770 PE=4 SV=1	Messire	absent	Messire	-2.28511
PsCam004962	tr|G7KX48|G7KX48_MEDTR Downstream target of AGL15-4 protein, putative OS=Medicago truncatula GN=MTR_7g072635 PE=4 SV=1	Messire	absent	0.805692	-2.28511
PsCam001718	PsCam001718 none	Messire	-1.11548	Messire	-2.558
PsCam044352	tr|A0A072UKG4|A0A072UKG4_MEDTR Glycoside hydrolase family 17 protein OS=Medicago truncatula GN=MTR_4g052970 PE=3 SV=1	Messire	absent	Messire	-2.78094
Contig564	PsCam029486 hit Medtr2g007920.1 : Zinc finger MYM-type protein 1 (AHRD V1 **-- Q5SVZ6), contains Interpro domain(s) IPR006580 Zinc finger, TTF-type chr02_pseudomolecule_IMGAG_V3.5 1309566-1306629 E EGN_Mt100125 20100825	Messire	absent	-2.41016	-2.8693
PsCam018713	PsCam018713 hit C.cajan_35158 : C6TDM2_SOYBN Putative uncharacterized protein OS=Glycine max PE=2 SV=1	Messire	Messire	Messire	-3.29652
PsCam004876	tr|A0A0L9UX94|A0A0L9UX94_PHAAN Uncharacterized protein OS=Phaseolus angularis GN=LR48_Vigan07g106000 PE=4 SV=1	Messire	Messire	Messire	-3.43423
Contig2096	tr|A0A0R0I9Z8|A0A0R0I9Z8_SOYBN Uncharacterized protein OS=Glycine max GN=GLYMA_09G181600 PE=4 SV=1	Messire	absent	Messire	-3.67377
PsCam027495	tr|G7IEH2|G7IEH2_MEDTR Legumin storage protein OS=Medicago truncatula GN=MTR_1g072630 PE=3 SV=1	Messire	absent	-7.09126	Messire
PsCam003685	PsCam003685 none	Messire	absent	Messire	Messire
PsCam044238	tr|G7KKS5|G7KKS5_MEDTR Glycoside hydrolase family 1 protein OS=Medicago truncatula GN=MTR_6g078450 PE=3 SV=1	Messire	absent	Messire	Messire
PsCam009894	PsCam009894 hit Glyma04g13080.1|PACid:16255797 : PF01432,PTHR11804,AT5G51540.1,metalloendopeptidase	Messire	absent	Messire	Messire
PsCam018141	tr|G7IR13|G7IR13_MEDTR Uncharacterized protein OS=Medicago truncatula GN=MTR_2g075490 PE=4 SV=1	Messire	Messire	Messire	Messire
PsCam004066	PsCam004066 hit Medtr3te028300.1 : none	Messire	Messire	Messire	Messire
PsCam006131	PsCam006131 hit ALPHA-SNAP2-AT3G56190.1 : symbols:ALPHA-SNAP2,ASNAP, alpha-soluble NSF attachment protein 2	Messire	P665	Messire	Messire
PsCam040331	tr|G7IBZ6|G7IBZ6_MEDTR Hsp20/alpha crystallin family protein OS=Medicago truncatula GN=MTR_1g098690 PE=3 SV=1	Messire	1.20645	Messire	Messire
Contig2356	tr|A0A151UC72|A0A151UC72_CAJCA Retrovirus-related Pol polyprotein from transposon TNT 1-94 OS=Cajanus cajan GN=KK1_021068 PE=4 SV=1	Messire	absent	Messire	Messire
PsCam005461	tr|G7JLX7|G7JLX7_MEDTR Pentatricopeptide (PPR) repeat protein OS=Medicago truncatula GN=MTR_4g031160 PE=4 SV=1	Messire	absent	Messire	Messire
PsCam038772	tr|G7IE61|G7IE61_MEDTR Basic helix loop helix (BHLH) DNA-binding family protein OS=Medicago truncatula GN=MTR_1g106460 PE=4 SV=1	Messire	Messire	Messire	Messire
PsCam058121	tr|A0A072UNX2|A0A072UNX2_MEDTR Transmembrane protein, putative OS=Medicago truncatula GN=MTR_4g097530 PE=4 SV=1	Messire	Messire	Messire	Messire
PsCam012468	tr|A0A072UTZ4|A0A072UTZ4_MEDTR Nodule Cysteine-Rich (NCR) secreted peptide OS=Medicago truncatula GN=MTR_4g435298 PE=4 SV=1	Messire	Messire	Messire	Messire
PsCam012098	PsCam012098 hit LjChr6t1775 : none	Messire	absent	-2.07857	Messire
PsCam018075	tr|A0A0B2RQ44|A0A0B2RQ44_GLYSO Retrovirus-related Pol polyprotein from transposon TNT 1-94 (Fragment) OS=Glycine soja GN=glysoja_016706 PE=4 SV=1	Messire	absent	-1.40691	Messire
PsCam047075	PsCam047075 hit CAT3-AT1G20620.4 : symbols:CAT3,SEN2,ATCAT3, catalase 3	Messire	0.206451	-1.08366	Messire
PsCam005419	PsCam005419 hit Medtr5g066710.1 : E3 ubiquitin-protein ligase HUWE1 (AHRD V1 *-** Q7Z6Z7), contains Interpro domain(s) IPR000569 HECT chr05_pseudomolecule_IMGAG_V3.5 27193939-27176597 E EGN_Mt100125 20100825	Messire	P665	-0.0836579	Messire
PsCam039993	PsCam039993 hit AT5G37440.1 : Chaperone DnaJ-domain superfamily protein	Messire	0.206451	0.332775	Messire
PsCam003088	PsCam003088 hit Glyma04g41490.1|PACid:16257530 : PF06203,AT5G53420.1,unknown,protein	Messire	absent	1.33007	Messire
PsCam037326	tr|G7L742|G7L742_MEDTR Periplasmic polyamine-binding protein, putative OS=Medicago truncatula GN=MTR_8g071820 PE=4 SV=2	absent	Messire	-0.828055	-1.00487
PsCam043737	PsCam043737 hit C.cajan_06918 : B0BLI3_LOTJA CM0216.360.nc protein (Fragment) OS=Lotus japonicus GN=CM0216.360.nc PE=4 SV=1	absent	Messire	-1.94055	-1.57803
PsCam050875	tr|G7JNK7|G7JNK7_MEDTR Zinc-finger of monoamine-oxidase A repressor R1 OS=Medicago truncatula GN=MTR_4g087240 PE=4 SV=1	absent	P665	-0.993903	-1.5787
PsCam049256	tr|O24093|O24093_MEDTR L-ascorbate oxidase OS=Medicago truncatula GN=MtN23 PE=2 SV=1	absent	P665	0.719892	-2.33312
PsCam043383	tr|A0A072U645|A0A072U645_MEDTR Pollen Ole e I family allergen OS=Medicago truncatula GN=MTR_6g015995 PE=4 SV=1	absent	Messire	-2.67136	-3.02878
PsCam047155	PsCam047155 hit Medtr3g106340.3 : Unknown Protein (AHRD V1) chr03_pseudomolecule_IMGAG_V3.5 37664085-37668240 E EGN_Mt100125 20100825	absent	P665	-3.6272	-4.08045
PsCam034575	tr|B7FKT4|B7FKT4_MEDTR Putative uncharacterized protein OS=Medicago truncatula PE=2 SV=1	absent	Messire	-2.60907	-4.21277
PsCam041332	PsCam041332 none	absent	Messire	-1.08366	-4.22239
PsCam024839	tr|F8T7T3|F8T7T3_MEDTR FTb2 OS=Medicago truncatula GN=MTR_7g006690 PE=2 SV=1	absent	Messire	-5.32784	-7.60321
PsCam047630	PsCam047630 none	absent	P665	-5.21997	Messire
PsCam011931	tr|A0A072UVQ2|A0A072UVQ2_MEDTR Disease resistance protein (CC-NBS-LRR class) family protein OS=Medicago truncatula GN=MTR_3g053180 PE=3 SV=1	absent	Messire	-4.09065	Messire
PsCam046615	PsCam046615 hit Glyma19g29260.1|PACid:16313167 : PF01612,PTHR12124,AT5G35910.1,3\'-5\',exonuclease,domain-containing,protein,/,helicase,and,RNase,D,C-terminal,domain-containing,protein,/,HRDC,domain-containing,protein	absent	Messire	Messire	Messire
PsCam028272	PsCam028272 hit AT1G07590.1 : Tetratricopeptide repeat (TPR)-like superfamily protein	absent	Messire	Messire	Messire
PsCam005279	PsCam005279 hit LjChr2t4418 : Tetratricopeptide-like helical, , Molecular chaperone, heat shock protein, Hsp40, DnaJ, IPR011990:Tetratricopeptide-like helical, IPR013105:, IPR015609:Molecular chaperone, heat shock protein, Hsp40, DnaJ,	absent	Messire	Messire	Messire
PsCam025430	tr|G7L9M0|G7L9M0_MEDTR Plant organelle RNA recognition domain protein OS=Medicago truncatula GN=MTR_8g089370 PE=4 SV=1	absent	Messire	Messire	Messire
PsCam038934	tr|G7IXZ8|G7IXZ8_MEDTR Peptidase OS=Medicago truncatula GN=MTR_3g048300 PE=4 SV=1	absent	Messire	Messire	Messire
PsCam003514	PsCam003514 hit C.cajan_10552 : C6ZS21_SOYBN Disease resistance protein OS=Glycine max PE=2 SV=1	absent	Messire	Messire	Messire
PsCam046699	PsCam046699 hit Medtr1g016710.1 : none	absent	Messire	Messire	Messire
PsCam040760	tr|K7MRS9|K7MRS9_SOYBN Uncharacterized protein OS=Glycine max GN=GLYMA_18G131000 PE=4 SV=1	absent	Messire	-1.89205	Messire
PsCam053614	PsCam053614 none	absent	Messire	absent	Messire
PsCam008062	PsCam008062 hit C.cajan_23210 : B9N847_POPTR Predicted protein OS=Populus trichocarpa GN=POPTRDRAFT_828493 PE=3 SV=1	absent	Messire	3.81676	absent
PsCam010266	PsCam010266 hit Glyma15g06330.1|PACid:16297831 : PTHR12606,KOG3246,AT1G09730.1,Ulp1,protease,family,protein	absent	P665	0.23472	absent
Contig5503	PsCam058122 none	absent	P665	P665	P665
PsCam052731	PsCam052731 hit AT2G07678.1 : unknown protein, BEST Arabidopsis thaliana protein match is: unknown protein (TAIR:ATMG00920.1), Has 13 Blast hits to 13	absent	P665	P665	P665
PsCam031708	PsCam031708 hit C.cajan_03569 : A7PSZ8_VITVI Chromosome chr8 scaffold_29, whole genome shotgun sequence OS=Vitis vinifera GN=GSVIVT00023152001 PE=4 SV=1	absent	P665	Messire	P665
PsCam038456	tr|A0A072V2G0|A0A072V2G0_MEDTR Transcription factor, putative OS=Medicago truncatula GN=MTR_3g112510 PE=4 SV=1	absent	P665	0.905535	P665
PsCam047204	PsCam047204 hit ATPRMT4B-AT3G06930.1 : symbols:ATPRMT4B,PRMT4B, protein arginine methyltransferase 4B	absent	P665	2.49411	P665
PsCam016987	tr|A0A072TQH2|A0A072TQH2_MEDTR Ankyrin repeat protein, putative OS=Medicago truncatula GN=MTR_8g467780 PE=4 SV=1	absent	Messire	P665	P665
PsCam058284	PsCam058284 none	absent	P665	P665	P665
PsCam034625	tr|G7KPI8|G7KPI8_MEDTR Transmembrane protein, putative OS=Medicago truncatula GN=MTR_6g027000 PE=4 SV=1	absent	P665	2.90824	4.83941
PsCam001759	tr|G7L7P8|G7L7P8_MEDTR Uncharacterized protein OS=Medicago truncatula GN=MTR_8g045000 PE=4 SV=1	absent	P665	P665	4.03165
PsCam033299	tr|A0A072TIA9|A0A072TIA9_MEDTR Uncharacterized protein OS=Medicago truncatula GN=MTR_0038s0010 PE=4 SV=1	absent	P665	4.30146	3.80403
PsCam036255	tr|G7JWU2|G7JWU2_MEDTR PPR containing plant-like protein OS=Medicago truncatula GN=MTR_5g044260 PE=4 SV=1	absent	P665	2.90824	3.78643
PsCam007815	PsCam007815 hit Medtr3g092390.1 : Kinase-like protein (Fragment) (AHRD V1 *-*- A8BN11_9ROSA), contains Interpro domain(s) IPR002290 Serine/threonine protein kinase chr03_pseudomolecule_IMGAG_V3.5 31664816-31661164 E EGN_Mt100125 20100825	absent	Messire	P665	3.51295
PsCam049893	tr|G7JIX2|G7JIX2_MEDTR Eukaryotic aspartyl protease family protein OS=Medicago truncatula GN=MTR_4g100990 PE=3 SV=1	absent	Messire	1.33007	3.49082
PsCam058073	tr|A0A072TMX2|A0A072TMX2_MEDTR Late embryogenesis abundant protein OS=Medicago truncatula GN=MTR_8g024250 PE=4 SV=1	absent	P665	0.761213	3.03165
PsCam040300	tr|G7JNE2|G7JNE2_MEDTR Transmembrane protein, putative OS=Medicago truncatula GN=MTR_4g059310 PE=4 SV=1	absent	Messire	0.905535	3.03165
PsCam040577	tr|G7L953|G7L953_MEDTR DUF581 family protein OS=Medicago truncatula GN=MTR_8g022950 PE=4 SV=1	absent	Messire	P665	2.94934
PsCam017074	tr|A0A072US73|A0A072US73_MEDTR Ubiquitin carboxyl-terminal hydrolase-like protein OS=Medicago truncatula GN=MTR_4g107470 PE=4 SV=1	absent	P665	P665	2.84022
PsCam034709	tr|A0A072V8T5|A0A072V8T5_MEDTR Interactor of constitutive active ROPs protein, putative OS=Medicago truncatula GN=MTR_2g070730 PE=4 SV=1	absent	Messire	1.02465	2.72431
PsCam012662	PsCam012662 hit C.cajan_25621 : A7DX12_LOTJA A-type carbonic anhydrase OS=Lotus japonicus GN=caa1 PE=2 SV=1	absent	P665	0.332775	2.61566
PsCam050101	tr|V7AQR8|V7AQR8_PHAVU Uncharacterized protein OS=Phaseolus vulgaris GN=PHAVU_010G090600g PE=4 SV=1	absent	P665	P665	2.59464
PsCam011651	tr|A0A072TXW9|A0A072TXW9_MEDTR Membrane-associated kinase regulator-like protein, putative OS=Medicago truncatula GN=MTR_7g039720 PE=4 SV=1	absent	P665	3.34658	2.49399
PsCam036012	tr|A0A072UH12|A0A072UH12_MEDTR Dentin sialophosphoprotein, putative OS=Medicago truncatula GN=MTR_4g019490 PE=4 SV=1	absent	Messire	1.33007	2.4754
PsCam035348	tr|V7CSW0|V7CSW0_PHAVU Uncharacterized protein OS=Phaseolus vulgaris GN=PHAVU_002G323800g PE=4 SV=1	absent	P665	-0.0858433	2.37965
PsCam033279	tr|G7JCU7|G7JCU7_MEDTR Transcriptional regulator of RNA polII, SAGA, subunit OS=Medicago truncatula GN=MTR_4g095490 PE=4 SV=2	absent	Messire	-0.994576	2.20062
PsCam042387	tr|A0A0B2SCM3|A0A0B2SCM3_GLYSO Formin-like protein OS=Glycine soja GN=glysoja_036989 PE=3 SV=1	absent	P665	1.13936	2.18887
PsCam004634	tr|G7IC75|G7IC75_MEDTR Wall associated kinase-like protein OS=Medicago truncatula GN=MTR_1g110120 PE=4 SV=2	absent	P665	2.23543	2.13432
PsCam048927	tr|G7K5W0|G7K5W0_MEDTR Transporter family ABC domain protein OS=Medicago truncatula GN=MTR_5g075960 PE=4 SV=2	absent	Messire	1.29228	2.11209
PsCam028355	PsCam028355 hit C.cajan_16188 : A5ATI0_VITVI Putative uncharacterized protein OS=Vitis vinifera GN=VITISV_017484 PE=4 SV=1	absent	Messire	2.90824	2.03553
PsCam037292	tr|G7IRP1|G7IRP1_MEDTR Anthocyanin 5-aromatic acyltransferase OS=Medicago truncatula GN=MTR_2g089650 PE=4 SV=1	absent	P665	0.905535	2.03449
PsCam021423	PsCam021423 hit C.cajan_40753 : B9T3H3_RICCO Putative uncharacterized protein OS=Ricinus communis GN=RCOM_1123640 PE=4 SV=1	absent	P665	P665	2.03165
PsCam039686	tr|Q2HSJ9|Q2HSJ9_MEDTR Harpin-induced 1 OS=Medicago truncatula GN=MTR_2g087080 PE=4 SV=1	absent	Messire	P665	1.94493
PsCam048045	tr|I1NH63|I1NH63_SOYBN Polyadenylate-binding protein OS=Glycine max GN=GLYMA_20G171200 PE=3 SV=1	absent	Messire	0.910949	1.90586
PsCam002526	tr|I3SVH8|I3SVH8_MEDTR Transmembrane protein, putative OS=Medicago truncatula GN=MTR_6g016480 PE=2 SV=1	absent	P665	P665	1.90586
PsCam037018	tr|G7L4N2|G7L4N2_MEDTR RHO guanyl-nucleotide exchange factor OS=Medicago truncatula GN=MTR_7g077690 PE=4 SV=2	absent	P665	P665	1.84442
PsCam052055	tr|G7IDJ5|G7IDJ5_MEDTR Transmembrane protein, putative OS=Medicago truncatula GN=MTR_1g071380 PE=4 SV=1	absent	P665	1.98361	1.80843
PsCam038312	tr|G7IWA6|G7IWA6_MEDTR Pmr5/Cas1p GDSL/SGNH-like acyl-esterase family protein OS=Medicago truncatula GN=MTR_3g021060 PE=4 SV=1	absent	Messire	-0.211683	1.78934
PsCam001813	PsCam001813 hit AC235488_9.1 : 60S ribosomal protein L21 (AHRD V1 **** Q9ZSU8_ORYSA), contains Interpro domain(s) IPR001147 Ribosomal protein L21e AC235488.1 32847-31458 E EGN_Mt100125 20100825	absent	P665	2.61014	1.77306
PsCam005166	tr|K7MQ65|K7MQ65_SOYBN Uncharacterized protein OS=Glycine max PE=4 SV=1	absent	P665	2.8204	1.75769
PsCam006475	PsCam006475 hit LjChr1t6502 : Retrotransposon gag protein, IPR005162:Retrotransposon gag protein,	absent	P665	2.95929	1.73942
PsCam048338	tr|G7I9V8|G7I9V8_MEDTR Cytochrome P450 family protein OS=Medicago truncatula GN=MTR_1g015860 PE=2 SV=2	absent	P665	P665	1.73813
PsCam000826	tr|A0A072VWP2|A0A072VWP2_MEDTR Serine/Threonine-kinase, putative OS=Medicago truncatula GN=MTR_1g069790 PE=4 SV=1	absent	Messire	0.427347	1.62007
PsCam039456	tr|G7JI77|G7JI77_MEDTR Late embryogenesis abundant (LEA) hydroxyproline-rich glycoprotein family protein, putative OS=Medicago truncatula GN=MTR_4g012450 PE=4 SV=1	absent	P665	-0.473731	1.61952
PsCam006697	tr|A0A072V7M6|A0A072V7M6_MEDTR Laccase OS=Medicago truncatula GN=MTR_3g462760 PE=3 SV=1	absent	Messire	1.282	1.57717
PsCam059329	tr|I1JTE4|I1JTE4_SOYBN Uncharacterized protein OS=Glycine max GN=GLYMA_04G034700 PE=4 SV=1	absent	P665	2.4971	1.57013
PsCam044947	tr|I1MG48|I1MG48_SOYBN Uncharacterized protein OS=Glycine max GN=GLYMA_15G130900 PE=4 SV=2	absent	Messire	-0.0944647	1.56497
PsCam056401	PsCam056401 hit COR314-TM2-AT1G29390.2 : symbols:COR314-TM2,COR413IM2, cold regulated 314 thylakoid membrane 2	absent	P665	1.16	1.51324
PsCam047177	PsCam047177 none	absent	P665	0.915936	1.49665
PsCam038871	tr|G7KE23|G7KE23_MEDTR Global transcription factor group protein OS=Medicago truncatula GN=MTR_5g069490 PE=4 SV=2	absent	Messire	1.49411	1.45057
PsCam026750	tr|A0A072VRX6|A0A072VRX6_MEDTR Metallo-beta-lactamase superfamily protein OS=Medicago truncatula GN=MTR_1g110300 PE=4 SV=1	absent	Messire	0.13596	1.41504
Contig6710	tr|G7J520|G7J520_MEDTR LRR receptor-like kinase family protein OS=Medicago truncatula GN=MTR_3g088930 PE=4 SV=1	absent	P665	1.13936	1.35668
PsCam017770	sp|Q9FEL7|LAX2_MEDTR Auxin transporter-like protein 2 OS=Medicago truncatula GN=LAX2 PE=2 SV=1	absent	Messire	-0.500802	1.35414
PsCam042895	tr|G7KE49|G7KE49_MEDTR Vacuolar cation/proton exchanger 3 OS=Medicago truncatula GN=MTR_5g070330 PE=3 SV=1	absent	Messire	-0.654854	1.34873
PsCam043921	tr|G7K589|G7K589_MEDTR Uncharacterized protein OS=Medicago truncatula GN=MTR_5g016530 PE=4 SV=1	absent	P665	1.49411	1.30029
PsCam036783	tr|A2Q3C0|A2Q3C0_MEDTR DUF936 family protein OS=Medicago truncatula GN=MTR_2g062300 PE=4 SV=1	absent	P665	1.8396	1.30029
PsCam010628	tr|K7K2X8|K7K2X8_SOYBN Uncharacterized protein OS=Glycine max GN=GLYMA_01G099800 PE=3 SV=1	absent	Messire	2.33142	1.27605
PsCam036406	tr|A0A072TRU4|A0A072TRU4_MEDTR Pentatricopeptide (PPR) repeat protein OS=Medicago truncatula GN=MTR_8g070060 PE=4 SV=1	absent	P665	3.55329	1.27175
Contig833	tr|A0A151T9K5|A0A151T9K5_CAJCA L-gulonolactone oxidase OS=Cajanus cajan GN=KK1_018295 PE=4 SV=1	absent	P665	0.910949	1.25526
PsCam047542	PsCam047542 hit C.cajan_11587 : A7P9B2_VITVI Chromosome chr3 scaffold_8, whole genome shotgun sequence OS=Vitis vinifera GN=GSVIVT00036499001 PE=4 SV=1	absent	P665	P665	1.25526
PsCam020778	tr|G7LCF5|G7LCF5_MEDTR Poly(A) polymerase-like protein OS=Medicago truncatula GN=MTR_8g106560 PE=4 SV=2	absent	P665	2.37262	1.23665
PsCam017004	tr|G7IS64|G7IS64_MEDTR Wall associated kinase-like protein OS=Medicago truncatula GN=MTR_2g009670 PE=4 SV=1	absent	Messire	1.67896	1.21549
PsCam044521	tr|I3SLS0|I3SLS0_MEDTR Transcriptional regulator superman protein OS=Medicago truncatula GN=MTR_1g070250 PE=2 SV=1	absent	P665	-0.5025	1.15123
PsCam039140	tr|A0A072UNH6|A0A072UNH6_MEDTR Late embryogenesis abundant protein OS=Medicago truncatula GN=MTR_4g075730 PE=4 SV=1	absent	Messire	-1.08746	1.14255
PsCam035864	tr|A0A151SQ82|A0A151SQ82_CAJCA Putative receptor protein kinase TMK1 OS=Cajanus cajan GN=KK1_003251 PE=4 SV=1	absent	Messire	0.72912	1.12786
PsCam045232	tr|I1KA12|I1KA12_SOYBN Uncharacterized protein OS=Glycine max GN=GLYMA_06G105300 PE=4 SV=1	absent	P665	1.79172	1.11021
PsCam021512	PsCam021512 hit C.cajan_20206 : Q2HVS4_MEDTR Putative uncharacterized protein OS=Medicago truncatula GN=MtrDRAFT_AC148762g12v2 PE=4 SV=1	absent	P665	-0.40691	1.03449
PsCam039603	tr|Q1RSI6|Q1RSI6_MEDTR Uncharacterized protein OS=Medicago truncatula GN=MTR_1g090010 PE=4 SV=1	absent	Messire	0.905535	1.03449
PsCam049523	tr|G7JCB5|G7JCB5_MEDTR Protein arginine N-methyltransferase OS=Medicago truncatula GN=MTR_3g108640 PE=3 SV=1	absent	Messire	P665	1.03449
PsCam060107	tr|A0A0L9VCY9|A0A0L9VCY9_PHAAN Uncharacterized protein OS=Phaseolus angularis GN=LR48_Vigan09g116800 PE=4 SV=1	absent	P665	0.285033	1.0335
PsCam011940	PsCam011940 hit Glyma07g18890.1|PACid:16267717 : PF00139,PF00069,PF07714,PTHR23258,KOG1187,AT5G01550.1,LECRKA4.2,LECRKA4.2,(LECTIN,RECEPTOR,KINASE,A4.1),,ATP,binding,/,kinase/,protein,kinase/,protein,serine/threonine,kinase/,sugar,binding	absent	P665	0.818579	1.0335
PsCam045849	tr|A0A072UWM3|A0A072UWM3_MEDTR Transducin/WD40 domain protein OS=Medicago truncatula GN=MTR_4g066000 PE=4 SV=1	absent	Messire	1.57934	1.01273
PsCam023946	tr|G7INY4|G7INY4_MEDTR Uncharacterized protein OS=Medicago truncatula GN=MTR_2g012800 PE=4 SV=1	absent	P665	Messire	0.98594
PsCam032405	PsCam032405 hit Medtr1te072520.1 : none	absent	P665	0.761814	0.959824
PsCam046791	tr|G7KFG9|G7KFG9_MEDTR Uncharacterized protein OS=Medicago truncatula GN=MTR_5g099250 PE=2 SV=1	absent	P665	-2.20242	0.913786
PsCam000782	tr|A0A0L9UBQ1|A0A0L9UBQ1_PHAAN Uncharacterized protein OS=Phaseolus angularis GN=LR48_Vigan04g057300 PE=4 SV=1	absent	P665	-0.327421	0.896828
PsCam048196	tr|A0A151TTZ1|A0A151TTZ1_CAJCA LRR receptor-like serine/threonine-protein kinase GSO1 OS=Cajanus cajan GN=KK1_009743 PE=4 SV=1	absent	Messire	-0.31034	0.883355
PsCam040354	PsCam040354 hit LjChr0t3804 : none	absent	P665	0.332775	0.874845
PsCam004994	tr|G7JKZ0|G7JKZ0_MEDTR 2-carboxy-D-arabinitol 1-phosphate (CA1P) phosphatase OS=Medicago truncatula GN=MTR_4g055260 PE=4 SV=1	absent	Messire	0.0383767	0.872174
PsCam059351	tr|G7LCK2|G7LCK2_MEDTR UDP-glucosyltransferase family protein OS=Medicago truncatula GN=MTR_8g008970 PE=4 SV=1	absent	Messire	-2.41232	0.864308
PsCam049152	tr|A0A072UR81|A0A072UR81_MEDTR Cytochrome P450 family protein, putative OS=Medicago truncatula GN=MTR_4g117300 PE=4 SV=1	absent	P665	-1.44448	0.859695
PsCam059477	tr|A0A072TNY3|A0A072TNY3_MEDTR 1-aminocyclopropane-1-carboxylate oxidase OS=Medicago truncatula GN=MTR_8g024120 PE=3 SV=1	absent	Messire	-0.40691	0.846049
PsCam039552	tr|G7KHG5|G7KHG5_MEDTR Hsp20/alpha crystallin family protein OS=Medicago truncatula GN=MTR_5g087470 PE=3 SV=2	absent	Messire	-0.0944647	0.846049
PsCam056008	tr|A0A072TNY8|A0A072TNY8_MEDTR Transcription factor OS=Medicago truncatula GN=MTR_8g024210 PE=4 SV=1	absent	P665	0.494109	0.835893
PsCam039258	tr|G7J528|G7J528_MEDTR Uncharacterized protein OS=Medicago truncatula GN=MTR_3g100200 PE=4 SV=1	absent	Messire	0.72262	0.76918
PsCam052275	PsCam052275 hit Medtr3g061460.1 : Unknown Protein (AHRD V1) chr03_pseudomolecule_IMGAG_V3.5 19082084-19081884 L EGN_Mt100125 20100825	absent	P665	0.910949	0.76918
PsCam038352	tr|G7IKK4|G7IKK4_MEDTR Peroxidase OS=Medicago truncatula GN=MTR_2g088770 PE=3 SV=2	absent	Messire	3.36989	0.714379
PsCam037987	tr|A0A072V9U9|A0A072V9U9_MEDTR Plant organelle RNA recognition domain protein OS=Medicago truncatula GN=MTR_3g074730 PE=4 SV=1	absent	Messire	2.03197	0.706408
PsCam029325	tr|A0A072VHC0|A0A072VHC0_MEDTR Urease accessory protein UreD OS=Medicago truncatula GN=MTR_1g050428 PE=3 SV=1	absent	Messire	-0.382214	0.690045
PsCam035660	tr|A0A072VW47|A0A072VW47_MEDTR RabGAP/TBC domain protein OS=Medicago truncatula GN=MTR_1g067150 PE=4 SV=1	absent	P665	-1.33647	0.686792
PsCam052112	tr|A0A0L9UGZ8|A0A0L9UGZ8_PHAAN Uncharacterized protein OS=Phaseolus angularis GN=LR48_Vigan04g237300 PE=4 SV=1	absent	P665	0.590386	0.67207
PsCam036801	tr|G7J3K8|G7J3K8_MEDTR Nucleic acid-binding protein OS=Medicago truncatula GN=MTR_3g072920 PE=4 SV=1	absent	P665	0.636338	0.668232
PsCam037707	tr|A0A072VEQ6|A0A072VEQ6_MEDTR F-box only protein OS=Medicago truncatula GN=MTR_1g014700 PE=4 SV=1	absent	P665	0.234338	0.653817
PsCam059625	tr|A0A072UNI6|A0A072UNI6_MEDTR SNI1-like protein OS=Medicago truncatula GN=MTR_4g087975 PE=4 SV=1	absent	Messire	-0.0163944	0.652515
PsCam017687	PsCam017687 hit Glyma14g25360.1|PACid:16296029 : PF07645,PF00069,PF07714,PTHR23258,KOG1187,AT1G21240.1,WAK3,WAK3,(wall,associated,kinase,3),,kinase/,protein,serine/threonine,kinase	absent	P665	3.30146	0.651794
PsCam050606	tr|G7JB53|G7JB53_MEDTR Acyl thioesterase-like protein OS=Medicago truncatula GN=MTR_3g107630 PE=4 SV=1	absent	P665	3.03197	0.639128
PsCam001073	tr|A0A072V1R4|A0A072V1R4_MEDTR BSD domain protein OS=Medicago truncatula GN=MTR_4g110020 PE=4 SV=1	absent	P665	0.757091	0.629898
PsCam048248	tr|G7LE38|G7LE38_MEDTR White-brown-complex ABC transporter family protein OS=Medicago truncatula GN=MTR_8g093840 PE=4 SV=1	absent	P665	-0.206451	0.620808
PsCam040394	tr|I3RZA8|I3RZA8_MEDTR Blue copper-like protein OS=Medicago truncatula GN=MTR_1g112700 PE=2 SV=1	absent	Messire	0.651458	0.620072
PsCam000206	tr|A0A072UI62|A0A072UI62_MEDTR Sugar porter (SP) family MFS transporter OS=Medicago truncatula GN=MTR_4g013205 PE=3 SV=1	absent	P665	1.90824	0.619836
PsCam011120	tr|A0A072VR42|A0A072VR42_MEDTR ERG2 and Sigma1 receptor-like protein OS=Medicago truncatula GN=MTR_1g103560 PE=4 SV=1	absent	Messire	-1.67604	0.615659
PsCam036830	tr|A0A072TU71|A0A072TU71_MEDTR Cytochrome P450 family 94 protein OS=Medicago truncatula GN=MTR_8g098435 PE=3 SV=1	absent	Messire	0.650224	0.590438
PsCam035958	tr|G7L8X5|G7L8X5_MEDTR Regulator of Vps4 activity in the MVB pathway protein OS=Medicago truncatula GN=MTR_8g103540 PE=4 SV=1	absent	P665	-2.30889	0.575391
PsCam000825	tr|K7MMZ6|K7MMZ6_SOYBN Uncharacterized protein OS=Glycine max PE=3 SV=1	absent	Messire	0.650224	0.555257
PsCam011354	tr|A0A0R0I534|A0A0R0I534_SOYBN Uncharacterized protein OS=Glycine max GN=GLYMA_09G073200 PE=4 SV=1	absent	P665	0.183178	0.527987
PsCam049716	tr|A0A072V2Y9|A0A072V2Y9_MEDTR Peptide transporter OS=Medicago truncatula GN=MTR_3g112460 PE=3 SV=1	absent	P665	Messire	0.522953
Contig4560	tr|G7K6V9|G7K6V9_MEDTR Histone-lysine N-methyltransferase OS=Medicago truncatula GN=MTR_5g027020 PE=4 SV=2	absent	Messire	P665	0.522953
PsCam036944	tr|G7JEG8|G7JEG8_MEDTR Galactoside 2-alpha-L-fucosyltransferase-like protein OS=Medicago truncatula GN=MTR_4g007220 PE=4 SV=2	absent	Messire	-0.350497	0.505031
PsCam000539	tr|A0A072VAG8|A0A072VAG8_MEDTR Zinc finger protein OS=Medicago truncatula GN=MTR_3g081490 PE=4 SV=1	absent	Messire	-0.049076	0.501693
PsCam059446	tr|G7I3E0|G7I3E0_MEDTR Pentatricopeptide (PPR) repeat protein OS=Medicago truncatula GN=MTR_1g007610 PE=4 SV=1	absent	Messire	-0.0840643	0.49373
PsCam000256	tr|A0A072UW59|A0A072UW59_MEDTR PPR containing plant-like protein OS=Medicago truncatula GN=MTR_4g062480 PE=4 SV=1	absent	Messire	-0.0839623	0.49373
PsCam041052	tr|A0A151RG83|A0A151RG83_CAJCA Uncharacterized protein OS=Cajanus cajan GN=KK1_037025 PE=4 SV=1	absent	P665	P665	0.450567
PsCam054797	tr|G7JHI5|G7JHI5_MEDTR SPFH domain/band 7 family protein OS=Medicago truncatula GN=MTR_4g083100 PE=4 SV=1	absent	Messire	-1.54478	0.449595
PsCam044730	PsCam044730 hit Glyma01g04310.1|PACid:16243373 : PF12171,PF00096,PTHR10032,AT1G10480.1,ZFP5,ZFP5,(ZINC,FINGER,PROTEIN,5),,nucleic,acid,binding,/,transcription,factor/,zinc,ion,binding	absent	P665	-1.08366	0.449526
PsCam038421	tr|G7JNU3|G7JNU3_MEDTR WAT1-related protein OS=Medicago truncatula GN=MTR_4g106720 PE=3 SV=1	absent	P665	0.905535	0.449526
PsCam035550	tr|A0A072VJQ3|A0A072VJQ3_MEDTR Interactor of constitutive active ROPs-like protein OS=Medicago truncatula GN=MTR_1g066850 PE=4 SV=1	absent	Messire	1.91095	0.449526
PsCam004025	PsCam004025 hit C.cajan_32071 : A7PU69_VITVI Chromosome chr7 scaffold_31, whole genome shotgun sequence OS=Vitis vinifera GN=GSVIVT00023679001 PE=4 SV=1	absent	P665	P665	0.449526
Contig595	tr|A0A151SNF2|A0A151SNF2_CAJCA Uncharacterized protein OS=Cajanus cajan GN=KK1_002608 PE=4 SV=1	absent	Messire	0.839595	0.412705
PsCam053919	tr|A0A151SHK4|A0A151SHK4_CAJCA Serine/threonine-protein kinase PBS1 OS=Cajanus cajan GN=KK1_000519 PE=4 SV=1	absent	Messire	1.17625	0.401319
PsCam002597	PsCam002597 hit Glyma08g11870.1|PACid:16270819 : PF04398,AT1G55265.1,unknown,protein	absent	P665	2.22963	0.359972
PsCam050626	tr|A0A0R4J3H7|A0A0R4J3H7_SOYBN Uncharacterized protein OS=Glycine max GN=GLYMA_06G088800 PE=3 SV=1	absent	P665	2.90824	0.359972
PsCam045944	tr|A2Q4B2|A2Q4B2_MEDTR Dof zinc finger DOF5.2-like protein OS=Medicago truncatula GN=MTR_7g086780 PE=4 SV=1	absent	Messire	-0.673327	0.310103
PsCam039307	tr|G7I4B9|G7I4B9_MEDTR Rhomboid protease YdcA-like protein, putative OS=Medicago truncatula GN=MTR_1g008300 PE=4 SV=2	absent	P665	-0.772268	0.307074
PsCam036982	tr|G7ICT6|G7ICT6_MEDTR PPR containing plant-like protein OS=Medicago truncatula GN=MTR_1g086500 PE=4 SV=1	absent	P665	1.91469	0.306079
PsCam034150	tr|C6TFK7|C6TFK7_SOYBN Putative uncharacterized protein OS=Glycine max GN=GLYMA_08G272600 PE=2 SV=1	absent	Messire	absent	0.298393
PsCam024147	PsCam024147 hit AT3G46880.1 : unknown protein, FUNCTIONS IN: molecular_function unknown, INVOLVED IN: biological_process unknown, LOCATED IN: chloro	absent	P665	0.612683	0.27499
PsCam050477	tr|G7I9U9|G7I9U9_MEDTR Heterotrimeric GTP-binding protein alpha subunit, putative OS=Medicago truncatula GN=MTR_1g015750 PE=4 SV=1	absent	Messire	-0.364171	0.273779
PsCam014383	tr|G7IED7|G7IED7_MEDTR Uncharacterized protein OS=Medicago truncatula GN=MTR_1g072310 PE=4 SV=1	absent	P665	-1.67129	0.24225
PsCam026810	tr|G7LFQ9|G7LFQ9_MEDTR Diacylglycerol kinase OS=Medicago truncatula GN=MTR_8g094940 PE=3 SV=2	absent	P665	-0.433105	0.24225
PsCam049477	tr|G7K217|G7K217_MEDTR Transducin/WD-like repeat-protein OS=Medicago truncatula GN=MTR_5g081240 PE=4 SV=2	absent	P665	1.53394	0.234812
PsCam038965	tr|A0A072UU24|A0A072UU24_MEDTR Structural maintenance of chromosomes domain protein OS=Medicago truncatula GN=MTR_4g129730 PE=4 SV=1	absent	Messire	1.39262	0.223128
PsCam050888	tr|A0A072UCF4|A0A072UCF4_MEDTR Adenylyl-sulfate kinase OS=Medicago truncatula GN=MTR_7g085650 PE=3 SV=1	absent	Messire	-0.998727	0.199292
PsCam000563	tr|A2Q3C2|A2Q3C2_MEDTR C19orf28 protein, related OS=Medicago truncatula GN=MTR_2g062270 PE=4 SV=1	absent	Messire	0.497924	0.191312
PsCam020995	PsCam020995 hit Glyma14g40380.1|PACid:16297050 : PF00091,PF03953,PTHR11588,KOG1375,K07375,AT1G75780.1,TUB1,TUB1,,GTP,binding,/,GTPase/,structural,molecule	absent	P665	0.427347	0.186806
PsCam034595	tr|G7LGQ6|G7LGQ6_MEDTR DNA repair-like proteinRadA OS=Medicago truncatula GN=MTR_8g014670 PE=4 SV=2	absent	P665	0.469419	0.163759
PsCam057817	tr|A0A072UU22|A0A072UU22_MEDTR PPR containing plant-like protein OS=Medicago truncatula GN=MTR_3g024400 PE=4 SV=1	absent	P665	0.0926798	0.160346
PsCam022193	PsCam022193 hit Glyma01g41760.1|PACid:16245977 : PF01535,PTHR10483,AT5G47460.1,pentatricopeptide,(PPR),repeat-containing,protein	absent	P665	3.71753	0.160242
PsCam050677	tr|G7L1T3|G7L1T3_MEDTR Plant/T24G3-80 protein OS=Medicago truncatula GN=MTR_7g114790 PE=4 SV=1	absent	Messire	0.0383767	0.154637
PsCam004016	PsCam004016 hit Medtr7g006100.1 : Epsin-2 (AHRD V1 *-*- O95208), contains Interpro domain(s) IPR000918 Isocitrate lyase and phosphorylmutase chr07_pseudomolecule_IMGAG_V3.5 732798-738780 E EGN_Mt100125 20100825	absent	P665	0.806419	0.148444
PsCam000623	tr|A0A0B2S2R1|A0A0B2S2R1_GLYSO Putative B3 domain-containing protein OS=Glycine soja GN=glysoja_013343 PE=4 SV=1	absent	Messire	0.0663934	0.138828
PsCam033824	tr|G7LA88|G7LA88_MEDTR DUF241 domain protein OS=Medicago truncatula GN=MTR_8g074530 PE=4 SV=1	absent	Messire	-1.67604	0.135078
PsCam005949	PsCam005949 hit LjChr5t2455 : Cation/H+ exchanger, IPR006153:Cation/H+ exchanger,	absent	Messire	-4.79962	0.13432
PsCam036458	tr|G7JBZ7|G7JBZ7_MEDTR NLI interacting factor-like phosphatase OS=Medicago truncatula GN=MTR_3g085400 PE=4 SV=2	absent	P665	-0.0867627	0.129048
PsCam048327	tr|G7LB52|G7LB52_MEDTR Eukaryotic aspartyl protease family protein OS=Medicago truncatula GN=MTR_8g075010 PE=3 SV=2	absent	P665	1.17625	0.127861
PsCam035601	tr|G7IRZ2|G7IRZ2_MEDTR DUF3527 domain protein OS=Medicago truncatula GN=MTR_2g097850 PE=4 SV=1	absent	P665	-0.115749	0.117191
PsCam050813	tr|G7IK18|G7IK18_MEDTR DNA-binding storekeeper protein-related transcriptional regulator, putative OS=Medicago truncatula GN=MTR_2g010790 PE=4 SV=1	absent	P665	0.264322	0.115857
PsCam057542	tr|G7J3W4|G7J3W4_MEDTR Uncharacterized protein OS=Medicago truncatula GN=MTR_3g099220 PE=4 SV=1	absent	P665	-0.540769	0.112734
PsCam029243	tr|G7J5H6|G7J5H6_MEDTR Serine/Threonine-kinase HT1-like protein OS=Medicago truncatula GN=MTR_3g078000 PE=4 SV=2	absent	Messire	0.234465	0.0993237
PsCam036897	tr|G7JLG7|G7JLG7_MEDTR Xyloglucan galactosyltransferase KATAMARI-like protein OS=Medicago truncatula GN=MTR_4g119810 PE=4 SV=1	absent	Messire	0.282777	0.0844154
PsCam038743	tr|A0A072UKE5|A0A072UKE5_MEDTR Enoyl-(Acyl carrier) reductase OS=Medicago truncatula GN=MTR_4g064883 PE=4 SV=1	absent	Messire	0.0130365	0.0599425
PsCam000257	tr|A0A072UM96|A0A072UM96_MEDTR LRR receptor-like kinase OS=Medicago truncatula GN=MTR_4g065003 PE=4 SV=1	absent	Messire	0.221699	0.0596952
PsCam036435	tr|A0A0R0H6G9|A0A0R0H6G9_SOYBN Uncharacterized protein OS=Glycine max GN=GLYMA_13G327700 PE=3 SV=1	absent	Messire	P665	0.0403175
PsCam029257	tr|A0A072UYY7|A0A072UYY7_MEDTR PHD zinc finger protein OS=Medicago truncatula GN=MTR_3g464550 PE=4 SV=1	absent	P665	0.72262	0.0353205
PsCam031917	tr|A0A0B2SLL9|A0A0B2SLL9_GLYSO Retrovirus-related Pol polyprotein from transposon TNT 1-94 (Fragment) OS=Glycine soja GN=glysoja_023113 PE=4 SV=1	absent	P665	0.591288	0.0344884
PsCam052076	tr|G7JV10|G7JV10_MEDTR Carbohydrate-binding X8 domain protein OS=Medicago truncatula GN=MTR_4g079530 PE=4 SV=2	absent	P665	0.0520307	0.0342102
PsCam050177	tr|A0A072V6Q4|A0A072V6Q4_MEDTR Glycosyltransferase OS=Medicago truncatula GN=MTR_2g040530 PE=3 SV=1	absent	P665	1.91095	0.0332846
PsCam023867	tr|Q2HTL7|Q2HTL7_MEDTR Glycoprotein membrane GPI-anchored protein OS=Medicago truncatula GN=MTR_7g113640 PE=4 SV=1	absent	Messire	-0.670623	0.0230836
PsCam000551	tr|G7L097|G7L097_MEDTR PPR containing plant-like protein OS=Medicago truncatula GN=MTR_7g075010 PE=4 SV=1	absent	Messire	-0.302393	-0.0172308
PsCam031145	tr|G7I8G3|G7I8G3_MEDTR Gamma-glutamylcyclotransferase OS=Medicago truncatula GN=MTR_1g030430 PE=2 SV=1	absent	P665	0.391382	-0.0254459
PsCam049322	tr|K7LG40|K7LG40_SOYBN Translation factor GUF1 homolog, mitochondrial OS=Glycine max GN=GLYMA_09G258100 PE=3 SV=1	absent	P665	-0.0658879	-0.047258
PsCam042910	tr|G7JS30|G7JS30_MEDTR Pectinesterase OS=Medicago truncatula GN=MTR_4g087980 PE=4 SV=1	absent	Messire	-0.270411	-0.0511591
PsCam029268	tr|G7KDD8|G7KDD8_MEDTR Myosin heavy chain-like protein OS=Medicago truncatula GN=MTR_5g010520 PE=4 SV=1	absent	P665	0.0285692	-0.0567739
PsCam057557	tr|G8A219|G8A219_MEDTR PPR containing plant-like protein OS=Medicago truncatula GN=MTR_1g100593 PE=4 SV=1	absent	P665	-0.185289	-0.12687
PsCam044113	tr|G7J3N7|G7J3N7_MEDTR MAP kinase kinase kinase-like protein OS=Medicago truncatula GN=MTR_3g073250 PE=4 SV=1	absent	P665	2.22963	-0.135692
PsCam023079	tr|A0A072TSB8|A0A072TSB8_MEDTR Mechanosensitive ion channel family protein OS=Medicago truncatula GN=MTR_8g071250 PE=4 SV=1	absent	P665	-0.0836579	-0.156869
PsCam059184	tr|G7K8I3|G7K8I3_MEDTR Heat shock 70 kDa protein OS=Medicago truncatula GN=MTR_5g092570 PE=3 SV=2	absent	P665	-1.82375	-0.186471
PsCam035919	tr|G7IEG0|G7IEG0_MEDTR Plant organelle RNA recognition domain protein OS=Medicago truncatula GN=MTR_1g072550 PE=4 SV=1	absent	Messire	0.910949	-0.188368
PsCam029456	tr|A0A072TWZ0|A0A072TWZ0_MEDTR Ribosomal protein L7Ae/L30e/S12e/Gadd45 family protein OS=Medicago truncatula GN=MTR_8g103265 PE=4 SV=1	absent	Messire	-0.349869	-0.230717
Contig6634	tr|A0A072V5R4|A0A072V5R4_MEDTR Pentatricopeptide (PPR) repeat protein OS=Medicago truncatula GN=MTR_2g026645 PE=4 SV=1	absent	Messire	-0.160744	-0.234483
PsCam030595	tr|A0A0B2QMT5|A0A0B2QMT5_GLYSO Adenosylmethionine-8-amino-7-oxononanoate aminotransferase (Fragment) OS=Glycine soja GN=glysoja_027604 PE=4 SV=1	absent	P665	-0.875274	-0.242018
PsCam041696	tr|I3SEJ6|I3SEJ6_MEDTR Uncharacterized protein OS=Medicago truncatula PE=2 SV=1	absent	Messire	-0.710526	-0.280881
PsCam038183	tr|A0A072V467|A0A072V467_MEDTR WAT1-related protein OS=Medicago truncatula GN=MTR_2g016710 PE=3 SV=1	absent	P665	0.905535	-0.282778
PsCam058922	tr|A0A072U657|A0A072U657_MEDTR Uncharacterized protein OS=Medicago truncatula GN=MTR_6g006775 PE=4 SV=1	absent	P665	absent	-0.282778
PsCam035942	tr|A0A072TZ52|A0A072TZ52_MEDTR Sec14p-like phosphatidylinositol transfer family protein OS=Medicago truncatula GN=MTR_7g056587 PE=4 SV=1	absent	Messire	0.761213	-0.286788
PsCam038316	tr|G7LD44|G7LD44_MEDTR RING-H2 finger protein ATL1L OS=Medicago truncatula GN=MTR_8g092970 PE=4 SV=1	absent	Messire	absent	-0.295681
PsCam036524	tr|G7JEY5|G7JEY5_MEDTR PPR containing plant-like protein OS=Medicago truncatula GN=MTR_4g068360 PE=4 SV=1	absent	Messire	-0.80526	-0.312047
PsCam051919	tr|A0A0R0JVC6|A0A0R0JVC6_SOYBN Uncharacterized protein OS=Glycine max GN=GLYMA_06G309500 PE=4 SV=1	absent	P665	0.421073	-0.321196
PsCam043997	tr|A0A072UXQ8|A0A072UXQ8_MEDTR Organelle transcript processing protein, putative OS=Medicago truncatula GN=MTR_3g052720 PE=4 SV=1	absent	P665	2.65362	-0.342713
PsCam036032	tr|I1KP33|I1KP33_SOYBN Uncharacterized protein OS=Glycine max GN=GLYMA_08G008600 PE=4 SV=2	absent	P665	-0.40691	-0.352418
PsCam036560	tr|G7KAB8|G7KAB8_MEDTR Inactive TPR repeat thioredoxin TTL3-like protein OS=Medicago truncatula GN=MTR_5g063200 PE=4 SV=1	absent	Messire	-0.670623	-0.378512
PsCam030023	PsCam030023 hit Glyma16g02920.1|PACid:16301271 : PF01535,PTHR10483,AT4G01030.1,pentatricopeptide,(PPR),repeat-containing,protein	absent	Messire	0.494109	-0.378512
PsCam048398	tr|A0A072U6Z8|A0A072U6Z8_MEDTR GDP-fucose O-fucosyltransferase-like protein OS=Medicago truncatula GN=MTR_6g016015 PE=4 SV=1	absent	Messire	-2.66523	-0.380457
PsCam038810	tr|K7M6U4|K7M6U4_SOYBN Uncharacterized protein OS=Glycine max GN=GLYMA_14G147100 PE=4 SV=1	absent	P665	P665	-0.380457
PsCam051071	tr|A0A072TTZ7|A0A072TTZ7_MEDTR Transmembrane 45B-like protein OS=Medicago truncatula GN=MTR_8g071150 PE=4 SV=1	absent	Messire	0.0262913	-0.394092
PsCam000083	tr|G7JKG7|G7JKG7_MEDTR Serine/Threonine-kinase HT1-like protein OS=Medicago truncatula GN=MTR_4g132860 PE=4 SV=2	absent	P665	0.488619	-0.412621
PsCam004944	tr|G7KCB2|G7KCB2_MEDTR Alpha/beta superfamily hydrolase OS=Medicago truncatula GN=MTR_5g029210 PE=4 SV=2	absent	P665	Messire	-0.412966
PsCam060065	tr|A0A151R1Z9|A0A151R1Z9_CAJCA Protease 2 OS=Cajanus cajan GN=KK1_042249 PE=4 SV=1	absent	P665	0.326673	-0.419878
PsCam052598	tr|A0A072V258|A0A072V258_MEDTR Transmembrane protein OS=Medicago truncatula GN=MTR_3g105690 PE=4 SV=1	absent	Messire	0.483078	-0.429871
PsCam000625	tr|G7IQP5|G7IQP5_MEDTR DUF946 family protein OS=Medicago truncatula GN=MTR_2g062410 PE=4 SV=1	absent	Messire	0.225199	-0.432339
PsCam040245	PsCam040245 hit Glyma15g41540.1|PACid:16300736 : PF00162,PTHR11406,KOG1367,2.7.2.3,K00927,AT3G12780.1,PGK1,PGK1,(PHOSPHOGLYCERATE,KINASE,1),,phosphoglycerate,kinase	absent	P665	-0.293133	-0.449884
PsCam007876	tr|G7LHV7|G7LHV7_MEDTR Ubiquitin-like Rad60 SUMO-like protein OS=Medicago truncatula GN=MTR_8g085340 PE=4 SV=1	absent	P665	-0.0836579	-0.449884
PsCam045939	tr|A0A072V797|A0A072V797_MEDTR Zinc ion-binding protein OS=Medicago truncatula GN=MTR_3g058580 PE=4 SV=1	absent	P665	0.393918	-0.464576
PsCam060166	tr|G7L2P0|G7L2P0_MEDTR Protein DETOXIFICATION OS=Medicago truncatula GN=MTR_7g087400 PE=3 SV=1	absent	P665	3.99746	-0.478363
PsCam037099	tr|Q2HUZ9|Q2HUZ9_MEDTR PPR containing plant-like protein OS=Medicago truncatula GN=MTR_7g111120 PE=4 SV=1	absent	Messire	-1.50208	-0.491529
PsCam043818	tr|G7J1G4|G7J1G4_MEDTR Transmembrane protein, putative OS=Medicago truncatula GN=MTR_3g055700 PE=4 SV=2	absent	P665	-0.65937	-0.515002
PsCam011135	tr|A0A072VWJ0|A0A072VWJ0_MEDTR PfkB family carbohydrate kinase OS=Medicago truncatula GN=MTR_1g069325 PE=3 SV=1	absent	Messire	-2.64872	-0.542554
PsCam035901	tr|A0A072TQ73|A0A072TQ73_MEDTR S-locus lectin kinase family protein OS=Medicago truncatula GN=MTR_8g465990 PE=4 SV=1	absent	Messire	Messire	-0.546591
PsCam041397	PsCam041397 hit C.cajan_21131 : B9S255_RICCO Putative uncharacterized protein OS=Ricinus communis GN=RCOM_1327780 PE=4 SV=1	absent	P665	-2.07857	-0.550474
PsCam045148	tr|A0A151TUJ1|A0A151TUJ1_CAJCA Uncharacterized protein OS=Cajanus cajan GN=KK1_009906 PE=4 SV=1	absent	Messire	-0.0882272	-0.560124
PsCam045674	tr|G7ILL4|G7ILL4_MEDTR Adipose-regulatory protein (Seipin), putative OS=Medicago truncatula GN=MTR_2g017670 PE=4 SV=1	absent	Messire	-0.149429	-0.570355
PsCam046477	tr|Q2HU26|Q2HU26_MEDTR CCT OS=Medicago truncatula GN=MTR_2g096080 PE=4 SV=1	absent	Messire	0.910949	-0.60214
PsCam003699	tr|G7KH56|G7KH56_MEDTR Oxidoreductase/transition metal ion-binding protein OS=Medicago truncatula GN=MTR_5g084240 PE=4 SV=1	absent	P665	0.701721	-0.609182
PsCam000317	tr|G7JCA6|G7JCA6_MEDTR Uncharacterized protein OS=Medicago truncatula GN=MTR_3g108410 PE=4 SV=2	absent	P665	-1.90988	-0.63155
PsCam002733	tr|A0A072VF21|A0A072VF21_MEDTR Uncharacterized protein OS=Medicago truncatula GN=MTR_1g032560 PE=4 SV=1	absent	Messire	-0.672638	-0.649747
PsCam005522	tr|B7FMA4|B7FMA4_MEDTR Transmembrane protein, putative OS=Medicago truncatula GN=MTR_8g037933 PE=2 SV=1	absent	P665	-0.156646	-0.69071
PsCam053926	PsCam053926 hit Medtr6g006890.1 : Unknown Protein (AHRD V1) chr06_pseudomolecule_IMGAG_V3.5 997027-995915 H EGN_Mt100125 20100825	absent	Messire	-0.624661	-0.69075
Contig10938	PsCam053225 hit Glyma20g33150.1|PACid:16317694 : AT5G04490.1,VTE5,VTE5,(vitamin,E,pathway,gene5),,phosphatidate,cytidylyltransferase/,phytol,kinase	absent	Messire	-2.96162	-0.700877
PsCam043986	tr|I1LTQ7|I1LTQ7_SOYBN Uncharacterized protein OS=Glycine max GN=GLYMA_12G180800 PE=4 SV=2	absent	Messire	-0.0836579	-0.701607
PsCam001946	tr|B7FIL2|B7FIL2_MEDTR Putative uncharacterized protein OS=Medicago truncatula PE=2 SV=1	absent	P665	-1.1243	-0.701898
PsCam038779	tr|G7L7Z9|G7L7Z9_MEDTR GDSL-like lipase/acylhydrolase OS=Medicago truncatula GN=MTR_8g087890 PE=4 SV=1	absent	Messire	-2.28848	-0.717665
PsCam045730	tr|G7IBQ6|G7IBQ6_MEDTR Polygalacturonase/glycoside hydrolase family protein OS=Medicago truncatula GN=MTR_1g086030 PE=3 SV=2	absent	P665	-0.250431	-0.729119
PsCam039682	tr|A2Q3C1|A2Q3C1_MEDTR Uncharacterized protein OS=Medicago truncatula GN=MTR_2g062280 PE=4 SV=1	absent	P665	Messire	-0.769539
PsCam011374	tr|A0A072UZT9|A0A072UZT9_MEDTR C2 domain protein OS=Medicago truncatula GN=MTR_3g087278 PE=4 SV=1	absent	Messire	-3.24906	-0.769539
PsCam040541	tr|I1MGK2|I1MGK2_SOYBN Uncharacterized protein OS=Glycine max GN=GLYMA_15G146400 PE=4 SV=1	absent	P665	0.905535	-0.769539
PsCam013530	PsCam013530 hit C.cajan_12580 : B9GJX4_POPTR Predicted protein OS=Populus trichocarpa GN=POPTRDRAFT_798147 PE=4 SV=1	absent	Messire	1.49411	-0.769539
PsCam042713	tr|G7K875|G7K875_MEDTR Transmembrane protein, putative OS=Medicago truncatula GN=MTR_5g027460 PE=4 SV=1	absent	P665	P665	-0.769539
PsCam045741	tr|G7J9D4|G7J9D4_MEDTR Calmodulin-binding heat-shock protein OS=Medicago truncatula GN=MTR_3g065480 PE=4 SV=2	absent	Messire	-0.949462	-0.833411
PsCam036572	tr|A0A072V993|A0A072V993_MEDTR tRNA dimethylallyltransferase OS=Medicago truncatula GN=MTR_2g078120 PE=3 SV=1	absent	Messire	-0.337617	-0.843912
PsCam034140	tr|G7JS17|G7JS17_MEDTR DNA repair and recombination protein RadA OS=Medicago truncatula GN=MTR_4g111780 PE=4 SV=1	absent	Messire	-0.739231	-0.847839
PsCam056116	tr|A0A072TYE8|A0A072TYE8_MEDTR NAC transcription factor-like protein OS=Medicago truncatula GN=MTR_8g024480 PE=4 SV=1	absent	P665	0.194464	-0.926882
PsCam037571	tr|A0A072UQ63|A0A072UQ63_MEDTR Transmembrane protein, putative OS=Medicago truncatula GN=MTR_4g105600 PE=4 SV=1	absent	P665	-0.0836579	-0.9626
PsCam042194	tr|A0A151SA62|A0A151SA62_CAJCA Breast cancer type 2 susceptibility protein isogeny (Fragment) OS=Cajanus cajan GN=KK1_026478 PE=4 SV=1	absent	P665	-1.41232	-0.96542
PsCam015697	PsCam015697 hit Medtr3g091700.1 : RWP-RK domain-containing protein (AHRD V1 *-*- A4RSZ7_OSTLU), contains Interpro domain(s) IPR003035 Plant regulator RWP-RK chr03_pseudomolecule_IMGAG_V3.5 31249210-31247319 E EGN_Mt100125 20100825	absent	P665	-0.0839623	-0.96542
PsCam046313	tr|I3SHZ2|I3SHZ2_MEDTR Calcium ion-binding protein, putative OS=Medicago truncatula GN=MTR_8g006765 PE=2 SV=1	absent	Messire	-0.574818	-0.965457
PsCam048389	tr|A0A072VIM5|A0A072VIM5_MEDTR BTB/POZ ankyrin repeat protein OS=Medicago truncatula GN=MTR_1g051025 PE=4 SV=1	absent	Messire	-0.0840643	-0.965457
PsCam045026	tr|G7IVU7|G7IVU7_MEDTR Uncharacterized protein OS=Medicago truncatula GN=MTR_3g013580 PE=4 SV=1	absent	Messire	-1.08938	-0.976916
PsCam022030	tr|G7KEW6|G7KEW6_MEDTR MYB family transcription factor OS=Medicago truncatula GN=MTR_5g020540 PE=4 SV=2	absent	P665	2.2087	-0.98621
PsCam048467	tr|A0A072UCV8|A0A072UCV8_MEDTR Na+-bile acid cotransporter OS=Medicago truncatula GN=MTR_5g011440 PE=4 SV=1	absent	P665	-1.19358	-0.991967
PsCam038299	tr|G7I4C5|G7I4C5_MEDTR PPR containing plant-like protein OS=Medicago truncatula GN=MTR_1g008360 PE=4 SV=1	absent	P665	-1.5724	-1.00175
PsCam005256	tr|G7JY47|G7JY47_MEDTR Adenine nucleotide alpha hydrolase superfamily protein OS=Medicago truncatula GN=MTR_5g047050 PE=4 SV=1	absent	Messire	Messire	-1.0812
PsCam043320	tr|A0A072U628|A0A072U628_MEDTR Substrate carrier family protein OS=Medicago truncatula GN=MTR_6g015860 PE=3 SV=1	absent	P665	-0.600327	-1.08911
PsCam053491	PsCam053491 hit Medtr7te046340.1 : none	absent	P665	-2.40939	-1.09773
PsCam043100	tr|G7JCU2|G7JCU2_MEDTR Uncharacterized protein OS=Medicago truncatula GN=MTR_4g095440 PE=4 SV=1	absent	P665	-0.670623	-1.10211
PsCam034314	tr|G7LDD6|G7LDD6_MEDTR PPR containing plant-like protein OS=Medicago truncatula GN=MTR_8g107230 PE=4 SV=2	absent	Messire	-1.08366	-1.10317
PsCam000387	tr|A0A072V574|A0A072V574_MEDTR Glycoside hydrolase family 1 protein OS=Medicago truncatula GN=MTR_2g022710 PE=3 SV=1	absent	Messire	P665	-1.13285
PsCam059438	tr|E2FKH7|E2FKH7_SOYBN Sieve element occlusion f OS=Glycine max GN=SEOf PE=2 SV=1	absent	P665	-0.31034	-1.18837
PsCam002470	tr|A0A151UC07|A0A151UC07_CAJCA Phospholipase D OS=Cajanus cajan GN=KK1_021071 PE=3 SV=1	absent	Messire	-0.0860626	-1.19629
PsCam036020	tr|I1MRF8|I1MRF8_SOYBN Uncharacterized protein OS=Glycine max GN=GLYMA_17G024100 PE=4 SV=2	absent	P665	-1.54478	-1.3199
PsCam041702	tr|A0A072UC62|A0A072UC62_MEDTR Uncharacterized protein OS=Medicago truncatula GN=MTR_6g088800 PE=4 SV=1	absent	Messire	Messire	-1.38143
PsCam034621	tr|A0A0R0JUA6|A0A0R0JUA6_SOYBN Uncharacterized protein OS=Glycine max GN=GLYMA_06G218500 PE=4 SV=1	absent	P665	-1.35194	-1.38143
PsCam058772	PsCam058772 hit Glyma19g22500.1|PACid:16312577 : PF00168,AT1G53590.1,NTMC2T6.1,NTMC2T6.1	absent	P665	P665	-1.44988
PsCam036800	tr|G7J4A8|G7J4A8_MEDTR Thyroid receptor-interacting protein OS=Medicago truncatula GN=MTR_3g076930 PE=3 SV=1	absent	Messire	-2.08746	-1.46717
PsCam020045	PsCam020045 hit Medtr1g099370.1 : Topoisomerase 1-associated factor 1 (AHRD V1 *-*- Q5KFW4), contains Interpro domain(s) IPR006906 Timeless protein chr01_pseudomolecule_IMGAG_V3.5 28798687-28809731 E EGN_Mt100125 20100825	absent	Messire	Messire	-1.55168
Contig2409	tr|G7KAY4|G7KAY4_MEDTR Transmembrane protein, putative OS=Medicago truncatula GN=MTR_5g028560 PE=4 SV=1	absent	P665	-2.30889	-1.55168
PsCam000086	tr|A0A151TZV8|A0A151TZV8_CAJCA Putative ribonuclease H protein At1g65750 family OS=Cajanus cajan GN=KK1_005192 PE=4 SV=1	absent	Messire	P665	-1.55168
PsCam031338	PsCam031338 hit LjChr5t2840 : Zinc finger, CCHC-type, Endonuclease/exonuclease/phosphatase, RNA-directed DNA polymerase (reverse transcriptase), related, IPR001878:Zinc finger, CCHC-type, IPR005135:Endonuclease/exonuclease/phosphatase, IPR015706:RNA-directed DNA polymerase (reverse transcriptase), related,	absent	Messire	-1.08938	-1.56188
PsCam052006	tr|I3T0I8|I3T0I8_MEDTR Lipid transfer protein OS=Medicago truncatula GN=MTR_7g095230 PE=2 SV=1	absent	P665	1.13606	-1.64764
PsCam001821	PsCam001821 hit Glyma08g41800.1|PACid:16273505 : PF00931,PF00560,PTHR23155:SF37,KOG4658,AT3G07040.1,RPM1,RPM1,(RESISTANCE,TO,P.,SYRINGAE,PV,MACULICOLA,1),,nucleotide,binding,/,protein,binding	absent	Messire	-2.07857	-1.76954
PsCam056408	PsCam056408 hit LjChr4t1825 : none	absent	P665	1.49411	-1.76954
PsCam000642	tr|A0A072V6W8|A0A072V6W8_MEDTR Equilibrative nucleoside transporter 6 OS=Medicago truncatula GN=MTR_2g047968 PE=4 SV=1	absent	Messire	0.176251	-1.8693
PsCam050538	tr|G7K2D1|G7K2D1_MEDTR Thermospermine synthase ACAULIS protein OS=Medicago truncatula GN=MTR_5g006140 PE=3 SV=1	absent	Messire	-2.67604	-1.89092
PsCam015249	PsCam015249 hit Glyma19g25330.1|PACid:16312784 : AT3G01860.1,unknown,protein	absent	P665	-1.08366	-1.9626
PsCam036802	tr|I1N4F3|I1N4F3_SOYBN Uncharacterized protein OS=Glycine max GN=GLYMA_18G261200 PE=4 SV=1	absent	P665	-0.671293	-2.00993
PsCam035757	tr|G7INV5|G7INV5_MEDTR Pumilio-family RNA-binding repeatprotein OS=Medicago truncatula GN=MTR_2g008770 PE=4 SV=2	absent	P665	-0.0944647	-2.05023
PsCam012355	tr|G7J8E6|G7J8E6_MEDTR Mechanosensitive ion channel family protein OS=Medicago truncatula GN=MTR_3g104990 PE=4 SV=2	absent	Messire	1.65362	-2.0812
PsCam001071	tr|A0A072VEM8|A0A072VEM8_MEDTR Uncharacterized protein OS=Medicago truncatula GN=MTR_2g016680 PE=4 SV=1	absent	Messire	-2.04995	-2.16638
PsCam011370	PsCam011370 hit Glyma13g27250.1|PACid:16291733 : PF00628,PF03552,PTHR13301:SF1,2.4.1.12,K10999,AT5G05170.1,CEV1,CEV1,(CONSTITUTIVE,EXPRESSION,OF,VSP,1),,cellulose,synthase/,transferase,,transferring,glycosyl,groups	absent	P665	Messire	-2.18837
Contig6439	PsCam034955 none	absent	Messire	-2.67604	-2.18837
PsCam052375	PsCam052375 none	absent	Messire	-2.75061	-2.28395
PsCam025866	tr|A0A151TVT8|A0A151TVT8_CAJCA Retrovirus-related Pol polyprotein from transposon TNT 1-94 OS=Cajanus cajan GN=KK1_010404 PE=4 SV=1	absent	Messire	Messire	-2.35099
PsCam042600	tr|Q1SN29|Q1SN29_MEDTR LRR receptor-like kinase OS=Medicago truncatula GN=MTR_1g061590 PE=4 SV=1	absent	Messire	1.49411	-2.3545
Contig6233	tr|G7L647|G7L647_MEDTR Core histone H2A/H2B/H3/H4 OS=Medicago truncatula GN=MTR_7g013610 PE=3 SV=1	absent	Messire	-0.0892132	-2.54756
Contig9023	PsCam047805 hit CU651566_4.1 : Unknown Protein (AHRD V1), contains Interpro domain(s) IPR006553 Leucine-rich repeat, cysteine-containing subtype CU651566.9 24085-22221 H EGN_Mt100125 20100825	absent	Messire	0.905535	-2.558
PsCam037909	tr|A0A072U534|A0A072U534_MEDTR Glutaredoxin (GRX) family protein OS=Medicago truncatula GN=MTR_7g106500 PE=4 SV=1	absent	Messire	-1.67129	-2.90486
Contig342	tr|A0A151T9A1|A0A151T9A1_CAJCA Retrovirus-related Pol polyprotein from transposon TNT 1-94 OS=Cajanus cajan GN=KK1_018185 PE=4 SV=1	absent	Messire	Messire	-2.974
PsCam036829	tr|A0A072TTM6|A0A072TTM6_MEDTR 3'-N-debenzoyl-2'-deoxytaxol benzoyltransferase OS=Medicago truncatula GN=MTR_8g079980 PE=4 SV=1	absent	Messire	Messire	-3.14425
PsCam043861	tr|B7FNC9|B7FNC9_MEDTR HVA22-like protein OS=Medicago truncatula GN=MTR_5g091800 PE=2 SV=1	absent	Messire	-3.40152	-3.21099
PsCam052817	PsCam052817 none	absent	Messire	Messire	-3.29652
PsCam053093	tr|I1LIV4|I1LIV4_SOYBN Uncharacterized protein OS=Glycine max GN=GLYMA_11G103300 PE=4 SV=2	absent	Messire	-2.40152	-3.78094
PsCam029696	PsCam029696 hit Medtr2g039200.1 : Unknown Protein (AHRD V1) chr02_pseudomolecule_IMGAG_V3.5 14497056-14495871 H EGN_Mt100125 20100825	absent	Messire	Messire	Messire
PsCam013560	PsCam013560 none	absent	Messire	Messire	Messire
Contig11372	PsCam057278 hit CRR6-AT2G47910.2 : symbols:CRR6, chlororespiratory reduction 6	absent	Messire	Messire	Messire
PsCam038761	tr|A0A072VME2|A0A072VME2_MEDTR p-loop nucleoside triphosphate hydrolase superfamily protein OS=Medicago truncatula GN=MTR_1g070385 PE=4 SV=1	absent	P665	Messire	Messire
PsCam059570	tr|I3SJ62|I3SJ62_MEDTR Polyketide cyclase/dehydrase and lipid transporter OS=Medicago truncatula GN=MTR_8g045695 PE=2 SV=1	absent	Messire	-5.88738	Messire
PsCam044216	PsCam044216 hit AT1G68380.1 : Core-2/I-branching beta-1,6-N-acetylglucosaminyltransferase family protein	absent	Messire	-3.24906	Messire
PsCam027819	PsCam027819 none	absent	Messire	-2.88811	Messire
PsCam017623	tr|G7LD40|G7LD40_MEDTR RING-H2 finger protein ATL1L OS=Medicago truncatula GN=MTR_8g092930 PE=4 SV=1	absent	Messire	-2.54478	Messire
Contig1728	tr|A0A0B2QD49|A0A0B2QD49_GLYSO Retrovirus-related Pol polyprotein from transposon TNT 1-94 OS=Glycine soja GN=glysoja_018004 PE=4 SV=1	absent	Messire	-0.0840643	Messire
PsCam000885	tr|A0A072TNN1|A0A072TNN1_MEDTR Gibberellin 20-oxidase OS=Medicago truncatula GN=MTR_8g033380 PE=3 SV=1	absent	Messire	0.72262	Messire
PsCam030362	PsCam030362 hit Glyma16g13580.1|PACid:16302182 : PF00572,PTHR11545,KOG3204,K02872,AT5G48760.1,60S,ribosomal,protein,L13A,(RPL13aD)	1.51096	Messire	-1.66183	-1.56188
PsCam039509	tr|G7ISI0|G7ISI0_MEDTR CASP-like protein OS=Medicago truncatula GN=MTR_2g020060 PE=2 SV=1	0.98597	2.14686	0.754683	3.40581
PsCam057782	tr|A0A0L9VGW2|A0A0L9VGW2_PHAAN Glycosyltransferase OS=Phaseolus angularis GN=LR48_Vigan09g259300 PE=3 SV=1	0.929812	6.87694	P665	6.0835
PsCam047010	PsCam047010 hit Medtr8g040060.1 : Unknown Protein (AHRD V1) chr08_pseudomolecule_IMGAG_V3.5 9861831-9862273 H EGN_Mt100125 20100825	0.925999	Messire	P665	6.33553
PsCam034694	tr|A0A151QW11|A0A151QW11_CAJCA Uncharacterized protein (Fragment) OS=Cajanus cajan GN=KK1_044528 PE=4 SV=1	0.925999	P665	P665	1.84022
PsCam059567	PsCam059567 hit AT5G64680.1 : unknown protein, FUNCTIONS IN: molecular_function unknown, INVOLVED IN: biological_process unknown, LOCATED IN: nucleo	0.925999	Messire	-0.376661	0.0306968
PsCam041171	tr|G7JL20|G7JL20_MEDTR SAUR-like auxin-responsive family protein OS=Medicago truncatula GN=MTR_4g072220 PE=4 SV=1	0.925999	P665	-0.0867838	-0.206037
Contig11602	tr|K7KA58|K7KA58_SOYBN Uncharacterized protein OS=Glycine max GN=GLYMA_02G225200 PE=4 SV=1	0.665931	P665	P665	0.0230836
PsCam036908	tr|A0A072TU27|A0A072TU27_MEDTR Zinc finger, C3HC4 type (RING finger) protein OS=Medicago truncatula GN=MTR_8g072020 PE=4 SV=1	0.523035	P665	-0.0840643	0.0230836
PsCam011293	tr|G7IR29|G7IR29_MEDTR Cysteine-tRNA ligase OS=Medicago truncatula GN=MTR_2g075680 PE=4 SV=1	-0.0659633	Messire	-2.40152	absent
PsCam027425	tr|G7K7I9|G7K7I9_MEDTR LRR receptor-like kinase family protein OS=Medicago truncatula GN=MTR_5g085700 PE=4 SV=2	-0.0659633	Messire	0.915936	P665
PsCam056579	tr|G7LJ96|G7LJ96_MEDTR Homeobox domain, ZF-HD class protein OS=Medicago truncatula GN=MTR_8g069080 PE=4 SV=2	-0.0659633	Messire	-0.0836579	0.0230836
PsCam022694	PsCam022694 hit Medtr5g089490.1 : Rho GTPase-activating protein 20 (AHRD V1 *-*- Q9P2F6), contains Interpro domain(s) IPR000198 RhoGAP chr05_pseudomolecule_IMGAG_V3.5 37839960-37850612 E EGN_Mt100125 20100825	-0.0682693	Messire	Messire	absent
PsCam002988	PsCam002988 hit C.cajan_21626 : Q9FNI5_ARATH Gb|AAC80581.1 OS=Arabidopsis thaliana PE=4 SV=1	-0.0740006	Messire	-4.40152	-4.49744
PsCam057302	tr|G7L603|G7L603_MEDTR Subtilisin-like serine protease OS=Medicago truncatula GN=MTR_7g104200 PE=4 SV=1	-0.0740006	Messire	P665	P665
PsCam009942	tr|A0A072UZ14|A0A072UZ14_MEDTR Plastid movement impaired protein OS=Medicago truncatula GN=MTR_3g067730 PE=4 SV=1	-0.0740006	Messire	2.71753	1.89732
PsCam036346	tr|A0A151T1G0|A0A151T1G0_CAJCA Serine/threonine protein phosphatase 7 long form isogeny OS=Cajanus cajan GN=KK1_023313 PE=4 SV=1	-0.0740006	Messire	-0.0836579	1.84022
PsCam002162	tr|G7JFA2|G7JFA2_MEDTR Epidermal patterning factor-like protein OS=Medicago truncatula GN=MTR_4g097720 PE=4 SV=1	-0.0740006	P665	-3.53939	1.33479
PsCam037201	tr|A0A0S3SXU3|A0A0S3SXU3_PHAAN Uncharacterized protein OS=Vigna angularis var. angularis GN=Vigan.09G111100 PE=4 SV=1	-0.0740006	Messire	-2.09192	1.25526
PsCam025478	tr|A0A151TV85|A0A151TV85_CAJCA Uncharacterized protein OS=Cajanus cajan GN=KK1_010197 PE=4 SV=1	-0.0740006	Messire	2.49411	0.805002
PsCam042144	tr|A0A072U0H7|A0A072U0H7_MEDTR Double-strand telomere-binding protein, putative OS=Medicago truncatula GN=MTR_7g061840 PE=4 SV=1	-0.0740006	Messire	0.332775	0.791413
PsCam023509	tr|G7KAL2|G7KAL2_MEDTR Phosphatase 2C family protein OS=Medicago truncatula GN=MTR_5g009370 PE=3 SV=2	-0.0740006	Messire	-1.08366	0.621488
PsCam057094	PsCam057094 hit Medtr4g054010.1 : Unknown Protein (AHRD V1) chr04_pseudomolecule_IMGAG_V3.5 16322146-16320901 H EGN_Mt100125 20100825	-0.0740006	P665	1.13936	0.550116
PsCam037183	tr|A0A072U3B0|A0A072U3B0_MEDTR Eukaryotic aspartyl protease family protein OS=Medicago truncatula GN=MTR_7g105850 PE=3 SV=1	-0.0740006	Messire	0.590386	0.0364773
PsCam037929	tr|A0A072VBU1|A0A072VBU1_MEDTR GRAS family transcription factor OS=Medicago truncatula GN=MTR_2g099110 PE=3 SV=1	-0.0740006	P665	-0.574818	-0.206037
PsCam036060	tr|G7L344|G7L344_MEDTR Cyclin-dependent kinase C OS=Medicago truncatula GN=MTR_7g011800 PE=4 SV=2	-0.0740006	P665	P665	-0.378512
PsCam059318	tr|G7JEE2|G7JEE2_MEDTR PPR containing plant-like protein OS=Medicago truncatula GN=MTR_4g006900 PE=4 SV=1	-0.0740006	P665	-0.0864148	-0.550404
PsCam020758	tr|A0A072VMV0|A0A072VMV0_MEDTR XH/XS domain protein OS=Medicago truncatula GN=MTR_2g097010 PE=4 SV=1	-0.0740006	P665	0.242695	-0.795174
PsCam056351	PsCam056351 hit Glyma04g22180.1|PACid:16256230 : PTHR22982,AT5G12180.1,CPK17,CPK17,,ATP,binding,/,calcium,ion,binding,/,calmodulin-dependent,protein,kinase/,kinase/,protein,kinase/,protein,serine/threonine,kinase	-0.0740006	Messire	-0.0839623	-0.965443
PsCam040347	tr|A0A072UQW5|A0A072UQW5_MEDTR RING-H2 zinc finger protein OS=Medicago truncatula GN=MTR_4g094725 PE=4 SV=1	-0.0740006	Messire	Messire	-2.55168
PsCam036872	tr|A0A0N9SBM3|A0A0N9SBM3_SOYBN PERK7L OS=Glycine max PE=2 SV=1	-0.650926	Messire	Messire	Messire
PsCam044423	tr|A0A072TEX8|A0A072TEX8_MEDTR Glycoside hydrolase family 18 protein OS=Medicago truncatula GN=MTR_0443s0040 PE=3 SV=1	-0.650926	P665	3.07907	P665
PsCam060254	tr|G7K633|G7K633_MEDTR Bidirectional sugar transporter SWEET OS=Medicago truncatula GN=MTR_5g067530 PE=3 SV=1	-0.657267	Messire	2.49411	Messire
PsCam006524	PsCam006524 hit C.cajan_10620 : A5AMF8_VITVI Putative uncharacterized protein OS=Vitis vinifera GN=VITISV_037101 PE=4 SV=1	-0.804131	Messire	-0.89475	Messire
PsCam005767	PsCam005767 hit LjChr4t4127 : Kinesin, motor domain, IPR001752:Kinesin, motor domain,	-1.06193	P665	0.915936	P665
PsCam035621	tr|A0A0B2QR44|A0A0B2QR44_GLYSO Protein FAM91A1 OS=Glycine soja GN=glysoja_046425 PE=4 SV=1	-1.06193	P665	-0.0836579	-0.550474
PsCam033749	tr|D3GE74|D3GE74_MEDTR STR OS=Medicago truncatula GN=STR PE=2 SV=1	-1.06193	Messire	P665	-0.9626
PsCam036740	tr|A0A072TT77|A0A072TT77_MEDTR Transcription termination factor family protein OS=Medicago truncatula GN=MTR_8g080990 PE=4 SV=1	-1.06193	Messire	-0.823749	-2.16638
PsCam035309	tr|A0A151TLC4|A0A151TLC4_CAJCA Callose synthase 5 OS=Cajanus cajan GN=KK1_024208 PE=4 SV=1	-1.38628	Messire	1.05203	0.714379
PsCam046254	PsCam046254 hit Glyma18g43650.1|PACid:16310350 : PF00210,PTHR11431,KOG2332,AT5G01600.1,FER1,ATFER1,,ferric,iron,binding,/,iron,ion,binding	-1.65093	P665	0.576448	-0.0683401
PsCam029237	tr|G7LC55|G7LC55_MEDTR Chalcone-flavanone isomerase family protein OS=Medicago truncatula GN=MTR_8g075950 PE=4 SV=1	-1.65093	Messire	-0.31034	Messire
PsCam000852	tr|A0A072UMC6|A0A072UMC6_MEDTR Uncharacterized protein OS=Medicago truncatula GN=MTR_4g074140 PE=4 SV=1	-2.06193	Messire	1.54887	1.91427
PsCam008246	PsCam008246 hit C.cajan_07380 : none	-2.71455	Messire	-1.96162	P665
PsCam043054	tr|G7IP45|G7IP45_MEDTR PPR containing plant-like protein OS=Medicago truncatula GN=MTR_2g018820 PE=4 SV=1	Messire	absent	Messire	-0.701607
PsCam040280	tr|I3T0A5|I3T0A5_MEDTR Dirigent protein OS=Medicago truncatula PE=2 SV=1	P665	Messire	-1.66183	Messire
PsCam009567	tr|A0A072TUQ3|A0A072TUQ3_MEDTR Myb-like DNA-binding domain protein OS=Medicago truncatula GN=MTR_8g091830 PE=4 SV=1	P665	Messire	-1.08794	0.103133
PsCam047800	tr|G7LFY1|G7LFY1_MEDTR Uncharacterized protein OS=Medicago truncatula GN=MTR_8g013930 PE=4 SV=1	Messire	P665	-1.3189	-1.73276
Contig9007	PsCam047478 none	Messire	absent	-0.482605	-1.80084
PsCam039868	tr|G7JN28|G7JN28_MEDTR SelT/selW/selH selenoprotein domain protein OS=Medicago truncatula GN=MTR_4g015610 PE=2 SV=1	absent	Messire	0.720983	0.0794804
PsCam025793	PsCam025793 hit Glyma02g16340.1|PACid:16248272 : PTHR10209,AT3G63290.1,unknown,protein	absent	Messire	-0.979779	-2.6803
PsCam038353	tr|G7JE00|G7JE00_MEDTR Transmembrane protein, putative OS=Medicago truncatula GN=MTR_4g096830 PE=4 SV=2	P665	absent	-0.86404	-0.9626
PsCam036532	tr|A0A072U8C6|A0A072U8C6_MEDTR Aminopeptidase OS=Medicago truncatula GN=MTR_6g033240 PE=4 SV=1	Messire	absent	Messire	-3.14425
PsCam051451	tr|I3T574|I3T574_MEDTR Proteophosphoglycan-like protein, putative OS=Medicago truncatula GN=MTR_2g090770 PE=2 SV=1	absent	P665	-2.40152	-0.959683
PsCam038017	tr|G7JBG7|G7JBG7_MEDTR Histone-lysine N-methyltransferase ATXR6-like protein OS=Medicago truncatula GN=MTR_3g095840 PE=4 SV=2	Messire	absent	-0.672638	0.227619
PsCam035545	tr|K7N3P1|K7N3P1_SOYBN Uncharacterized protein OS=Glycine max GN=GLYMA_20G157600 PE=3 SV=1	-1.06193	Messire	-0.0865877	0.382746
PsCam049209	tr|G7JDJ9|G7JDJ9_MEDTR 3'-5' exonuclease domain protein OS=Medicago truncatula GN=MTR_4g048230 PE=4 SV=2	P665	absent	0.66865	0.655821
PsCam045986	tr|K7M7Y3|K7M7Y3_SOYBN Uncharacterized protein OS=Glycine max GN=GLYMA_14G188400 PE=4 SV=1	absent	Messire	-0.0944647	1.38824
PsCam037643	tr|D2D582|D2D582_MEDTR GT2 OS=Medicago truncatula GN=MTR_2g008226 PE=2 SV=1	Messire	P665	1.49411	1.03449
PsCam059313	tr|G7IR68|G7IR68_MEDTR Carboxy-terminal domain cyclin OS=Medicago truncatula GN=MTR_2g081170 PE=3 SV=1	Messire	absent	-1.66183	-0.769539
PsCam005591	tr|A0A151SZ39|A0A151SZ39_CAJCA Retrovirus-related Pol polyprotein from transposon TNT 1-94 OS=Cajanus cajan GN=KK1_015543 PE=4 SV=1	absent	P665	-0.143236	1.70353
PsCam040343	tr|C6T1G4|C6T1G4_SOYBN Putative uncharacterized protein OS=Glycine max GN=GLYMA_13G219100 PE=2 SV=1	0.925999	Messire	0.0663934	0.0335039
PsCam044465	tr|B0LL84|B0LL84_MEDTR Ethylene response factor OS=Medicago truncatula GN=EFD PE=2 SV=1	P665	absent	Messire	-3.67377
PsCam050902	tr|I3STE5|I3STE5_MEDTR Uncharacterized protein OS=Medicago truncatula PE=2 SV=1	P665	0.206451	2.00255	0.358026
PsCam038424	tr|A0A072UTH2|A0A072UTH2_MEDTR Cys2/His2 zinc-finger transcription factor OS=Medicago truncatula GN=MTR_4g027440 PE=4 SV=1	Messire	absent	-0.0836579	2.7323
PsCam009554	tr|G7K015|G7K015_MEDTR tRNA nucleotidyltransferase/poly(A) polymerase OS=Medicago truncatula GN=MTR_5g023810 PE=3 SV=2	absent	P665	0.129975	0.25695
PsCam010325	PsCam010325 hit Glyma17g05000.1|PACid:16304452 : PF01363,PF01504,PTHR23086,KOG0230,AT3G14270.1,phosphatidylinositol-4-phosphate,5-kinase,family,protein	P665	1.62149	1.46786	-0.157681
PsCam000798	tr|G7LIU9|G7LIU9_MEDTR tRNA pseudouridine synthase OS=Medicago truncatula GN=MTR_8g101250 PE=3 SV=2	absent	Messire	-0.21856	-0.806406
PsCam038762	tr|A0A072VI40|A0A072VI40_MEDTR F-box protein interaction domain protein OS=Medicago truncatula GN=MTR_2g047892 PE=4 SV=1	P665	absent	Messire	-3.54756
PsCam047511	PsCam047511 hit Glyma17g16240.1|PACid:16305769 : PF00350,PF01031,PF02212,PTHR11566,KOG0446,AT3G60190.1,ADL1E,ADL1E,(ARABIDOPSIS,DYNAMIN-LIKE,1E),,GTP,binding,/,GTPase	4.0917	absent	6.4331	P665
PsCam011028	tr|G7I4A5|G7I4A5_MEDTR O-acyltransferase (WSD1-like) family protein OS=Medicago truncatula GN=MTR_1g008160 PE=4 SV=1	P665	absent	-3.17834	-2.66676
PsCam059363	tr|G7JKZ0|G7JKZ0_MEDTR 2-carboxy-D-arabinitol 1-phosphate (CA1P) phosphatase OS=Medicago truncatula GN=MTR_4g055260 PE=4 SV=1	absent	P665	0.305794	0.549425
PsCam011434	tr|A0A151S1S0|A0A151S1S0_CAJCA Cytochrome b561 OS=Cajanus cajan GN=KK1_029538 PE=4 SV=1	Messire	P665	0.0202214	0.590253
PsCam036242	tr|A0A151TUH9|A0A151TUH9_CAJCA Uncharacterized protein OS=Cajanus cajan GN=KK1_009923 PE=3 SV=1	P665	P665	-0.0944647	-1.2445
PsCam033777	tr|A2Q460|A2Q460_MEDTR PPR containing plant-like protein OS=Medicago truncatula GN=MTR_2g100200 PE=4 SV=1	1.51096	P665	2.22963	0.0403175
PsCam048235	tr|A0A072U6K2|A0A072U6K2_MEDTR ATP-dependent RNA helicase SUPV3L1 OS=Medicago truncatula GN=MTR_6g011800 PE=4 SV=1	absent	P665	-0.160405	0.659125
PsCam038290	tr|F8T7T1|F8T7T1_MEDTR FTa2 OS=Medicago truncatula GN=MTR_7g085020 PE=2 SV=1	0.925999	P665	-5.40203	-2.9167
PsCam014452	tr|A0A072TQ92|A0A072TQ92_MEDTR MADS-box transcription factor OS=Medicago truncatula GN=MTR_8g033220 PE=4 SV=1	-2.38628	Messire	-3.94133	-3.68977
PsCam036289	tr|A0A0B2QRZ7|A0A0B2QRZ7_GLYSO Protein NSP-INTERACTING KINASE 2 OS=Glycine soja GN=glysoja_014030 PE=4 SV=1	P665	P665	0.800936	0.312903
PsCam000949	tr|G7KUR7|G7KUR7_MEDTR WRKY transcription factor-like protein OS=Medicago truncatula GN=MTR_7g022360 PE=4 SV=2	Messire	P665	1.08416	-3.42177
PsCam057764	tr|G7IWX0|G7IWX0_MEDTR Cation/H+ exchanger 3 OS=Medicago truncatula GN=MTR_3g031160 PE=4 SV=1	Messire	Messire	Messire	Messire
PsCam050711	tr|G7KHI1|G7KHI1_MEDTR Uncharacterized protein OS=Medicago truncatula GN=MTR_6g005430 PE=4 SV=2	Messire	absent	0.109964	0.117185
PsCam000012	tr|G7JA00|G7JA00_MEDTR NB-ARC domain disease resistance protein OS=Medicago truncatula GN=MTR_3g069210 PE=3 SV=1	P665	absent	1.55136	1.17355
PsCam001661	tr|A0A072TSY4|A0A072TSY4_MEDTR Uncharacterized protein OS=Medicago truncatula GN=MTR_8g079890 PE=4 SV=1	P665	Messire	-0.190585	0.269239
PsCam035590	tr|G7J5S9|G7J5S9_MEDTR Gamma-tubulin complex component OS=Medicago truncatula GN=MTR_3g101230 PE=3 SV=2	Messire	absent	1.91095	1.84302
PsCam005239	tr|A0A072UAF6|A0A072UAF6_MEDTR NAD(P)-binding rossmann-fold protein OS=Medicago truncatula GN=MTR_6g053550 PE=3 SV=1	absent	Messire	-3.98648	-4.46294
PsCam037797	tr|G7KU82|G7KU82_MEDTR F-box protein interaction domain protein OS=Medicago truncatula GN=MTR_7g070880 PE=4 SV=1	P665	absent	Messire	0.449526
PsCam038895	tr|A0A072VYW7|A0A072VYW7_MEDTR U1 small nuclear ribonucleoprotein C OS=Medicago truncatula GN=MTR_1g088990 PE=3 SV=1	P665	Messire	Messire	-0.378512
PsCam039356	tr|I3SV18|I3SV18_MEDTR ABA induced plasma membrane protein OS=Medicago truncatula GN=MTR_4g117600 PE=2 SV=1	P665	absent	-0.223937	-1.89133
PsCam001286	PsCam001286 hit Medtr5g098710.1 : Unknown Protein (AHRD V1) chr05_pseudomolecule_IMGAG_V3.5 42170768-42162827 E EGN_Mt100125 20100825	Messire	absent	Messire	0.0230836
PsCam003591	tr|A0A0L9TZZ0|A0A0L9TZZ0_PHAAN Uncharacterized protein OS=Phaseolus angularis GN=LR48_Vigan02g226000 PE=4 SV=1	Messire	absent	0.839595	-0.432339
PsCam046910	sp|G7KGQ4|CASP1_MEDTR Casparian strip membrane protein 1 OS=Medicago truncatula GN=MTR_5g041900 PE=3 SV=1	absent	P665	P665	3.93835
PsCam002594	tr|G7KQ01|G7KQ01_MEDTR Lateral organ boundaries (LOB) domain protein OS=Medicago truncatula GN=MTR_6g005080 PE=4 SV=2	absent	Messire	0.612683	1.38209
PsCam037819	tr|A0A072UR40|A0A072UR40_MEDTR FAS-associated factor 2-B-like protein OS=Medicago truncatula GN=MTR_4g105430 PE=4 SV=1	absent	Messire	1.82113	-0.549642
Contig1733	PsCam001455 hit Glyma13g03560.1|PACid:16289537 : PF00072,PTHR23283,AT3G57040.1,ARR9,ARR9,(RESPONSE,REGULATOR,9),,transcription,regulator/,two-component,response,regulator	absent	Messire	-0.0840643	-0.550474
PsCam039485	tr|G7IDY1|G7IDY1_MEDTR WRKY family transcription factor OS=Medicago truncatula GN=MTR_1g099600 PE=4 SV=1	Messire	absent	P665	0.49373
PsCam050052	tr|A0A072VGR7|A0A072VGR7_MEDTR Glycosyltransferase family 92 protein OS=Medicago truncatula GN=MTR_2g437660 PE=4 SV=1	P665	absent	-0.185289	1.04912
PsCam023107	tr|A0A072UQS3|A0A072UQS3_MEDTR GPI transamidase subunit PIG-U OS=Medicago truncatula GN=MTR_4g102820 PE=4 SV=1	P665	Messire	0.913082	0.620468
PsCam027055	tr|G7IQP5|G7IQP5_MEDTR DUF946 family protein OS=Medicago truncatula GN=MTR_2g062410 PE=4 SV=1	P665	absent	-2.2032	-1.97109
PsCam003797	tr|A0A072VYV0|A0A072VYV0_MEDTR Monothiol glutaredoxin-S2 protein OS=Medicago truncatula GN=MTR_1g088905 PE=4 SV=1	Messire	absent	-1.48458	-0.965437
PsCam035313	tr|G7LJC4|G7LJC4_MEDTR Nucleotide-diphospho-sugar transferase family protein OS=Medicago truncatula GN=MTR_8g069400 PE=4 SV=2	Messire	absent	-0.500802	Messire
PsCam008504	PsCam008504 none	-1.06193	Messire	-0.670623	Messire
PsCam008287	tr|A0A072UQN2|A0A072UQN2_MEDTR WEAK movement UNDER BLUE LIGHT-like protein OS=Medicago truncatula GN=MTR_4g109150 PE=4 SV=1	absent	P665	0.905535	-1.28278
PsCam036367	tr|A0A072TLQ6|A0A072TLQ6_MEDTR DUF247 domain protein OS=Medicago truncatula GN=MTR_8g005295 PE=4 SV=1	absent	Messire	1.32354	0.379705
PsCam044816	tr|A0A151SMV5|A0A151SMV5_CAJCA Inactive ubiquitin carboxyl-terminal hydrolase 54 OS=Cajanus cajan GN=KK1_002290 PE=4 SV=1	P665	absent	0.761213	-0.109566
PsCam000635	tr|G7IL21|G7IL21_MEDTR Protein phosphatase 2C-like protein OS=Medicago truncatula GN=MTR_2g033000 PE=3 SV=1	P665	absent	0.747027	-0.57299
PsCam035885	tr|I1JMD7|I1JMD7_SOYBN Uncharacterized protein OS=Glycine max PE=3 SV=2	P665	absent	-0.8935	-1.82312
Contig3872	tr|A0A151TM92|A0A151TM92_CAJCA Histone H2B OS=Cajanus cajan GN=KK1_021785 PE=3 SV=1	P665	0.206451	0.905535	-0.156869
PsCam013031	tr|A0A072U7P8|A0A072U7P8_MEDTR Uncharacterized protein OS=Medicago truncatula GN=MTR_6g034375 PE=4 SV=1	absent	P665	-0.0868091	0.0668164
PsCam033577	tr|I3ST27|I3ST27_MEDTR Auxin-binding protein ABP19a OS=Medicago truncatula GN=MTR_2g041550 PE=2 SV=1	absent	Messire	absent	-2.974
PsCam039120	tr|A0A072V935|A0A072V935_MEDTR Pmr5/Cas1p GDSL/SGNH-like acyl-esterase family protein OS=Medicago truncatula GN=MTR_2g073500 PE=4 SV=1	Messire	absent	-0.738201	-2.28813
PsCam007146	tr|A0A151QS46|A0A151QS46_CAJCA Serine/threonine protein phosphatase 7 long form isogeny OS=Cajanus cajan GN=KK1_046127 PE=4 SV=1	P665	absent	0.494109	-0.282778
Contig842	tr|A0A0S3SC24|A0A0S3SC24_PHAAN Uncharacterized protein (Fragment) OS=Vigna angularis var. angularis GN=Vigan.06G161800 PE=4 SV=1	P665	P665	-0.0836579	2.03165
PsCam054950	PsCam054950 none	Messire	Messire	1.30401	0.101829
PsCam058405	tr|A0A072TZD6|A0A072TZD6_MEDTR Ripening related protein family OS=Medicago truncatula GN=MTR_8g031170 PE=4 SV=1	P665	absent	3.07907	P665
PsCam011408	tr|V7B4U7|V7B4U7_PHAVU Uncharacterized protein OS=Phaseolus vulgaris GN=PHAVU_008G033600g PE=4 SV=1	Messire	absent	-1.2032	0.550116
PsCam022094	PsCam022094 hit LjChr1t5487 : none	Messire	Messire	-0.672638	-0.156869
PsCam049065	tr|A0A072VDI8|A0A072VDI8_MEDTR Chromosome condensation regulator RCC1 repeat protein OS=Medicago truncatula GN=MTR_3g113250 PE=4 SV=1	P665	absent	1.17618	0.626919
PsCam040489	PsCam040489 hit Medtr5g021860.1 : F-box (AHRD V1 ***- Q84KR0_PRUMU), contains Interpro domain(s) IPR017451 F-box associated type 1 chr05_pseudomolecule_IMGAG_V3.5 8273544-8268653 E EGN_Mt100125 20100825	absent	Messire	absent	Messire
PsCam055341	PsCam055341 hit Glyma02g11430.1|PACid:16247733 : PF00069,PF07714,PTHR23258,KOG1187,AT3G19300.1,protein,kinase,family,protein	Messire	Messire	-0.672425	0.771768
PsCam020863	tr|G7JV65|G7JV65_MEDTR Transmembrane protein, putative OS=Medicago truncatula GN=MTR_4g093860 PE=4 SV=1	P665	P665	1.2035	0.163759
PsCam044892	tr|I1MB04|I1MB04_SOYBN Uncharacterized protein OS=Glycine max GN=GLYMA_14G181800 PE=3 SV=1	Messire	0.206451	0.910949	1.0307
Contig11319	PsCam018472 none	P665	P665	1.33007	-0.381429
PsCam008650	PsCam008650 hit LjChr3t4131 : Guanine nucleotide binding protein (G-protein), alpha subunit, IPR001019:Guanine nucleotide binding protein (G-protein), alpha subunit,	P665	Messire	Messire	Messire
PsCam051698	tr|G7I6V2|G7I6V2_MEDTR GRF1-interacting factor-like protein OS=Medicago truncatula GN=MTR_1g080590 PE=4 SV=1	P665	P665	1.49411	0.864956
PsCam001139	tr|A0A072UNT0|A0A072UNT0_MEDTR Papain family cysteine protease OS=Medicago truncatula GN=MTR_4g094918 PE=3 SV=1	absent	P665	1.71753	-1.78111
PsCam005049	tr|V7BQV5|V7BQV5_PHAVU Uncharacterized protein OS=Phaseolus vulgaris GN=PHAVU_006G121500g PE=4 SV=1	P665	1.20645	4.2318	4.7323
PsCam051304	tr|C6SVW2|C6SVW2_SOYBN Putative uncharacterized protein OS=Glycine max GN=GLYMA_13G244800 PE=2 SV=1	absent	Messire	-0.671293	-1.15687
Contig3633	tr|G7IJN7|G7IJN7_MEDTR Plastocyanin-like domain protein OS=Medicago truncatula GN=MTR_2g083250 PE=4 SV=1	P665	absent	-0.887195	-0.997279
Contig7396	tr|B7FMZ3|B7FMZ3_MEDTR Transmembrane protein, putative OS=Medicago truncatula GN=MTR_4g100975 PE=2 SV=1	absent	P665	1.93588	0.595224
PsCam037411	tr|A0A072U4W6|A0A072U4W6_MEDTR Xyloglucan xylosyltransferase OS=Medicago truncatula GN=MTR_7g108675 PE=4 SV=1	Messire	-1.37851	1.71753	Messire
PsCam030818	tr|G7J7F1|G7J7F1_MEDTR RING-H2 finger protein ATL4O OS=Medicago truncatula GN=MTR_3g091620 PE=4 SV=1	P665	-0.793549	1.44474	0.0361927
PsCam014386	tr|A0A072U4K7|A0A072U4K7_MEDTR Acid phosphatase/vanadium-dependent haloperoxidase OS=Medicago truncatula GN=MTR_7g117385 PE=4 SV=1	Messire	Messire	1.91095	2.35414
PsCam010954	tr|I1MJQ7|I1MJQ7_SOYBN DNA topoisomerase 2 OS=Glycine max GN=GLYMA_15G276000 PE=3 SV=2	absent	Messire	1.49411	3.247
PsCam027488	tr|A0A151S3Z0|A0A151S3Z0_CAJCA Auxin response factor OS=Cajanus cajan GN=KK1_028765 PE=3 SV=1	absent	Messire	-1.08651	-0.550395
PsCam007560	PsCam007560 hit LjChr1t3213 : RNA-directed DNA polymerase (reverse transcriptase), related, IPR015706:RNA-directed DNA polymerase (reverse transcriptase), related,	Messire	Messire	0.601656	0.0935647
PsCam017147	tr|G7JW96|G7JW96_MEDTR Pathogenesis-related thaumatin family protein OS=Medicago truncatula GN=MTR_5g022310 PE=4 SV=1	P665	0.206451	-0.672638	0.744572
PsCam048901	tr|G7KDK2|G7KDK2_MEDTR Vam6/Vps39-like protein OS=Medicago truncatula GN=MTR_5g020140 PE=4 SV=1	absent	Messire	-0.672638	1.35414
PsCam032848	PsCam032848 hit LjChr1t6637 : Helicase-associated domain, IPR007502:Helicase-associated domain,	absent	Messire	-6.5906	-7.07189
PsCam052483	tr|G7KBN8|G7KBN8_MEDTR Transmembrane protein, putative OS=Medicago truncatula GN=MTR_5g079600 PE=2 SV=1	P665	absent	1.24844	1.3252
PsCam037889	tr|A0A072VM12|A0A072VM12_MEDTR NAC transcription factor-like protein OS=Medicago truncatula GN=MTR_2g090735 PE=4 SV=1	0.523035	Messire	-0.244332	0.204377
PsCam035682	tr|A2Q3L3|A2Q3L3_MEDTR Serine/threonine-protein kinase OS=Medicago truncatula GN=MTR_7g092050 PE=3 SV=1	P665	absent	-0.238695	0.456669
PsCam011375	PsCam011375 hit C.cajan_02834 : A5AI84_VITVI Putative uncharacterized protein OS=Vitis vinifera GN=VITISV_025805 PE=4 SV=1	P665	P665	-2.66523	-1.28813
PsCam009271	PsCam009271 hit Glyma18g44530.1|PACid:16310438 : AT2G38570.1,unknown,protein	Messire	absent	-0.670623	-0.449884
PsCam004796	tr|A0A072VGA5|A0A072VGA5_MEDTR Dishevelled/Egl-10/leckstrin domain protein OS=Medicago truncatula GN=MTR_1g035690 PE=4 SV=1	P665	absent	-0.349854	-0.0922261
PsCam041692	PsCam041692 hit AT4G23050.2 : PAS domain-containing protein tyrosine kinase family protein	Messire	absent	-1.89433	0.0344884
PsCam025796	tr|A0A072TJ06|A0A072TJ06_MEDTR Myb-related transcription factor OS=Medicago truncatula GN=MTR_0008s0470 PE=4 SV=1	P665	absent	P665	P665
PsCam004046	tr|I1K8B0|I1K8B0_SOYBN Uncharacterized protein OS=Glycine max GN=GLYMA_06G050200 PE=4 SV=1	absent	Messire	-0.572405	-0.235436
Contig10922	PsCam002738 none	Messire	Messire	0.499198	2.61566
PsCam040422	tr|A0A072TK01|A0A072TK01_MEDTR Zinc finger, C3HC4 type (RING finger) protein OS=Medicago truncatula GN=MTR_0010s0050 PE=4 SV=1	Messire	absent	2.598	0.790602
PsCam001439	tr|A0A072VP39|A0A072VP39_MEDTR Nodulin MtN21/EamA-like transporter family protein OS=Medicago truncatula GN=MTR_1g014510 PE=4 SV=1	absent	P665	-2.66523	-2.13285
PsCam001515	tr|A0A072UR37|A0A072UR37_MEDTR NAD(P)-binding rossmann-fold protein OS=Medicago truncatula GN=MTR_4g105310 PE=3 SV=1	P665	0.206451	-0.546135	3.39482
PsCam050765	tr|A0A072V1X2|A0A072V1X2_MEDTR 1-aminocyclopropane-1-carboxylate oxidase OS=Medicago truncatula GN=MTR_3g088565 PE=3 SV=1	P665	0.206451	P665	1.09826
PsCam050085	tr|I1LPI5|I1LPI5_SOYBN Uncharacterized protein OS=Glycine max GN=GLYMA_12G025700 PE=4 SV=1	P665	Messire	-2.7909	-1.67401
PsCam002314	PsCam002314 hit Glyma18g09420.1|PACid:16308392 : PF03641,AT1G50575.1,lysine,decarboxylase,family,protein	absent	Messire	Messire	-1.18837
PsCam038545	tr|A0A072TGG6|A0A072TGG6_MEDTR Stress responsive A/B barrel domain protein OS=Medicago truncatula GN=MTR_0121s0060 PE=4 SV=1	P665	2.52838	0.805692	-0.607929
PsCam052206	tr|G7KRK7|G7KRK7_MEDTR Tic20, putative OS=Medicago truncatula GN=MTR_7g080300 PE=4 SV=2	absent	P665	0.422004	0.399136
PsCam027392	tr|A0A151SD25|A0A151SD25_CAJCA Ribonuclease P protein subunit p29 OS=Cajanus cajan GN=KK1_025428 PE=4 SV=1	P665	-0.378512	1.79777	1.44951
PsCam005317	tr|G7K3J2|G7K3J2_MEDTR Glycoprotein family protein OS=Medicago truncatula GN=MTR_5g093000 PE=4 SV=1	Messire	absent	-0.685257	-0.581987
PsCam045581	tr|A0A072UKL4|A0A072UKL4_MEDTR Transferring glycosyl group transferase OS=Medicago truncatula GN=MTR_4g046680 PE=4 SV=1	absent	P665	2.71753	0.0335039
PsCam018322	PsCam018322 hit Glyma02g13510.1|PACid:16247969 : AT3G09510.1,nucleic,acid,binding	absent	Messire	-3.72096	-3.57354
PsCam046723	tr|G7KF36|G7KF36_MEDTR Uncharacterized protein OS=Medicago truncatula GN=MTR_5g030480 PE=2 SV=1	Messire	P665	0.42021	0.108702
PsCam041927	tr|A0A072U2I9|A0A072U2I9_MEDTR Uncharacterized protein OS=Medicago truncatula GN=MTR_7g096660 PE=4 SV=1	P665	absent	-0.0864986	0.564967
PsCam037721	tr|A2Q5Z6|A2Q5Z6_MEDTR Phosphoglycerate/bisphosphoglycerate mutase OS=Medicago truncatula GN=MTR_7g113920 PE=4 SV=1	Messire	absent	-0.366832	-0.244596
Contig11343	tr|A0A072W0H4|A0A072W0H4_MEDTR BIG SEEDS 1 OS=Medicago truncatula GN=BS1 PE=2 SV=1	P665	absent	1.23507	0.17018
PsCam030781	tr|A0A072UIN5|A0A072UIN5_MEDTR Uncharacterized protein OS=Medicago truncatula GN=MTR_6g033460 PE=4 SV=1	absent	Messire	P665	P665
PsCam049648	tr|G7L3Z7|G7L3Z7_MEDTR BZIP transcription factor family protein OS=Medicago truncatula GN=MTR_7g116890 PE=4 SV=1	P665	Messire	Messire	-0.226936
PsCam045691	tr|Q2MGS0|Q2MGS0_MEDTR GPI mannosyltransferase 2 OS=Medicago truncatula GN=MTR_4g084070 PE=3 SV=1	Messire	-1.79355	-0.152657	0.494026
PsCam039964	tr|G7L786|G7L786_MEDTR Transmembrane protein, putative OS=Medicago truncatula GN=MTR_8g087390 PE=4 SV=1	P665	absent	0.421073	-0.0191319
PsCam037703	tr|G7JS94|G7JS94_MEDTR DUF674 family protein OS=Medicago truncatula GN=MTR_4g019310 PE=4 SV=2	P665	P665	0.31441	2.22762
PsCam035827	tr|Q1RSH5|Q1RSH5_MEDTR PPR containing plant-like protein OS=Medicago truncatula GN=MTR_1g090120 PE=4 SV=1	Messire	absent	0.651458	1.44668
PsCam006861	tr|A0A0S3QWS7|A0A0S3QWS7_PHAAN Uncharacterized protein OS=Vigna angularis var. angularis GN=Vigan.01G023800 PE=4 SV=1	absent	P665	absent	3.61661
PsCam035286	tr|A0A072VMM6|A0A072VMM6_MEDTR Helicase MOM1 OS=Medicago truncatula GN=MTR_2g095030 PE=4 SV=1	absent	Messire	-0.152657	0.400238
PsCam032232	PsCam032232 none	-1.06193	Messire	-1.08366	-0.976916
PsCam056071	tr|G7IJ01|G7IJ01_MEDTR Transducin/WD40 repeat protein OS=Medicago truncatula GN=MTR_2g060710 PE=4 SV=1	P665	absent	P665	-2.29418
PsCam031445	PsCam031445 hit Glyma13g24980.1|PACid:16291478 : PF00069,PF07714,PTHR23258,KOG1187,AT3G09010.1,protein,kinase,family,protein	Messire	absent	-2.15013	-2.0608
PsCam040039	tr|G7JS65|G7JS65_MEDTR Transmembrane protein, putative OS=Medicago truncatula GN=MTR_4g124850 PE=2 SV=1	Messire	P665	P665	-1.34526
PsCam059829	PsCam059829 none	P665	P665	P665	2.49082
PsCam038219	tr|G7JVN1|G7JVN1_MEDTR F-box/LRR protein OS=Medicago truncatula GN=MTR_4g006240 PE=4 SV=1	absent	P665	-2.09192	1.35414
PsCam046630	tr|G7IH36|G7IH36_MEDTR Mitotic spindle assembly checkpoint MAD2B-like protein OS=Medicago truncatula GN=MTR_2g069340 PE=4 SV=1	P665	absent	0.256062	-0.0669525
PsCam036879	tr|G7JXR3|G7JXR3_MEDTR ATP-dependent 6-phosphofructokinase OS=Medicago truncatula GN=PFK PE=3 SV=1	P665	absent	-1.17428	-0.512763
PsCam026910	tr|G7I6A9|G7I6A9_MEDTR Carboxy-terminal domain cyclin OS=Medicago truncatula GN=MTR_1g011470 PE=3 SV=2	Messire	0.206451	-0.0836579	1.03449
PsCam028331	tr|A0A072VS24|A0A072VS24_MEDTR PPR containing plant protein OS=Medicago truncatula GN=MTR_1g037260 PE=4 SV=1	absent	Messire	-0.0869176	-0.96542
PsCam003597	PsCam003597 hit C.cajan_36043 : B0FNB2_PHAVU Pyrroline-5-carboxylate synthetase OS=Phaseolus vulgaris GN=P5CS PE=2 SV=1	P665	absent	-2.82375	-3.29652
PsCam023668	tr|G7IM52|G7IM52_MEDTR Disease resistance protein (TIR-NBS-LRR class), putative OS=Medicago truncatula GN=MTR_2g083650 PE=4 SV=2	P665	0.206451	0.905535	1.61566
PsCam059484	tr|G7JPN2|G7JPN2_MEDTR Pmr5/Cas1p GDSL/SGNH-like acyl-esterase family protein OS=Medicago truncatula GN=MTR_4g087730 PE=4 SV=1	P665	P665	0.905535	2.35414
PsCam034836	tr|G7L7F5|G7L7F5_MEDTR Senescence/dehydration-associated-like protein OS=Medicago truncatula GN=MTR_8g102510 PE=4 SV=1	P665	P665	-0.601609	-1.63514
PsCam004717	tr|I1JMA5|I1JMA5_SOYBN Lipoxygenase OS=Glycine max GN=GLYMA_03G091000 PE=3 SV=2	P665	absent	-0.0944647	-2.28511
PsCam002424	PsCam002424 hit AT5G43210.1 : Excinuclease ABC, C subunit, N-terminal	Messire	1.20645	1.29228	0.909739
Contig6474	tr|A0A151S5A9|A0A151S5A9_CAJCA Callose synthase 1 OS=Cajanus cajan GN=KK1_028265 PE=4 SV=1	absent	Messire	-1.16851	0.0540101
PsCam035293	tr|A0A151S5A9|A0A151S5A9_CAJCA Callose synthase 1 OS=Cajanus cajan GN=KK1_028265 PE=4 SV=1	P665	absent	1.27462	-1.01802
PsCam043727	tr|A0A151RJL1|A0A151RJL1_CAJCA Uncharacterized protein OS=Cajanus cajan GN=KK1_035848 PE=3 SV=1	Messire	Messire	0.550791	-0.430107
PsCam044990	tr|G7IN89|G7IN89_MEDTR Non-specific serine/threonine protein kinase OS=Medicago truncatula GN=MTR_2g005810 PE=3 SV=1	0.925999	Messire	-0.9528	-0.710754
PsCam009577	tr|A0A072VRV9|A0A072VRV9_MEDTR Alpha/beta fold hydrolase OS=Medicago truncatula GN=MTR_1g109500 PE=4 SV=1	-1.06193	Messire	-0.238787	1.16035
Contig9287	tr|I1K626|I1K626_SOYBN Uncharacterized protein OS=Glycine max PE=3 SV=2	absent	Messire	0.959701	0.264976
PsCam001415	tr|K7MUL2|K7MUL2_SOYBN Uncharacterized protein OS=Glycine max GN=GLYMA_18G248900 PE=4 SV=1	P665	absent	1.37498	2.7323
PsCam007355	PsCam007355 hit AT1G72480.1 : Lung seven transmembrane receptor family protein	Messire	P665	Messire	Messire
PsCam037689	tr|G7LB76|G7LB76_MEDTR TPR superfamily protein OS=Medicago truncatula GN=MTR_8g075260 PE=4 SV=1	P665	P665	P665	1.61566
PsCam037149	tr|A0A072ULH0|A0A072ULH0_MEDTR Phototropic-responsive NPH3 family protein OS=Medicago truncatula GN=MTR_4g074190 PE=3 SV=1	Messire	absent	1.08416	1.78263
PsCam026935	tr|G8A2H7|G8A2H7_MEDTR Zinc finger CCCH domain protein OS=Medicago truncatula GN=MTR_3g075190 PE=4 SV=1	Messire	P665	1.25171	1.20866
PsCam040383	PsCam040383 hit Medtr3te034050.1 : none	Messire	Messire	-2.30961	-0.701607
PsCam018326	PsCam018326 hit LjChr1t1873 : HAT dimerisation, IPR008906:HAT dimerisation,	Messire	absent	-0.8935	-1.84166
PsCam039559	tr|G7JJH8|G7JJH8_MEDTR Expansin-like protein B1 OS=Medicago truncatula GN=MTR_4g028640 PE=3 SV=2	absent	Messire	-2.66523	P665
PsCam001267	tr|G7ZZ33|G7ZZ33_MEDTR 3-oxo-5-alpha-steroid 4-dehydrogenase OS=Medicago truncatula GN=MTR_8g023760 PE=4 SV=1	-0.0740006	Messire	0.18862	-0.0738405
PsCam037757	tr|A2Q5W9|A2Q5W9_MEDTR Glycosyltransferase OS=Medicago truncatula GN=MTR_7g080900 PE=3 SV=1	-0.0740006	P665	Messire	-2.29418
PsCam036595	tr|A0A151UC26|A0A151UC26_CAJCA F-box protein At3g07870 OS=Cajanus cajan GN=KK1_021124 PE=4 SV=1	P665	absent	-1.66183	0.619543
PsCam045833	tr|A0A072U5G4|A0A072U5G4_MEDTR Glutaredoxin family protein OS=Medicago truncatula GN=MTR_6g011640 PE=4 SV=1	P665	absent	-1.25829	-0.449884
PsCam039437	tr|G7KAH1|G7KAH1_MEDTR Uncharacterized protein OS=Medicago truncatula GN=MTR_5g064640 PE=4 SV=1	absent	Messire	3.61014	P665
PsCam044944	tr|A0A151QYH4|A0A151QYH4_CAJCA Transportin-3 OS=Cajanus cajan GN=KK1_043679 PE=3 SV=1	P665	absent	0.992051	-0.0264722
PsCam004008	PsCam004008 hit C.cajan_15228 : B9T561_RICCO Putative uncharacterized protein OS=Ricinus communis GN=RCOM_0178710 PE=4 SV=1	P665	absent	1.49411	3.35414
PsCam048282	tr|G7IF34|G7IF34_MEDTR Transcription factor OS=Medicago truncatula GN=MTR_1g116180 PE=4 SV=2	P665	0.791413	0.326162	0.489085
PsCam034805	tr|A0A072V3B8|A0A072V3B8_MEDTR Serine/Threonine kinase family protein OS=Medicago truncatula GN=MTR_3g115490 PE=3 SV=1	P665	Messire	-0.327554	-0.390768
PsCam038839	tr|Q2HUM6|Q2HUM6_MEDTR DUF4228 domain protein OS=Medicago truncatula GN=MTR_2g037760 PE=2 SV=1	P665	absent	-1.5319	-1.42283
PsCam013618	PsCam013618 none	Messire	absent	0.176251	Messire
PsCam058487	PsCam058487 hit Medtr6g090820.1 : cDNA clone J013112G07 full insert sequence (AHRD V1 ***- Q5ZAG1_ORYSJ) chr06_pseudomolecule_IMGAG_V3.5 22350255-22352377 H EGN_Mt100125 20100825	absent	Messire	Messire	Messire
PsCam053905	PsCam053905 hit Glyma06g38570.1|PACid:16264564 : PTHR11552,AT5G51950.1,glucose-methanol-choline,(GMC),oxidoreductase,family,protein	absent	Messire	Messire	Messire
PsCam002304	tr|G7LH76|G7LH76_MEDTR Uncharacterized protein OS=Medicago truncatula GN=MTR_3g088400 PE=4 SV=1	Messire	absent	1.90824	0.893961
PsCam051772	tr|A0A072V796|A0A072V796_MEDTR Pollen Ole e I family allergen OS=Medicago truncatula GN=MTR_2g436350 PE=4 SV=1	Messire	P665	4.49411	3.20147
PsCam012959	tr|G7KQ92|G7KQ92_MEDTR Late embryogenesis abundant protein OS=Medicago truncatula GN=MTR_6g070890 PE=4 SV=2	P665	P665	-0.0944647	-1.97109
PsCam007272	tr|G7JVA8|G7JVA8_MEDTR Zinc finger (Ran-binding) family protein OS=Medicago truncatula GN=MTR_4g113840 PE=4 SV=2	P665	absent	1.72262	0.671257
PsCam049922	tr|I3T358|I3T358_MEDTR Uncharacterized protein OS=Medicago truncatula PE=2 SV=1	P665	absent	-0.0839623	0.359972
PsCam007042	tr|A0A072UQH4|A0A072UQH4_MEDTR TCP family transcription factor OS=Medicago truncatula GN=MTR_4g111935 PE=4 SV=1	Messire	Messire	-0.979779	-1.70394
PsCam053066	PsCam053066 none	P665	0.206451	0.266009	0.215491
PsCam046051	tr|I1MJD2|I1MJD2_SOYBN Cysteine synthase OS=Glycine max GN=GLYMA_15G262500 PE=3 SV=1	P665	absent	0.811318	0.973384
PsCam021785	PsCam021785 hit Glyma16g08340.1|PACid:16301882 : PF00067,PTHR19383,KOG0157,AT4G19230.1,CYP707A1,CYP707A1,,(+)-abscisic,acid,8\'-hydroxylase/,oxygen,binding	P665	P665	-0.0882272	0.450567
Contig6256	tr|A0A151TGA4|A0A151TGA4_CAJCA Serine/threonine-protein kinase SMG1 (Fragment) OS=Cajanus cajan GN=KK1_012294 PE=3 SV=1	P665	absent	Messire	0.0403175
PsCam029989	PsCam029989 hit Medtr3g084880.1 : Unknown Protein (AHRD V1) chr03_pseudomolecule_IMGAG_V3.5 27618115-27618462 I EGN_Mt100125 20100825	P665	3.37638	2.39065	0.858723
PsCam046307	tr|G7KHG4|G7KHG4_MEDTR Hsp20/alpha crystallin family protein OS=Medicago truncatula GN=MTR_5g087450 PE=3 SV=2	absent	Messire	-3.67604	-1.76954
PsCam024624	tr|A0A151QT10|A0A151QT10_CAJCA Homeobox-leucine zipper protein GLABRA 2 OS=Cajanus cajan GN=KK1_045691 PE=4 SV=1	Messire	absent	3.07907	2.41504
PsCam038236	tr|A0A072TPN3|A0A072TPN3_MEDTR WRKY family transcription factor OS=Medicago truncatula GN=MTR_8g028565 PE=4 SV=1	absent	Messire	0.176251	-0.74086
PsCam036437	tr|A0A072TYQ9|A0A072TYQ9_MEDTR Uncharacterized protein OS=Medicago truncatula GN=MTR_7g056243 PE=4 SV=1	0.925999	Messire	-1.67129	-0.0321565
PsCam053445	PsCam053445 none	P665	absent	-0.564026	0.0930894
PsCam013210	tr|A0A072UMK6|A0A072UMK6_MEDTR DnaK family protein OS=Medicago truncatula GN=MTR_4g088515 PE=3 SV=1	P665	absent	0.041563	-0.248448
PsCam046221	tr|A0A072UT04|A0A072UT04_MEDTR Zinc ion-binding protein OS=Medicago truncatula GN=MTR_4g125720 PE=4 SV=1	Messire	absent	0.282004	0.0741625
PsCam006705	tr|G7JY17|G7JY17_MEDTR Dihydropterin pyrophosphokinase/dihydropteroate synthase OS=Medicago truncatula GN=MTR_5g044980 PE=4 SV=1	Messire	absent	0.650635	-0.201282
PsCam024856	PsCam024856 hit Medtr6te029550.1 : none	absent	Messire	-1.92266	-1.82312
PsCam036812	tr|A0A072VPY1|A0A072VPY1_MEDTR Carbohydrate-binding protein of the ER protein OS=Medicago truncatula GN=MTR_1g093630 PE=4 SV=1	absent	P665	Messire	0.621488
PsCam035679	tr|G7LFG8|G7LFG8_MEDTR Pentatricopeptide (PPR) repeat protein OS=Medicago truncatula GN=MTR_8g063290 PE=4 SV=1	absent	Messire	0.494109	-0.551678
Contig600	tr|Q2HU05|Q2HU05_MEDTR Integrase, catalytic region, Zinc finger, CCHC-type, Peptidase aspartic, catalytic OS=Medicago truncatula GN=MtrDRAFT_AC149577g2v1 PE=4 SV=1	Messire	0.206451	0.332775	-0.976916
PsCam045063	tr|A0A072TIQ8|A0A072TIQ8_MEDTR Extra-large G-like protein OS=Medicago truncatula GN=MTR_0024s0020 PE=4 SV=1	P665	Messire	1.00632	0.409745
PsCam038669	tr|I1K1J8|I1K1J8_SOYBN Uncharacterized protein OS=Glycine max GN=GLYMA_05G004700 PE=4 SV=1	absent	P665	1.22963	3.35835
PsCam024441	PsCam024441 hit C.cajan_03879 : A5AL35_VITVI Putative uncharacterized protein OS=Vitis vinifera GN=VITISV_032464 PE=4 SV=1	absent	P665	Messire	Messire
PsCam022066	PsCam022066 hit LjChr0t6591 : Zinc finger, CCHC-type, Transposase, MuDR, plant, Zinc finger, SWIM-type, MULE transposase, conserved domain, IPR001878:Zinc finger, CCHC-type, IPR004332:Transposase, MuDR, plant, IPR007527:Zinc finger, SWIM-type, IPR018289:MULE transposase, conserved domain,	Messire	P665	0.161269	-0.68193
Contig8350	tr|G7IKA0|G7IKA0_MEDTR Pentatricopeptide (PPR) repeat protein OS=Medicago truncatula GN=MTR_2g015530 PE=4 SV=1	P665	absent	-0.516922	-1.67949
TRINITY_DN15651_c0_g1_i1	tr|F7XUF3|F7XUF3_MIDMI Cytochrome b OS=Midichloria mitochondrii (strain IricVA) GN=qcrB PE=3 SV=1	P665	absent	-1.36417	Messire
Contig6328	tr|I3SM08|I3SM08_MEDTR Uncharacterized protein OS=Medicago truncatula PE=2 SV=1	-2.38628	-3.60288	-1.219	-0.724352
PsCam054915	tr|A0A072TZR8|A0A072TZR8_MEDTR DUF674 family protein OS=Medicago truncatula GN=MTR_7g063840 PE=4 SV=1	P665	P665	Messire	-0.964495
PsCam037331	tr|A2Q5T1|A2Q5T1_MEDTR Tetratricopeptide-like helical OS=Medicago truncatula GN=MtrDRAFT_AC169177g7v1 PE=4 SV=1	P665	P665	-1.41232	-1.27038
PsCam035305	tr|I1LTQ6|I1LTQ6_SOYBN Uncharacterized protein OS=Glycine max GN=GLYMA_12G180700 PE=4 SV=2	Messire	Messire	-0.823749	0.421751
PsCam036196	tr|G7IKZ9|G7IKZ9_MEDTR Polygalacturonase plant-like protein OS=Medicago truncatula GN=MTR_2g032710 PE=3 SV=1	Messire	P665	-0.0840643	0.0403175
PsCam000076	tr|A0A072UB06|A0A072UB06_MEDTR Cyclin-dependent kinase OS=Medicago truncatula GN=MTR_6g080470 PE=3 SV=1	Messire	absent	1.49411	0.0364773
PsCam044044	tr|G7L601|G7L601_MEDTR Serine/Threonine-kinase KIPK-like protein OS=Medicago truncatula GN=MTR_7g104180 PE=4 SV=1	Messire	absent	0.9958	-0.0643777
PsCam037002	tr|A0A0B2RYY7|A0A0B2RYY7_GLYSO Uncharacterized protein OS=Glycine soja GN=glysoja_013634 PE=4 SV=1	absent	P665	-0.36257	0.544845
PsCam009552	tr|A0A072TSB8|A0A072TSB8_MEDTR Mechanosensitive ion channel family protein OS=Medicago truncatula GN=MTR_8g071250 PE=4 SV=1	absent	P665	-1.08938	0.307674
PsCam036370	tr|I1LGI1|I1LGI1_SOYBN Uncharacterized protein OS=Glycine max GN=GLYMA_11G026400 PE=4 SV=1	absent	Messire	-0.671293	0.227619
PsCam049757	tr|G7IBV3|G7IBV3_MEDTR Nucleotide/sugar transporter family protein OS=Medicago truncatula GN=MTR_1g098240 PE=4 SV=1	Messire	absent	1.69817	-0.306468
PsCam033607	tr|A0A151RAR9|A0A151RAR9_CAJCA Transposon Ty3-G Gag-Pol polyprotein OS=Cajanus cajan GN=KK1_039110 PE=4 SV=1	P665	absent	3.81604	1.20645
PsCam007285	tr|G7JLW0|G7JLW0_MEDTR Receptor-like kinase OS=Medicago truncatula GN=MTR_4g014900 PE=3 SV=1	P665	absent	-0.0836579	-1.55168
PsCam035982	tr|A0A072TMI2|A0A072TMI2_MEDTR rRNA processing/ribosome biogenesis protein OS=Medicago truncatula GN=MTR_8g028030 PE=4 SV=1	P665	absent	-0.0867789	-0.123253
PsCam036547	tr|G7LCK2|G7LCK2_MEDTR UDP-glucosyltransferase family protein OS=Medicago truncatula GN=MTR_8g008970 PE=4 SV=1	P665	P665	0.274622	1.42701
PsCam045958	tr|G7KBU0|G7KBU0_MEDTR Lipase OS=Medicago truncatula GN=MTR_5g081550 PE=4 SV=1	P665	absent	0.0465635	-0.00441867
PsCam048072	tr|A0A072U6U7|A0A072U6U7_MEDTR Transmembrane protein, putative OS=Medicago truncatula GN=MTR_7g007880 PE=4 SV=1	absent	P665	1.29228	0.973033
PsCam004648	tr|G7JR94|G7JR94_MEDTR Verticillium wilt resistance-like protein OS=Medicago truncatula GN=MTR_4g019030 PE=4 SV=1	absent	Messire	0.905535	0.357054
PsCam040025	tr|A0A072TMI1|A0A072TMI1_MEDTR AP2 domain class transcription factor OS=Medicago truncatula GN=MTR_8g027465 PE=4 SV=1	absent	Messire	0.751339	0.561459
PsCam038126	tr|A0A072VTJ7|A0A072VTJ7_MEDTR F-box/LRR protein, putative OS=Medicago truncatula GN=MTR_1g050478 PE=4 SV=1	absent	Messire	2.37399	0.412705
PsCam005375	PsCam005375 hit Glyma04g33110.1|PACid:16256595 : PF00072,PF06203,PTHR23283,AT5G61380.1,TOC1,TOC1,(TIMING,OF,CAB,EXPRESSION,1),,transcription,regulator/,two-component,response,regulator	P665	P665	P665	P665
PsCam034808	tr|A0A072U3J9|A0A072U3J9_MEDTR Gibberellin receptor GID1, putative OS=Medicago truncatula GN=MTR_7g107040 PE=4 SV=1	P665	absent	0.139135	1.38209
PsCam050703	tr|A0A072TYW1|A0A072TYW1_MEDTR Lipase OS=Medicago truncatula GN=MTR_7g029365 PE=3 SV=1	Messire	absent	-2.78867	-2.45333
PsCam049476	tr|G7JJ78|G7JJ78_MEDTR Transmembrane protein, putative OS=Medicago truncatula GN=MTR_4g132160 PE=4 SV=1	Messire	absent	-2.62484	-3.54756
PsCam035491	tr|A0A0B2RTB7|A0A0B2RTB7_GLYSO Condensin-2 complex subunit G2 OS=Glycine soja GN=glysoja_003418 PE=4 SV=1	absent	P665	-2.88811	-0.9626
PsCam003195	tr|G7IES9|G7IES9_MEDTR Uncharacterized protein OS=Medicago truncatula GN=MTR_1g100890 PE=4 SV=1	absent	P665	-0.655678	-0.340515
PsCam025653	tr|A0A072U4N2|A0A072U4N2_MEDTR LMBR1 integral membrane-like protein OS=Medicago truncatula GN=MTR_8g089925 PE=4 SV=1	absent	P665	1.0756	0.562736
Contig1989	PsCam024305 hit Glyma10g37050.1|PACid:16281250 : PTHR11999,KOG0629,AT1G43710.1,emb1075,emb1075,(embryo,defective,1075),,carboxy-lyase/,catalytic/,pyridoxal,phosphate,binding	absent	P665	1.91095	2.35414
PsCam045474	tr|A0A072UWU3|A0A072UWU3_MEDTR Lectin receptor kinase OS=Medicago truncatula GN=MTR_3g460810 PE=4 SV=1	absent	Messire	absent	0.396595
PsCam045278	tr|A0A072VGB7|A0A072VGB7_MEDTR Condensin-2 complex subunit H2-like protein OS=Medicago truncatula GN=MTR_2g436080 PE=4 SV=1	absent	P665	-0.89475	-0.0541787
PsCam036577	tr|A0A151T2Q1|A0A151T2Q1_CAJCA Potassium transporter OS=Cajanus cajan GN=KK1_023709 PE=3 SV=1	P665	absent	-0.434816	-0.138428
PsCam002093	tr|A0A072UGR2|A0A072UGR2_MEDTR SCF ubiquitin ligase, SKP1 component OS=Medicago truncatula GN=MTR_4g017860 PE=3 SV=1	Messire	absent	-3.84558	-3.28607
PsCam037328	tr|A0A072V9Z6|A0A072V9Z6_MEDTR Uncharacterized protein OS=Medicago truncatula GN=MTR_2g078220 PE=4 SV=1	P665	Messire	0.552129	1.09864
PsCam040464	tr|A0A0S3T0F5|A0A0S3T0F5_PHAAN Uncharacterized protein OS=Vigna angularis var. angularis GN=Vigan.09G218300 PE=4 SV=1	absent	Messire	-1.40961	0.0306968
PsCam040194	tr|G7J9Q4|G7J9Q4_MEDTR ABC transporter B family protein OS=Medicago truncatula GN=MTR_3g093430 PE=4 SV=2	Messire	absent	1.13936	-0.223667
PsCam050582	tr|A0A151S6L2|A0A151S6L2_CAJCA 25.3 kDa vesicle transport protein OS=Cajanus cajan GN=KK1_027707 PE=3 SV=1	Messire	Messire	2.13519	1.33739
PsCam001999	tr|G7K582|G7K582_MEDTR Maternal effect embryo arrest protein OS=Medicago truncatula GN=MTR_5g016450 PE=4 SV=1	Messire	absent	-0.464992	-0.346391
PsCam003263	tr|G7JAQ7|G7JAQ7_MEDTR SAUR-like auxin-responsive family protein OS=Medicago truncatula GN=MTR_3g084210 PE=4 SV=1	P665	3.37771	0.62379	0.0887165
PsCam005270	PsCam005270 hit AT4G09670.1 : Oxidoreductase family protein	P665	absent	1.79152	1.385
PsCam040460	tr|A0A072TJ77|A0A072TJ77_MEDTR CASP-like protein OS=Medicago truncatula GN=MTR_0004s0210 PE=3 SV=1	Messire	Messire	absent	1.61566
PsCam036350	tr|A0A151RSQ1|A0A151RSQ1_CAJCA DNA mismatch repair protein Mlh1 OS=Cajanus cajan GN=KK1_032871 PE=4 SV=1	Messire	Messire	0.0919197	0.839575
PsCam000541	tr|A0A072UXB4|A0A072UXB4_MEDTR GDP-mannose transporter GONST2-like protein OS=Medicago truncatula GN=MTR_3g463360 PE=4 SV=1	Messire	absent	0.0567484	0.0350003
PsCam058290	tr|G7IVT6|G7IVT6_MEDTR Transcription factor radialis-like protein OS=Medicago truncatula GN=MTR_3g013440 PE=4 SV=1	Messire	absent	0.905535	-1.64295
PsCam039142	tr|B7FH17|B7FH17_MEDTR Putative uncharacterized protein OS=Medicago truncatula PE=2 SV=1	absent	P665	4.61014	3.14312
PsCam044323	tr|Q2HUK8|Q2HUK8_MEDTR KIP1-like OS=Medicago truncatula GN=MtrDRAFT_AC149131g11v2 PE=4 SV=1	absent	Messire	-0.961623	-0.0651907
PsCam048953	tr|A2Q297|A2Q297_MEDTR Plant/F14N23-6 protein OS=Medicago truncatula GN=MTR_4g083940 PE=4 SV=1	absent	P665	0.370007	0.439505
PsCam049032	sp|Q6RHR6|DMI1_MEDTR Ion channel DMI1 OS=Medicago truncatula GN=DMI1 PE=1 SV=1	absent	Messire	-0.0874628	-0.079299
PsCam043542	tr|I3SG07|I3SG07_MEDTR Ethphon-induced protein OS=Medicago truncatula GN=MTR_4g099050 PE=2 SV=1	absent	P665	0.23472	-0.736162
PsCam036935	tr|I1LM87|I1LM87_SOYBN Uncharacterized protein OS=Glycine max GN=GLYMA_11G213300 PE=4 SV=2	P665	P665	-1.67319	0.134573
PsCam049323	tr|G7JAN8|G7JAN8_MEDTR Myb/SANT-like DNA-binding domain protein OS=Medicago truncatula GN=MTR_3g070080 PE=4 SV=2	Messire	absent	-0.21856	0.00108433
PsCam037944	tr|G7K134|G7K134_MEDTR Basic helix loop helix (BHLH) DNA-binding family protein OS=Medicago truncatula GN=MTR_5g014640 PE=4 SV=2	absent	P665	3.07907	1.61566
PsCam035769	tr|G7K1Q1|G7K1Q1_MEDTR Zein-binding protein OS=Medicago truncatula GN=MTR_5g078300 PE=4 SV=1	P665	0.206451	P665	0.76918
PsCam037272	tr|A0A072U667|A0A072U667_MEDTR B3 DNA-binding domain protein OS=Medicago truncatula GN=MTR_7g117455 PE=4 SV=1	P665	absent	0.332775	1.61566
PsCam060243	tr|G7KBA2|G7KBA2_MEDTR 17.6 kDa class I heat shock protein OS=Medicago truncatula GN=MTR_5g064060 PE=3 SV=1	P665	absent	-2.20281	-4.29535
PsCam036307	tr|A0A151RQW3|A0A151RQW3_CAJCA K(+)/H(+) antiporter 13 OS=Cajanus cajan GN=KK1_033526 PE=4 SV=1	Messire	absent	-2.07857	0.036876
PsCam037510	tr|G7L202|G7L202_MEDTR DOF-type zinc finger DNA-binding family protein OS=Medicago truncatula GN=MTR_7g010950 PE=4 SV=1	absent	P665	0.234338	0.975547
PsCam037531	tr|A0A072UZ42|A0A072UZ42_MEDTR Acyl-CoA N-acyltransferase (NAT) superfamily protein, putative OS=Medicago truncatula GN=MTR_3g465010 PE=4 SV=1	absent	P665	P665	-1.11713
PsCam056121	PsCam056121 none	P665	Messire	-1.66183	Messire
PsCam045836	tr|G7I766|G7I766_MEDTR Phosphotransferase OS=Medicago truncatula GN=MTR_1g025140 PE=3 SV=1	P665	Messire	1.38017	-0.133074
PsCam036824	tr|A0A072UTR8|A0A072UTR8_MEDTR Plus-3 domain protein OS=Medicago truncatula GN=MTR_4g032885 PE=4 SV=1	absent	Messire	-0.0836579	-0.550474
[truncated: 4,784 more rows]

## Sheet: induced after infection
List of genes induced after infection in P665 comapared to Messire in at least one time point after inoculation
gene_id	description
PsCam059576	tr|A0A072V525|A0A072V525_MEDTR F-box plant-like protein, putative OS=Medicago truncatula GN=MTR_2g023770 PE=4 SV=1
PsCam037934	tr|A2Q1D6|A2Q1D6_MEDTR Ovarian tumour, otubain, related OS=Medicago truncatula GN=MtrDRAFT_AC148775g33v2 PE=4 SV=1
Contig409	tr|G7JFZ0|G7JFZ0_MEDTR Photosystem II reaction center protein K OS=Medicago truncatula GN=psbK PE=2 SV=1
Contig1927	tr|I3SDN2|I3SDN2_MEDTR Uncharacterized protein OS=Medicago truncatula PE=2 SV=1
Contig8650	tr|A0A072VM68|A0A072VM68_MEDTR Solute carrier family 40 protein OS=Medicago truncatula GN=MTR_1g084140 PE=4 SV=1
PsCam059290	tr|A0A072UN50|A0A072UN50_MEDTR LRR receptor-like kinase OS=Medicago truncatula GN=MTR_6g093050 PE=4 SV=1
PsCam030886	tr|N0DNY6|N0DNY6_PHAAN Cytochrome c oxidase subunit 1 OS=Phaseolus angularis GN=cox1 PE=3 SV=1
Contig554	tr|W8CYK5|W8CYK5_MEDTR Cytochrome b6 OS=Medicago truncatula f. tricycla GN=petB PE=3 SV=1
Contig2567	tr|A0A072TV41|A0A072TV41_MEDTR Transducin/WD40 repeat protein OS=Medicago truncatula GN=MTR_8g089650 PE=4 SV=1
Contig7257	tr|I3T7X1|I3T7X1_MEDTR SAUR-like auxin-responsive family protein OS=Medicago truncatula GN=MTR_4g025830 PE=2 SV=1
Contig91	sp|Q2PMM5|YCF2_SOYBN Protein Ycf2 OS=Glycine max GN=ycf2-A PE=3 SV=1
PsCam038614	tr|A0A072VQ47|A0A072VQ47_MEDTR Acyl-[acyl-carrier-protein] hydrolase OS=Medicago truncatula GN=MTR_1g109110 PE=3 SV=1
PsCam035691	tr|A0A072UT37|A0A072UT37_MEDTR Disease resistance protein (CC-NBS-LRR class) family protein OS=Medicago truncatula GN=MTR_3g012240 PE=3 SV=1
TRINITY_DN18318_c0_g1_i1	uncharacterized RNA
Contig10636	tr|Q6VM15|Q6VM15_MEDTR Metal transport protein OS=Medicago truncatula GN=ZIP7 PE=2 SV=1
PsCam002037	tr|G7LJH7|G7LJH7_MEDTR DUF1685 family protein OS=Medicago truncatula GN=MTR_8g086820 PE=4 SV=2
PsCam000610	tr|I3SFJ5|I3SFJ5_MEDTR Uncharacterized protein OS=Medicago truncatula PE=2 SV=1
PsCam036090	tr|A0A072VHY0|A0A072VHY0_MEDTR Pentatricopeptide (PPR) repeat protein OS=Medicago truncatula GN=MTR_1g041310 PE=4 SV=1
Contig1684	tr|V7CBT4|V7CBT4_PHAVU Uncharacterized protein OS=Phaseolus vulgaris GN=PHAVU_003G113100g PE=4 SV=1
TRINITY_DN52835_c0_g1_i1	sp|Q2PMT6|PETN_SOYBN Cytochrome b6-f complex subunit 8 OS=Glycine max GN=petN PE=3 SV=1
PsCam017333	tr|G7KCF3|G7KCF3_MEDTR Syntaxin of plants protein OS=Medicago truncatula GN=MTR_5g029650 PE=3 SV=2
PsCam021556	tr|G7L647|G7L647_MEDTR Core histone H2A/H2B/H3/H4 OS=Medicago truncatula GN=MTR_7g013610 PE=3 SV=1
Contig1857	tr|S4SZZ8|S4SZZ8_MEDTR Cytochrome f OS=Medicago truncatula GN=petA PE=3 SV=1
PsCam043281	tr|A0A0L9U443|A0A0L9U443_PHAAN Uncharacterized protein OS=Phaseolus angularis GN=LR48_Vigan03g056000 PE=4 SV=1
Contig197_2	tr|S4T055|S4T055_MEDTR ATP synthase subunit beta OS=Medicago truncatula GN=atpB PE=3 SV=1
PsCam012731	PsCam012731 hit AT4G10050.1 : esterase/lipase/thioesterase family protein
PsCam001582	tr|Q1RSI2|Q1RSI2_MEDTR Glutathione S-transferase, amino-terminal domain protein OS=Medicago truncatula GN=MTR_1g090060 PE=4 SV=1
PsCam005121	tr|A0A126TEZ4|A0A126TEZ4_MEDTR ATPase subunit 8 OS=Medicago truncatula GN=atp8 PE=4 SV=1
PsCam011942	PsCam011942 hit Medtr6g012090.1 : none
PsCam045588	tr|G7KRU9|G7KRU9_MEDTR Heavy-metal-associated domain protein OS=Medicago truncatula GN=MTR_7g108560 PE=4 SV=2
PsCam038260	tr|A0A072UUJ2|A0A072UUJ2_MEDTR Plant/F9H3-4 protein OS=Medicago truncatula GN=MTR_4g044297 PE=4 SV=1
Contig2347	tr|A0A1D8DD80|A0A1D8DD80_CAJCA NADH-plastoquinone oxidoreductase subunit 5 OS=Cajanus cajan GN=ndhF PE=3 SV=1
PsCam049710	tr|G7JLM2|G7JLM2_MEDTR F-box and associated interaction domain protein OS=Medicago truncatula GN=MTR_4g133170 PE=4 SV=1
Contig320_2	tr|C6T2X3|C6T2X3_SOYBN Putative uncharacterized protein OS=Glycine max PE=2 SV=1
Contig431	tr|S4T0W7|S4T0W7_MEDTR Ribosomal protein L33 OS=Medicago truncatula GN=rpl33 PE=3 SV=1
PsCam041050	tr|G7LE17|G7LE17_MEDTR Uncharacterized protein OS=Medicago truncatula GN=MTR_8g093620 PE=4 SV=1
Contig6927	tr|G7ID54|G7ID54_MEDTR Xyloglucan galactosyltransferase KATAMARI-like protein OS=Medicago truncatula GN=MTR_1g102430 PE=4 SV=2
Contig5324	tr|G7JXL7|G7JXL7_MEDTR Trm112p-like protein OS=Medicago truncatula GN=MTR_5g022760 PE=2 SV=1
PsCam018931	tr|W8CVC9|W8CVC9_MEDTR Putative photosystem I assembly protein Ycf4 OS=Medicago truncatula f. tricycla GN=ycf4 PE=4 SV=1
PsCam024452	tr|G7KC87|G7KC87_MEDTR Cupin family protein OS=Medicago truncatula GN=MTR_5g019780 PE=4 SV=2
Contig7007	tr|A0A072VW67|A0A072VW67_MEDTR Transmembrane protein, putative OS=Medicago truncatula GN=MTR_1g067320 PE=4 SV=1
PsCam055021	tr|G7K362|G7K362_MEDTR DUF4228 domain protein OS=Medicago truncatula GN=MTR_5g089820 PE=4 SV=1
Contig8572	tr|K7KEM2|K7KEM2_SOYBN Uncharacterized protein OS=Glycine max GN=GLYMA_03G123500 PE=4 SV=1
PsCam038018	tr|G7JBS1|G7JBS1_MEDTR Sulfate transporter-like protein OS=Medicago truncatula GN=MTR_3g108190 PE=4 SV=1
PsCam051361	tr|G7ICX3|G7ICX3_MEDTR Transmembrane protein, putative OS=Medicago truncatula GN=MTR_1g086950 PE=2 SV=1
PsCam055392	tr|K5WGE4|K5WGE4_PHACS Uncharacterized protein OS=Phanerochaete carnosa (strain HHB-10118-sp) GN=PHACADRAFT_179284 PE=4 SV=1
PsCam050047	tr|A0A072TXT6|A0A072TXT6_MEDTR Bromodomain transcription factor OS=Medicago truncatula GN=MTR_7g015100 PE=4 SV=1
PsCam029424	tr|V7CAM4|V7CAM4_PHAVU Uncharacterized protein OS=Phaseolus vulgaris GN=PHAVU_003G117600g PE=4 SV=1
PsCam040071	tr|A0A151TPU3|A0A151TPU3_CAJCA Retrovirus-related Pol polyprotein from transposon TNT 1-94 OS=Cajanus cajan GN=KK1_022691 PE=4 SV=1
Contig6757	tr|G7IKM6|G7IKM6_MEDTR Beta-amylase OS=Medicago truncatula GN=MTR_2g089030 PE=3 SV=2
PsCam023167	tr|W8CYC3|W8CYC3_MEDTR NAD(P)H-quinone oxidoreductase subunit K, chloroplastic OS=Medicago truncatula f. tricycla GN=ndhK PE=3 SV=1
PsCam040340	tr|A0A072U134|A0A072U134_MEDTR PRA1 family protein OS=Medicago truncatula GN=MTR_7g081655 PE=3 SV=1
PsCam044847	tr|A0A1D8DAR3|A0A1D8DAR3_CAJCA DNA-directed RNA polymerase subunit beta'' OS=Cajanus cajan GN=rpoC2 PE=3 SV=1
Contig1843	tr|A0A151TB60|A0A151TB60_CAJCA Retrovirus-related Pol polyprotein from transposon TNT 1-94 (Fragment) OS=Cajanus cajan GN=KK1_018881 PE=4 SV=1
PsCam003351	PsCam003351 hit AT3G13010.1 : hAT transposon superfamily protein
Contig1896	PsCam007630 hit Glyma08g18590.1|PACid:16271619 : PF00225,PTHR16012,KOG0239,AT1G72250.1,kinesin,motor,protein-related
Contig2500	tr|A0A072VEH4|A0A072VEH4_MEDTR Receptor-like kinase OS=Medicago truncatula GN=MTR_1g028130 PE=4 SV=1
PsCam002177	tr|A0A072V691|A0A072V691_MEDTR Uncharacterized protein OS=Medicago truncatula GN=MTR_2g023010 PE=4 SV=1
Contig3995	tr|A0A072U907|A0A072U907_MEDTR Beta-D-glucoside glucohydrolase OS=Medicago truncatula GN=MTR_6g028090 PE=4 SV=1
PsCam070056	tr|M1FIU0|M1FIU0_SOYBN Ribosomal protein S3 OS=Glycine max GN=rps3 PE=3 SV=1
PsCam025067	PsCam025067 hit C.cajan_42843 : Q84ZV5_SOYBN Polyprotein OS=Glycine max PE=4 SV=1
Contig5742	tr|A0A151REJ2|A0A151REJ2_CAJCA Retrovirus-related Pol polyprotein from transposon TNT 1-94 OS=Cajanus cajan GN=KK1_037587 PE=4 SV=1
Contig11629	tr|G7L1V1|G7L1V1_MEDTR HXXXD-type acyl-transferase family protein OS=Medicago truncatula GN=MTR_7g114960 PE=4 SV=1
PsCam011193	tr|A0A072TUM6|A0A072TUM6_MEDTR RING-H2 finger ATL21A-like protein OS=Medicago truncatula GN=MTR_8g099495 PE=4 SV=1
PsCam011431	tr|G7LES3|G7LES3_MEDTR Methyltransferase family protein, putative OS=Medicago truncatula GN=MTR_8g077610 PE=4 SV=1
PsCam052716	tr|A0A0S3SDG7|A0A0S3SDG7_PHAAN Uncharacterized protein OS=Vigna angularis var. angularis GN=Vigan.06G216300 PE=4 SV=1
PsCam006825	tr|W8CYC4|W8CYC4_MEDTR Maturase K OS=Medicago truncatula f. tricycla GN=matK PE=3 SV=1
PsCam004613	tr|A0A0L9TCV0|A0A0L9TCV0_PHAAN Uncharacterized protein OS=Phaseolus angularis GN=LR48_Vigan538s000600 PE=4 SV=1
PsCam005005	tr|A0A072VGE2|A0A072VGE2_MEDTR Pollen Ole e I family allergen OS=Medicago truncatula GN=MTR_1g033080 PE=4 SV=1
Contig576	tr|Q2HW89|Q2HW89_MEDTR Integrase, catalytic region, Ribonuclease H OS=Medicago truncatula GN=MtrDRAFT_AC147774g2v1 PE=4 SV=1
PsCam002366	tr|G7L0A0|G7L0A0_MEDTR EF hand calcium-binding family protein OS=Medicago truncatula GN=MTR_7g075040 PE=4 SV=1
PsCam046092	tr|G7ZYE6|G7ZYE6_MEDTR Substrate carrier family protein OS=Medicago truncatula GN=MTR_1g090330 PE=3 SV=1
PsCam050794	tr|A0A072VDI5|A0A072VDI5_MEDTR Hexosyltransferase OS=Medicago truncatula GN=MTR_1g021855 PE=3 SV=1
PsCam055935	tr|G7ID28|G7ID28_MEDTR ABC transporter-like family-protein OS=Medicago truncatula GN=MTR_1g099280 PE=4 SV=2
PsCam048868	tr|G7I611|G7I611_MEDTR Meprin and TRAF (MATH)-like domain protein OS=Medicago truncatula GN=MTR_1g044450 PE=4 SV=1
Contig3714	PsCam005957 none
PsCam033547	tr|A0A072UKB9|A0A072UKB9_MEDTR PPR containing plant-like protein OS=Medicago truncatula GN=MTR_4g040410 PE=4 SV=1
PsCam044089	tr|V7B7G0|V7B7G0_PHAVU Uncharacterized protein OS=Phaseolus vulgaris GN=PHAVU_008G228700g PE=4 SV=1
PsCam027564	PsCam027564 hit AT3G29270.1 : RING/U-box superfamily protein
Contig9676	tr|A0A072U8K5|A0A072U8K5_MEDTR Glycosyltransferase OS=Medicago truncatula GN=MTR_6g033660 PE=3 SV=1
PsCam056033	tr|A0A072VPG6|A0A072VPG6_MEDTR Myb-like transcription factor family protein OS=Medicago truncatula GN=MTR_1g090670 PE=4 SV=1
PsCam013495	PsCam013495 hit C.cajan_38403 : B9SK68_RICCO Putative uncharacterized protein OS=Ricinus communis GN=RCOM_1027630 PE=4 SV=1
PsCam027865	tr|A0A072TQ39|A0A072TQ39_MEDTR Auxin response factor OS=Medicago truncatula GN=MTR_8g446900 PE=3 SV=1
PsCam012998	tr|A0A072U799|A0A072U799_MEDTR Cation calcium exchanger OS=Medicago truncatula GN=MTR_6g027580 PE=3 SV=1
PsCam002900	PsCam002900 hit Glyma19g38340.1|PACid:16314191 : PF02362,AT5G06250.1,transcription,factor
PsCam035378	tr|A0A0R0EGI5|A0A0R0EGI5_SOYBN Uncharacterized protein OS=Glycine max GN=GLYMA_U020100 PE=4 SV=1
Contig1928	sp|Q2PMU2|PSAB_SOYBN Photosystem I P700 chlorophyll a apoprotein A2 OS=Glycine max GN=psaB PE=3 SV=1
PsCam053809	tr|F4NW02|F4NW02_BATDJ Actin protein 4, isoform b OS=Batrachochytrium dendrobatidis (strain JAM81 / FGSC 10211) GN=BATDEDRAFT_9320 PE=3 SV=1
PsCam048785	tr|I1L252|I1L252_SOYBN Uncharacterized protein OS=Glycine max GN=GLYMA_09G087900 PE=4 SV=2
PsCam046785	PsCam046785 hit Medtr6te065260.1 : none
Contig1383	tr|I3T0H2|I3T0H2_MEDTR ATP synthase CF0 C subunit OS=Medicago truncatula GN=atpH PE=2 SV=1
PsCam029247	tr|G7K1C3|G7K1C3_MEDTR Auxin efflux carrier family protein OS=Medicago truncatula GN=MTR_5g024660 PE=4 SV=1
PsCam048712	PsCam048712 hit Glyma06g20350.1|PACid:16263604 : PF00612,PTHR13140:SF30,AT1G74690.1,IQD31,IQD31,(IQ-domain,31),,calmodulin,binding
PsCam049095	tr|G7IC40|G7IC40_MEDTR Phosphogluco-mutase OS=Medicago truncatula GN=MTR_1g102010 PE=4 SV=1
Contig246	tr|A0A072TVJ0|A0A072TVJ0_MEDTR Transmembrane amino acid transporter family protein OS=Medicago truncatula GN=MTR_8g099320 PE=4 SV=1
PsCam048817	tr|K7LJY2|K7LJY2_SOYBN Uncharacterized protein OS=Glycine max GN=GLYMA_10G171700 PE=4 SV=1
Contig8393	tr|G7KYP1|G7KYP1_MEDTR Chaperone protein DnaJ OS=Medicago truncatula GN=MTR_7g113530 PE=4 SV=1
PsCam038412	tr|G7K0X2|G7K0X2_MEDTR Mitotic checkpoint protein BUB3 OS=Medicago truncatula GN=MTR_5g005120 PE=4 SV=1
Contig1863	tr|G7IHC5|G7IHC5_MEDTR Uncharacterized protein OS=Medicago truncatula GN=MTR_2g082450 PE=4 SV=1
PsCam035262	tr|A0A151T2M6|A0A151T2M6_CAJCA Helicase SEN1 OS=Cajanus cajan GN=KK1_023727 PE=4 SV=1
PsCam043134	tr|A0A072U5X1|A0A072U5X1_MEDTR Calcineurin B-like protein 4-1 OS=Medicago truncatula GN=MTR_8g099570 PE=4 SV=1
PsCam046096	tr|G7JVM0|G7JVM0_MEDTR NADH-ubiquinone/plastoquinone oxidoreductase chain 6 OS=Medicago truncatula GN=MTR_4g006110 PE=3 SV=1
PsCam026030	tr|G7KTK7|G7KTK7_MEDTR DIS3-exonuclease-like protein OS=Medicago truncatula GN=MTR_7g092170 PE=4 SV=1
PsCam004710	tr|A0A151U4F7|A0A151U4F7_CAJCA Tetratricopeptide repeat protein 7A OS=Cajanus cajan GN=KK1_006812 PE=4 SV=1
PsCam056670	tr|Q1AKH8|Q1AKH8_SOYBN Reverse transcriptase family member OS=Glycine max PE=4 SV=1
PsCam048317	tr|G7J2M4|G7J2M4_MEDTR Cyclin-dependent kinase OS=Medicago truncatula GN=MTR_3g096960 PE=3 SV=2
Contig2902	tr|A0A072TH57|A0A072TH57_MEDTR Uncharacterized protein OS=Medicago truncatula GN=MTR_0077s0010 PE=4 SV=1
PsCam056547	tr|G7J405|G7J405_MEDTR Epidermal patterning factor-like protein, putative OS=Medicago truncatula GN=MTR_3g110550 PE=4 SV=1
Contig7026	tr|G7I492|G7I492_MEDTR AP2/ERF and B3 domain transcription factor OS=Medicago truncatula GN=MTR_1g093600 PE=4 SV=1
PsCam038132	tr|G7J6F2|G7J6F2_MEDTR Heat shock transcription factor OS=Medicago truncatula GN=MTR_3g101870 PE=3 SV=1
PsCam011955	PsCam011955 hit Glyma02g13580.1|PACid:16247976 : AT2G03830.1,unknown,protein
PsCam011233	PsCam011233 hit C.cajan_07300 : O04543_ARATH F20P5.25 protein OS=Arabidopsis thaliana GN=F20P5.25 PE=4 SV=1
PsCam057024	tr|A0A0R0KWG6|A0A0R0KWG6_SOYBN Uncharacterized protein OS=Glycine max GN=GLYMA_02G123100 PE=4 SV=1
PsCam050716	tr|G7KBW9|G7KBW9_MEDTR Fcf2 pre-rRNA processing protein OS=Medicago truncatula GN=MTR_5g081850 PE=2 SV=2
PsCam000184	tr|G7IA30|G7IA30_MEDTR Splicing factor U2af small subunit A-like protein OS=Medicago truncatula GN=MTR_1g035130 PE=4 SV=2
PsCam037542	tr|A0A072UM29|A0A072UM29_MEDTR Glycoside hydrolase family 17 protein OS=Medicago truncatula GN=MTR_4g084480 PE=3 SV=1
PsCam039428	tr|G7K8S8|G7K8S8_MEDTR AP2 domain class transcription factor OS=Medicago truncatula GN=MTR_5g058470 PE=4 SV=2
PsCam039282	tr|G7J358|G7J358_MEDTR Fe-S metabolism associated domain protein OS=Medicago truncatula GN=MTR_3g086590 PE=2 SV=1
PsCam003151	PsCam003151 hit Glyma13g38700.1|PACid:16293076 : PF00225,PTHR16012,KOG4280,AT3G44050.1,kinesin,motor,protein-related
PsCam014158	tr|G7K464|G7K464_MEDTR Glycosyltransferase OS=Medicago truncatula GN=MTR_5g035580 PE=3 SV=1
PsCam025922	PsCam025922 hit Medtr3te098200.1 : none
Contig625	tr|I1KJS9|I1KJS9_SOYBN Uncharacterized protein OS=Glycine max GN=GLYMA_07G126800 PE=4 SV=1
PsCam055178	tr|G7I4Y5|G7I4Y5_MEDTR Transmembrane protein, putative OS=Medicago truncatula GN=MTR_1g093920 PE=4 SV=1
Contig7403	tr|G7JYH8|G7JYH8_MEDTR Uncharacterized protein OS=Medicago truncatula GN=MTR_5g066760 PE=4 SV=1
PsCam047021	tr|G7IS16|G7IS16_MEDTR Transmembrane protein, putative OS=Medicago truncatula GN=MTR_2g099440 PE=2 SV=2
PsCam055255	tr|I1MTZ5|I1MTZ5_SOYBN Uncharacterized protein OS=Glycine max GN=GLYMA_17G105300 PE=4 SV=1
PsCam040161	tr|G7L9F6|G7L9F6_MEDTR Dirigent protein OS=Medicago truncatula GN=MTR_8g073850 PE=3 SV=1
PsCam038587	tr|G7I498|G7I498_MEDTR NAC transcription factor-like protein OS=Medicago truncatula GN=MTR_1g093680 PE=4 SV=2
PsCam027308	tr|A0A072UT57|A0A072UT57_MEDTR E3 ubiquitin-protein ligase XBAT31-like protein (Fragment) OS=Medicago truncatula GN=MTR_4g021880 PE=4 SV=1
PsCam045363	tr|A0A151RNZ1|A0A151RNZ1_CAJCA Transcription initiation factor TFIID subunit 5 OS=Cajanus cajan GN=KK1_034305 PE=4 SV=1
PsCam012894	tr|G7JC29|G7JC29_MEDTR DNA polymerase alpha subunit B OS=Medicago truncatula GN=MTR_3g085750 PE=3 SV=1
PsCam041494	tr|A0A0L9VQ35|A0A0L9VQ35_PHAAN Uncharacterized protein OS=Phaseolus angularis GN=LR48_Vigan11g001900 PE=4 SV=1
TRINITY_DN10045_c0_g2_i1	uncharacterized RNA
PsCam027973	PsCam027973 hit Glyma08g38160.1|PACid:16273135 : PF00069,PF07714,PTHR23258,KOG1187,AT5G65530.1,protein,kinase,,putative
PsCam014133	tr|A0A072VQT2|A0A072VQT2_MEDTR F-box SKP2A-like protein OS=Medicago truncatula GN=MTR_1g029500 PE=4 SV=1
Contig2611	tr|G7KDD6|G7KDD6_MEDTR Glycosyltransferase family 90 protein OS=Medicago truncatula GN=MTR_5g010500 PE=4 SV=1
Contig5755	tr|G7ISB8|G7ISB8_MEDTR WD domain, G-beta repeat protein OS=Medicago truncatula GN=MTR_2g014020 PE=4 SV=2
PsCam029158	tr|G7LGG8|G7LGG8_MEDTR Patellin-3 protein OS=Medicago truncatula GN=MTR_8g095360 PE=4 SV=1
PsCam035405	tr|A0A072TQ18|A0A072TQ18_MEDTR Serine/Threonine-kinase abkC-like protein, putative OS=Medicago truncatula GN=MTR_8g464860 PE=4 SV=1
Contig9223	tr|G7I2T8|G7I2T8_MEDTR Histidine phosphotransfer protein OS=Medicago truncatula GN=MTR_1g089130 PE=1 SV=1
PsCam030909	tr|A0A072VGE2|A0A072VGE2_MEDTR Pollen Ole e I family allergen OS=Medicago truncatula GN=MTR_1g033080 PE=4 SV=1
PsCam028910	tr|A0A072URN9|A0A072URN9_MEDTR STE family kinase domain protein OS=Medicago truncatula GN=MTR_4g005730 PE=4 SV=1
PsCam011081	tr|A0A072UPS8|A0A072UPS8_MEDTR Plastid phosphate translocator OS=Medicago truncatula GN=MTR_4g105630 PE=4 SV=1
PsCam034684	tr|A0A072VJU0|A0A072VJU0_MEDTR Serine/threonine phosphatase family, 2C domain protein OS=Medicago truncatula GN=MTR_1g067210 PE=3 SV=1
PsCam036876	tr|A0A072W1Y6|A0A072W1Y6_MEDTR Pentatricopeptide (PPR) repeat protein OS=Medicago truncatula GN=MTR_1g111670 PE=4 SV=1
PsCam007500	PsCam007500 hit Glyma07g31660.1|PACid:16268407 : PF01477,PF00305,PTHR11771,AT1G72520.1,lipoxygenase,,putative
PsCam042518	tr|G7KKP9|G7KKP9_MEDTR Pentatricopeptide (PPR) repeat protein OS=Medicago truncatula GN=MTR_6g078160 PE=4 SV=2
PsCam042517	tr|G7KSR1|G7KSR1_MEDTR RING zinc finger protein, putative OS=Medicago truncatula GN=MTR_7g109250 PE=4 SV=1
PsCam048553	tr|A0A0L9UW38|A0A0L9UW38_PHAAN Uncharacterized protein OS=Phaseolus angularis GN=LR48_Vigan07g050600 PE=4 SV=1
PsCam045406	tr|G7I596|G7I596_MEDTR Cysteine-rich receptor-kinase-like protein OS=Medicago truncatula GN=MTR_1g021610 PE=4 SV=2
TRINITY_DN47593_c0_g1_i1	uncharacterized RNA
PsCam046921	PsCam046921 hit LjChr1t2529 : none
PsCam035332	tr|K7K361|K7K361_SOYBN Uncharacterized protein OS=Glycine max GN=GLYMA_01G112300 PE=4 SV=1
PsCam036231	tr|A0A072U3F5|A0A072U3F5_MEDTR EEIG1/EHBP1 protein amino-terminal domain protein OS=Medicago truncatula GN=MTR_7g106540 PE=4 SV=1
PsCam034916	tr|G7L7M4|G7L7M4_MEDTR Small nuclear ribonucleoprotein OS=Medicago truncatula GN=MTR_8g021250 PE=4 SV=2
Contig6022	tr|V7BY98|V7BY98_PHAVU Uncharacterized protein OS=Phaseolus vulgaris GN=PHAVU_004G004800g PE=3 SV=1
PsCam029452	PsCam029452 hit LjChr0t7478 : RNA-directed DNA polymerase (reverse transcriptase), related, IPR015706:RNA-directed DNA polymerase (reverse transcriptase), related,
PsCam033998	tr|A0A072VDZ8|A0A072VDZ8_MEDTR Wall-associated receptor kinase-like protein OS=Medicago truncatula GN=MTR_1g010260 PE=4 SV=1
PsCam003095	PsCam003095 hit Medtr2g010310.1 : Sugar transporter/spinster transmembrane protein (Fragment) (AHRD V1 *-*- B9HN62_POPTR) chr02_pseudomolecule_IMGAG_V3.5 2434616-2436301 H EGN_Mt100125 20100825
PsCam003267	tr|A0A072VBC0|A0A072VBC0_MEDTR Transmembrane protein, putative OS=Medicago truncatula GN=MTR_3g491900 PE=4 SV=1
PsCam039071	tr|G7KGQ7|G7KGQ7_MEDTR YGL010w-like protein OS=Medicago truncatula GN=MTR_5g041930 PE=2 SV=1
Contig3335	tr|A0A072VGE2|A0A072VGE2_MEDTR Pollen Ole e I family allergen OS=Medicago truncatula GN=MTR_1g033080 PE=4 SV=1
Contig8962	tr|G7ID96|G7ID96_MEDTR VQ motif protein OS=Medicago truncatula GN=MTR_1g110570 PE=4 SV=1
Contig11653	tr|K7MVR8|K7MVR8_SOYBN Katanin p80 WD40 repeat-containing subunit B1 homolog OS=Glycine max GN=GLYMA_19G000400 PE=3 SV=1
PsCam021604	PsCam021604 hit Glyma09g08830.1|PACid:16275243 : PF00226,PF02889,PTHR11821,KOG0721,AT1G79940.1,ATERDJ2A,ATERDJ2A,,heat,shock,protein,binding,/,unfolded,protein,binding
Contig7606	tr|A0A151U4M2|A0A151U4M2_CAJCA Gamma-tubulin complex component OS=Cajanus cajan GN=KK1_006918 PE=3 SV=1
PsCam042654	tr|G7I898|G7I898_MEDTR Ubiquitinyl hydrolase 1 OS=Medicago truncatula GN=MTR_1g014260 PE=3 SV=2
PsCam036627	tr|A0A072U0Z5|A0A072U0Z5_MEDTR LRR receptor-like kinase OS=Medicago truncatula GN=MTR_7g059225 PE=4 SV=1
Contig4647	tr|A0A151TM92|A0A151TM92_CAJCA Histone H2B OS=Cajanus cajan GN=KK1_021785 PE=3 SV=1
PsCam050258	tr|A0A072UJH2|A0A072UJH2_MEDTR Oxidoreductase family, NAD-binding rossmann fold protein OS=Medicago truncatula GN=MTR_6g038640 PE=4 SV=1
Contig11528	tr|V7BFI3|V7BFI3_PHAVU Uncharacterized protein OS=Phaseolus vulgaris GN=PHAVU_007G169700g PE=4 SV=1
PsCam001954	tr|A0A072TU68|A0A072TU68_MEDTR Polyphosphoinositide-binding protein OS=Medicago truncatula GN=MTR_8g096170 PE=4 SV=1
PsCam005047	tr|G7KUA6|G7KUA6_MEDTR U1 small nuclear ribonucleoprotein OS=Medicago truncatula GN=MTR_7g082150 PE=4 SV=1
PsCam046193	tr|A0A072VAI3|A0A072VAI3_MEDTR ZIP zinc/iron transport family protein OS=Medicago truncatula GN=MTR_3g081640 PE=3 SV=1
PsCam035879	tr|Q2HSY4|Q2HSY4_MEDTR Cyclin-like F-box OS=Medicago truncatula GN=MTR_7g089640 PE=4 SV=1
PsCam040233	PsCam040233 hit Medtr5g015530.1 : Adenylyl-sulfate kinase (AHRD V1 ***- C6TL96_SOYBN), contains Interpro domain(s) IPR002891 Adenylylsulphate kinase, C-terminal chr05_pseudomolecule_IMGAG_V3.5 5134672-5130149 E EGN_Mt100125 20100825
PsCam038865	tr|G7IS01|G7IS01_MEDTR Myb transcription factor OS=Medicago truncatula GN=MTR_2g097910 PE=4 SV=2
PsCam045205	tr|G7KBF5|G7KBF5_MEDTR Transport inhibitor response protein, putative OS=Medicago truncatula GN=MTR_5g065490 PE=4 SV=1
PsCam036281	tr|G7L2X5|G7L2X5_MEDTR Serine/threonine-protein phosphatase OS=Medicago truncatula GN=MTR_7g116380 PE=3 SV=1
PsCam044120	tr|G7I596|G7I596_MEDTR Cysteine-rich receptor-kinase-like protein OS=Medicago truncatula GN=MTR_1g021610 PE=4 SV=2
PsCam041095	tr|G7IBT2|G7IBT2_MEDTR Peroxidase OS=Medicago truncatula GN=MTR_1g086320 PE=3 SV=1
PsCam034331	tr|A0A072VPH2|A0A072VPH2_MEDTR NB-ARC domain disease resistance protein OS=Medicago truncatula GN=MTR_1g090690 PE=3 SV=1
PsCam034722	tr|G7JHP7|G7JHP7_MEDTR Transmembrane protein, putative OS=Medicago truncatula GN=MTR_4g100530 PE=4 SV=1
Contig9256	PsCam048733 none
PsCam042988	tr|A0A072UTS3|A0A072UTS3_MEDTR Threonine synthase-like protein OS=Medicago truncatula GN=MTR_4g125700 PE=4 SV=1
PsCam035808	tr|A0A072TUD6|A0A072TUD6_MEDTR Pentatricopeptide (PPR) repeat protein OS=Medicago truncatula GN=MTR_8g089960 PE=4 SV=1
PsCam046066	tr|G7LA96|G7LA96_MEDTR F-box protein OS=Medicago truncatula GN=MTR_8g074610 PE=4 SV=1
PsCam037762	tr|G7JA71|G7JA71_MEDTR Chalcone and stilbene synthase family protein OS=Medicago truncatula GN=MTR_3g083920 PE=2 SV=1
PsCam011900	PsCam011900 hit ADPG1-AT3G57510.1 : symbols:ADPG1, Pectin lyase-like superfamily protein
PsCam033984	tr|A0A072UKP5|A0A072UKP5_MEDTR Myb transcription factor OS=Medicago truncatula GN=MTR_4g057635 PE=4 SV=1
PsCam046152	tr|G7II38|G7II38_MEDTR Methyltransferase family protein OS=Medicago truncatula GN=MTR_2g102040 PE=4 SV=1
PsCam011368	tr|A0A072UYJ4|A0A072UYJ4_MEDTR Peroxidase OS=Medicago truncatula GN=MTR_3g467600 PE=3 SV=1
Contig10387	tr|G7I945|G7I945_MEDTR PPR containing plant-like protein OS=Medicago truncatula GN=MTR_1g031110 PE=4 SV=1
PsCam000976	tr|A0A151T3S6|A0A151T3S6_CAJCA Protein argonaute OS=Cajanus cajan GN=KK1_016195 PE=3 SV=1
Contig457	tr|A0A072W0C8|A0A072W0C8_MEDTR ATP sulfurylase OS=Medicago truncatula GN=MTR_1g102550 PE=4 SV=1
PsCam039698	tr|A0A0L9UUQ3|A0A0L9UUQ3_PHAAN Uncharacterized protein OS=Phaseolus angularis GN=LR48_Vigan07g017200 PE=4 SV=1
PsCam038181	tr|A0A072TP58|A0A072TP58_MEDTR Uncharacterized protein OS=Medicago truncatula GN=MTR_8g027525 PE=4 SV=1
PsCam052922	PsCam052922 none
PsCam050935	tr|G7KV46|G7KV46_MEDTR Short-chain dehydrogenase/reductase OS=Medicago truncatula GN=MTR_7g071680 PE=4 SV=1
PsCam011542	tr|A0A072U6I2|A0A072U6I2_MEDTR p21-Rho-binding domain protein OS=Medicago truncatula GN=MTR_6g011440 PE=4 SV=1
PsCam005811	tr|K7LHT8|K7LHT8_SOYBN Uncharacterized protein OS=Glycine max GN=GLYMA_10G067600 PE=4 SV=1
PsCam044950	tr|A0A0L9TJI1|A0A0L9TJI1_PHAAN Uncharacterized protein OS=Phaseolus angularis GN=LR48_Vigan01g013100 PE=4 SV=1
Contig9457	tr|A0A072U4M0|A0A072U4M0_MEDTR Downstream neighbor of Son-like protein, putative OS=Medicago truncatula GN=MTR_7g106900 PE=4 SV=1
PsCam005140	tr|G7IJU3|G7IJU3_MEDTR Peroxidase OS=Medicago truncatula GN=MTR_2g029830 PE=3 SV=2
Contig1306	tr|G7I6P4|G7I6P4_MEDTR Ammonium transporter OS=Medicago truncatula GN=MTR_1g045550 PE=3 SV=1
PsCam050834	tr|A0A072U768|A0A072U768_MEDTR Myb-like transcription factor family protein OS=Medicago truncatula GN=MTR_6g032990 PE=4 SV=1
PsCam009551	tr|G7LJ42|G7LJ42_MEDTR Cysteine-rich receptor-like kinase OS=Medicago truncatula GN=MTR_8g041910 PE=4 SV=2
PsCam001647	tr|V7BW58|V7BW58_PHAVU Uncharacterized protein OS=Phaseolus vulgaris GN=PHAVU_005G057600g PE=4 SV=1
PsCam037864	tr|A0A072VMQ5|A0A072VMQ5_MEDTR F-box/RNI/FBD-like domain protein OS=Medicago truncatula GN=MTR_1g077420 PE=4 SV=1
PsCam013403	tr|G7JH60|G7JH60_MEDTR 30S ribosomal protein S3 OS=Medicago truncatula GN=rps3 PE=2 SV=1
PsCam026800	tr|A0A151UCZ1|A0A151UCZ1_CAJCA ATP-dependent helicase BRM OS=Cajanus cajan GN=KK1_021360 PE=4 SV=1
PsCam001787	PsCam001787 hit AT1G04300.1 : TRAF-like superfamily protein
PsCam025784	tr|A0A072UQL9|A0A072UQL9_MEDTR Auxin-induced protein OS=Medicago truncatula GN=MTR_4g115075 PE=3 SV=1
PsCam011999	PsCam011999 hit LjChr5t1327 : none
PsCam018439	PsCam018439 hit LjChr4t1051 : Transcriptional factor B3, IPR003340:Transcriptional factor B3,
Contig9868	tr|G7IML3|G7IML3_MEDTR Transmembrane protein, putative OS=Medicago truncatula GN=MTR_2g031350 PE=4 SV=1
PsCam004203	PsCam004203 none
PsCam038702	tr|G7J8D6|G7J8D6_MEDTR Uncharacterized protein OS=Medicago truncatula GN=MTR_3g104880 PE=4 SV=1
PsCam000467	tr|A0A072V205|A0A072V205_MEDTR Double-stranded RNA-binding motif protein OS=Medicago truncatula GN=MTR_3g100120 PE=4 SV=1
PsCam057793	tr|A0A072UD83|A0A072UD83_MEDTR Receptor-like kinase OS=Medicago truncatula GN=MTR_5g034210 PE=4 SV=1
PsCam052586	tr|A0A072U1U8|A0A072U1U8_MEDTR Bowman birk trypsin inhibitor OS=Medicago truncatula GN=MTR_7g077215 PE=3 SV=1
PsCam025859	PsCam025859 hit Glyma10g39390.1|PACid:16281508 : PF00069,PTHR13902,KOG0584,AT3G04910.1,WNK1,WNK1,(WITH,NO,LYSINE,(K),1),,kinase/,protein,kinase/,protein,serine/threonine,kinase
Contig646	tr|A0A151S3C1|A0A151S3C1_CAJCA Uncharacterized protein At5g01610 family OS=Cajanus cajan GN=KK1_028939 PE=4 SV=1
PsCam002475	tr|G7JYL9|G7JYL9_MEDTR Jasmonate zim-domain protein OS=Medicago truncatula GN=MTR_5g013530 PE=4 SV=1
Contig3002	tr|G7I9H1|G7I9H1_MEDTR Universal stress family protein OS=Medicago truncatula GN=MTR_1g083950 PE=4 SV=1
PsCam038708	tr|A0A072TZK4|A0A072TZK4_MEDTR AP2 domain class transcription factor OS=Medicago truncatula GN=MTR_8g032610 PE=4 SV=1
PsCam035296	tr|K7KZW1|K7KZW1_SOYBN Uncharacterized protein OS=Glycine max PE=4 SV=1
PsCam028211	tr|G7JYR0|G7JYR0_MEDTR Prolyl 4-hydroxylase alpha-like protein OS=Medicago truncatula GN=MTR_5g022960 PE=4 SV=1
PsCam044504	tr|A0A072U798|A0A072U798_MEDTR AP2 domain class transcription factor OS=Medicago truncatula GN=MTR_6g033255 PE=4 SV=1
Contig5723	PsCam012197 hit Glyma20g22070.1|PACid:16316398 : AT3G62010.1,unknown,protein
PsCam043079	tr|X2D315|X2D315_MEDTR BP OS=Medicago truncatula GN=MTR_1g017080 PE=3 SV=1
PsCam004989	tr|G7KDN2|G7KDN2_MEDTR Homeobox domain, ZF-HD class protein OS=Medicago truncatula GN=MTR_5g020510 PE=4 SV=2
PsCam038645	tr|G7JX10|G7JX10_MEDTR Plant/F4N2-9 protein, putative OS=Medicago truncatula GN=MTR_5g046750 PE=4 SV=1
PsCam034695	tr|A0A072UJ55|A0A072UJ55_MEDTR 2-phosphoglycerate kinase OS=Medicago truncatula GN=MTR_4g036835 PE=4 SV=1
PsCam039915	PsCam039915 hit C.cajan_17595 : A7PLG9_VITVI Chromosome chr7 scaffold_20, whole genome shotgun sequence OS=Vitis vinifera GN=GSVIVT00019562001 PE=4 SV=1
PsCam039138	tr|A0A072VJ45|A0A072VJ45_MEDTR RNA exonuclease-like protein OS=Medicago truncatula GN=MTR_2g061690 PE=4 SV=1
PsCam048938	tr|I1MVB0|I1MVB0_SOYBN Lon protease homolog 2, peroxisomal OS=Glycine max GN=GLYMA_17G151100 PE=3 SV=1
PsCam056025	tr|G7KYP8|G7KYP8_MEDTR Hexosyltransferase OS=Medicago truncatula GN=MTR_7g113610 PE=3 SV=1
PsCam036914	tr|G7IDW5|G7IDW5_MEDTR Membrane-associated kinase regulator-like protein, putative OS=Medicago truncatula GN=MTR_1g099440 PE=4 SV=2
PsCam000068	tr|G7K5M8|G7K5M8_MEDTR Pyruvate dehydrogenase E1 component subunit alpha OS=Medicago truncatula GN=MTR_5g036600 PE=4 SV=1
Contig588	tr|I6ZTT9|I6ZTT9_PHAVU Integrase core domain containing protein OS=Phaseolus vulgaris PE=4 SV=1
PsCam036427	tr|G7I5M8|G7I5M8_MEDTR Serine/Threonine-kinase PBS1-like protein OS=Medicago truncatula GN=MTR_1g079430 PE=4 SV=1
Contig3538	tr|A0A151T5V4|A0A151T5V4_CAJCA ABC transporter C family member 5 OS=Cajanus cajan GN=KK1_016936 PE=4 SV=1
PsCam000125	tr|G7J676|G7J676_MEDTR Hexosyltransferase OS=Medicago truncatula GN=MTR_3g090600 PE=3 SV=2
PsCam001794	tr|A0A0R0L4P6|A0A0R0L4P6_SOYBN Uncharacterized protein OS=Glycine max GN=GLYMA_02G111600 PE=3 SV=1
PsCam006702	tr|G7L7D0|G7L7D0_MEDTR NAC transcription factor-like protein OS=Medicago truncatula GN=MTR_8g102240 PE=4 SV=1
PsCam057234	tr|K7KPZ9|K7KPZ9_SOYBN Potassium transporter OS=Glycine max GN=GLYMA_05G131800 PE=3 SV=1
PsCam043407	tr|G7I673|G7I673_MEDTR Methyltransferase domain protein OS=Medicago truncatula GN=MTR_1g079800 PE=4 SV=2
PsCam049901	tr|G7LGH3|G7LGH3_MEDTR C3HC4-type RING zinc finger protein OS=Medicago truncatula GN=MTR_8g095410 PE=4 SV=1
PsCam023724	tr|G7KYQ8|G7KYQ8_MEDTR Uncharacterized protein OS=Medicago truncatula GN=MTR_7g008890 PE=4 SV=1
PsCam035605	tr|A0A151QX84|A0A151QX84_CAJCA KDa kinesin-related protein family OS=Cajanus cajan GN=KK1_044045 PE=3 SV=1
PsCam038813	tr|G7L5I9|G7L5I9_MEDTR DUF617 family protein OS=Medicago truncatula GN=MTR_7g064810 PE=4 SV=1
Contig2733	tr|A0A072VQE6|A0A072VQE6_MEDTR Biotin/lipoate A/B protein ligase family protein OS=Medicago truncatula GN=MTR_1g106190 PE=3 SV=1
PsCam037761	tr|G7L4Z8|G7L4Z8_MEDTR Leucoanthocyanidin dioxygenase-like protein OS=Medicago truncatula GN=MTR_7g102820 PE=3 SV=2
PsCam035554	tr|G7L9P3|G7L9P3_MEDTR Kinesin motor catalytic domain protein OS=Medicago truncatula GN=MTR_8g104200 PE=3 SV=2
PsCam000451	tr|A0A072TPR4|A0A072TPR4_MEDTR Transferring glycosyl group transferase OS=Medicago truncatula GN=MTR_8g028765 PE=4 SV=1
Contig2477	tr|A2Q687|A2Q687_MEDTR O-acyltransferase OS=Medicago truncatula GN=MTR_2g039940 PE=3 SV=1
PsCam046606	PsCam046606 hit Medtr1g017900.1 : Unknown Protein (AHRD V1) chr01_pseudomolecule_IMGAG_V3.5 5215510-5213907 E EGN_Mt100125 20100825
PsCam036054	tr|G7JUB8|G7JUB8_MEDTR Core-2/I-branching enzyme OS=Medicago truncatula GN=MTR_4g127550 PE=4 SV=1
PsCam045634	tr|G7IPP0|G7IPP0_MEDTR Chaperone DnaJ-domain protein OS=Medicago truncatula GN=MTR_2g009520 PE=4 SV=2
PsCam036182	tr|A0A072UTT3|A0A072UTT3_MEDTR PPR containing plant-like protein OS=Medicago truncatula GN=MTR_3g033040 PE=4 SV=1
PsCam015002	tr|I1MBW9|I1MBW9_SOYBN Uncharacterized protein OS=Glycine max GN=GLYMA_14G215600 PE=4 SV=1
PsCam007473	tr|G7J046|G7J046_MEDTR SWIB/MDM2 domain protein OS=Medicago truncatula GN=MTR_3g055330 PE=4 SV=2
PsCam038986	tr|G7K5G5|G7K5G5_MEDTR Uncharacterized protein OS=Medicago truncatula GN=MTR_5g026390 PE=4 SV=1
PsCam002739	tr|G7JL29|G7JL29_MEDTR SAUR-like auxin-responsive family protein OS=Medicago truncatula GN=MTR_4g072310 PE=4 SV=1
PsCam048825	tr|K7LTI0|K7LTI0_SOYBN Uncharacterized protein OS=Glycine max PE=4 SV=1
PsCam010210	tr|I1LI42|I1LI42_SOYBN Uncharacterized protein OS=Glycine max GN=GLYMA_11G079800 PE=4 SV=1
PsCam042357	tr|I1JKY8|I1JKY8_SOYBN Uncharacterized protein OS=Glycine max GN=GLYMA_03G037000 PE=3 SV=2
PsCam056347	tr|I1LGN2|I1LGN2_SOYBN Uncharacterized protein OS=Glycine max GN=GLYMA_11G031200 PE=3 SV=1
PsCam043376	tr|G7JGC1|G7JGC1_MEDTR Transmembrane protein, putative OS=Medicago truncatula GN=MTR_4g082590 PE=4 SV=1
PsCam056693	tr|C6T619|C6T619_SOYBN Putative uncharacterized protein OS=Glycine max GN=GLYMA_08G168400 PE=2 SV=1
Contig4451	PsCam052694 hit C.cajan_20525 : A5BFT3_VITVI Putative uncharacterized protein OS=Vitis vinifera GN=VITISV_017741 PE=4 SV=1
PsCam007109	tr|G7KAM5|G7KAM5_MEDTR Substrate carrier family protein OS=Medicago truncatula GN=MTR_5g009500 PE=3 SV=2
PsCam039186	tr|A0A072VIM1|A0A072VIM1_MEDTR D111/G-patch domain protein OS=Medicago truncatula GN=MTR_1g053570 PE=4 SV=1
PsCam022049	PsCam022049 hit AT1G66245.1 : unknown protein, Has 390 Blast hits to 336 proteins in 78 species: Archae - 0, Bacteria - 22, Metazoa - 81, Fungi - 35
PsCam049179	tr|Q2HTG0|Q2HTG0_MEDTR PAK-box/P21-Rho-binding domain Rho GTPase activating protein OS=Medicago truncatula GN=MTR_7g104900 PE=4 SV=1
PsCam024774	tr|G7LG90|G7LG90_MEDTR D-aminoacyl-tRNA deacylase OS=Medicago truncatula GN=MTR_8g066120 PE=4 SV=2
PsCam000894	tr|A0A072U1T4|A0A072U1T4_MEDTR Uncharacterized protein OS=Medicago truncatula GN=MTR_7g066880 PE=4 SV=1
PsCam004763	tr|G7JCS6|G7JCS6_MEDTR Eukaryotic aspartyl protease family protein OS=Medicago truncatula GN=MTR_4g095270 PE=3 SV=2
Contig6308	tr|G7JZV4|G7JZV4_MEDTR Uncharacterized protein OS=Medicago truncatula GN=MTR_5g014110 PE=4 SV=2
PsCam040750	PsCam040750 hit Glyma09g41960.1|PACid:16278040 : PF00067,PTHR19383,KOG0157,1.14.13.93,K09843,AT2G29090.1,CYP707A2,CYP707A2,,(+)-abscisic,acid,8\'-hydroxylase/,oxygen,binding
PsCam053556	PsCam053556 hit Glyma15g36250.1|PACid:16300211 : PF00560,PTHR23258,KOG0472,AT2G34930.1,disease,resistance,family,protein
PsCam006957	PsCam006957 hit Medtr8g088520.1 : Calpain-like protein (AHRD V1 ***- Q8RVL2_ARATH), contains Interpro domain(s) IPR001300 Peptidase C2, calpain chr08_pseudomolecule_IMGAG_V3.5 24899995-24930250 E EGN_Mt100125 20100825
PsCam038285	tr|G7JFH5|G7JFH5_MEDTR AP2-like ethylene-responsive transcription factor OS=Medicago truncatula GN=MTR_4g130270 PE=4 SV=2
Contig9916	tr|I3SLF4|I3SLF4_MEDTR Uncharacterized protein OS=Medicago truncatula PE=2 SV=1
PsCam024022	PsCam024022 hit Glyma04g06310.1|PACid:16255049 : PF00149,PF05011,PTHR12849,KOG2863,AT4G31770.1,calcineurin-like,phosphoesterase,family,protein
PsCam038927	tr|G7LH18|G7LH18_MEDTR Transcription factor OS=Medicago truncatula GN=MTR_8g066770 PE=4 SV=1
PsCam046182	tr|G7K8A0|G7K8A0_MEDTR Wall-associated receptor kinase galacturonan-binding protein OS=Medicago truncatula GN=MTR_5g037310 PE=4 SV=1
Contig6836	tr|G7I7F8|G7I7F8_MEDTR Gibberellin receptor GID1c-like protein OS=Medicago truncatula GN=MTR_1g082210 PE=4 SV=1
PsCam000723	tr|A0A151RR78|A0A151RR78_CAJCA TMV resistance protein N OS=Cajanus cajan GN=KK1_033427 PE=4 SV=1
PsCam033559	tr|A0A151T2X6|A0A151T2X6_CAJCA Retrovirus-related Pol polyprotein from transposon TNT 1-94 OS=Cajanus cajan GN=KK1_015828 PE=4 SV=1
PsCam017241	tr|A0A072VN54|A0A072VN54_MEDTR Substrate carrier family protein OS=Medicago truncatula GN=MTR_1g088995 PE=3 SV=1
Contig121	PsCam032143 hit Medtr7g072230.1 : Carboxyl-terminal proteinase (AHRD V1 ***- B6SXW9_MAIZE), contains Interpro domain(s) IPR004314 Protein of unknown function DUF239, plant chr07_pseudomolecule_IMGAG_V3.5 19052712-19051710 H EGN_Mt100125 20100825
PsCam023290	tr|A0A072TZC5|A0A072TZC5_MEDTR Enoyl-acyl-carrier reductase OS=Medicago truncatula GN=MTR_7g053290 PE=4 SV=1
Contig1824	tr|A2Q2J0|A2Q2J0_MEDTR RNA-directed DNA polymerase (Reverse transcriptase), Ribonuclease H OS=Medicago truncatula GN=MtrDRAFT_AC150891g48v2 PE=4 SV=1
PsCam040964	PsCam040964 hit Glyma07g12300.1|PACid:16267058 : PF00295,AT3G15720.1,glycoside,hydrolase,family,28,protein,/,polygalacturonase,(pectinase),family,protein
Contig8837	tr|A0A151TXD4|A0A151TXD4_CAJCA G patch domain-containing protein 8 OS=Cajanus cajan GN=KK1_010950 PE=4 SV=1
Contig4661	tr|M2Q0S4|M2Q0S4_CERS8 Uncharacterized protein (Fragment) OS=Ceriporiopsis subvermispora (strain B) GN=CERSUDRAFT_61186 PE=4 SV=1
PsCam025602	tr|A0A072UJF5|A0A072UJF5_MEDTR UDP-glucosyltransferase family protein OS=Medicago truncatula GN=MTR_6g038300 PE=4 SV=1
PsCam048505	tr|A0A0B2RGH3|A0A0B2RGH3_GLYSO Uncharacterized protein OS=Glycine soja GN=glysoja_013702 PE=4 SV=1
PsCam055364	PsCam055364 hit Medtr7g037550.1 : none
PsCam000713	tr|G7KDR5|G7KDR5_MEDTR RING-H2 zinc finger protein OS=Medicago truncatula GN=MTR_5g030010 PE=4 SV=2
Contig5291	tr|A0A072TUE7|A0A072TUE7_MEDTR Tubby C 2 protein OS=Medicago truncatula GN=MTR_8g097410 PE=4 SV=1
PsCam023617	tr|G7IFP1|G7IFP1_MEDTR Methionine sulfoxide reductase B 2 OS=Medicago truncatula GN=MTR_2g020930 PE=2 SV=1
PsCam042982	tr|A0A072TX56|A0A072TX56_MEDTR Cytochrome P450 family protein OS=Medicago truncatula GN=MTR_8g012590 PE=3 SV=1
PsCam035267	tr|K7MJU4|K7MJU4_SOYBN Uncharacterized protein OS=Glycine max GN=GLYMA_17G038700 PE=3 SV=1
PsCam004972	tr|A0A072UDJ3|A0A072UDJ3_MEDTR Magnesium transporter MRS2-like protein OS=Medicago truncatula GN=MTR_7g096170 PE=4 SV=1
Contig3535	tr|A0A072V5U6|A0A072V5U6_MEDTR SET-domain transcriptional regulator-like protein, putative OS=Medicago truncatula GN=MTR_2g036060 PE=4 SV=1
PsCam049038	tr|V7CS33|V7CS33_PHAVU Uncharacterized protein OS=Phaseolus vulgaris GN=PHAVU_002G291500g PE=4 SV=1
PsCam038636	tr|A0A072V8J9|A0A072V8J9_MEDTR Salicylic acid carboxyl methyltransferase OS=Medicago truncatula GN=MTR_3g467560 PE=4 SV=1
Contig11232	tr|G7J6G8|G7J6G8_MEDTR SWI/SNF complex subunit SWI3B-like protein OS=Medicago truncatula GN=MTR_3g116120 PE=4 SV=1
PsCam044524	tr|A0A072THJ7|A0A072THJ7_MEDTR Viral movement protein OS=Medicago truncatula GN=MTR_0116s0090 PE=4 SV=1
PsCam032350	PsCam032350 hit Medtr5g092790.1 : RING finger family protein (AHRD V1 *-*- Q4TU11_ARATH), contains Interpro domain(s) IPR001841 Zinc finger, RING-type chr05_pseudomolecule_IMGAG_V3.5 39482053-39480556 E EGN_Mt100125 20100825
Contig4914	tr|G7I6B2|G7I6B2_MEDTR 2Fe-2S iron-sulfur cluster-binding domain protein OS=Medicago truncatula GN=MTR_1g011510 PE=2 SV=2
Contig7475	tr|G7LD88|G7LD88_MEDTR PAP fibrillin domain protein,expressed protein OS=Medicago truncatula GN=MTR_8g106690 PE=4 SV=1
PsCam000091	tr|A0A072UPM3|A0A072UPM3_MEDTR Plant intracellular ras group-related LRR protein OS=Medicago truncatula GN=MTR_4g105010 PE=4 SV=1
PsCam038198	tr|G7JGG2|G7JGG2_MEDTR AT hook motif DNA-binding family protein OS=Medicago truncatula GN=MTR_4g098450 PE=4 SV=2
PsCam048362	tr|G7JJX1|G7JJX1_MEDTR Polyol/monosaccharide transporter 1 OS=Medicago truncatula GN=MTR_4g072030 PE=3 SV=1
PsCam033055	tr|Q2HTG6|Q2HTG6_MEDTR Terpenoid cylases/protein prenyltransferase alpha-alpha toroid, Bacterial adhesion OS=Medicago truncatula GN=MtrDRAFT_AC150441g23v1 PE=4 SV=1
PsCam037663	tr|A0A072VGV6|A0A072VGV6_MEDTR Cytochrome P450 family protein OS=Medicago truncatula GN=MTR_1g035790 PE=3 SV=1
PsCam023308	tr|G7L6K3|G7L6K3_MEDTR TCP-1/cpn60 chaperonin family protein OS=Medicago truncatula GN=MTR_7g067460 PE=4 SV=2
PsCam024821	tr|A0A151REG8|A0A151REG8_CAJCA DUF246 domain-containing protein At1g04910 family (Fragment) OS=Cajanus cajan GN=KK1_037775 PE=4 SV=1
PsCam017464	tr|A0A151TGF0|A0A151TGF0_CAJCA Putative LRR receptor-like serine/threonine-protein kinase At3g47570 family OS=Cajanus cajan GN=KK1_012419 PE=3 SV=1
Contig5486	tr|I1MSQ1|I1MSQ1_SOYBN Uncharacterized protein OS=Glycine max GN=GLYMA_17G062500 PE=4 SV=2
PsCam050365	tr|G7KC47|G7KC47_MEDTR UPF0496 plant-like protein OS=Medicago truncatula GN=MTR_5g019430 PE=4 SV=1
PsCam032168	PsCam032168 hit Medtr2te086470.1 : none
PsCam028950	tr|G7KRZ2|G7KRZ2_MEDTR Auxin-independent growth promoter-like protein OS=Medicago truncatula GN=MTR_7g017330 PE=4 SV=1
Contig3094	tr|A0A072TW71|A0A072TW71_MEDTR Heavy metal transport/detoxification superfamily protein OS=Medicago truncatula GN=MTR_8g098915 PE=4 SV=1
Contig4986	tr|A0A072ULX9|A0A072ULX9_MEDTR GCK domain protein OS=Medicago truncatula GN=MTR_4g082300 PE=4 SV=1
PsCam036031	tr|A0A0B2Q9G0|A0A0B2Q9G0_GLYSO Putative cyclic nucleotide-gated ion channel 14 OS=Glycine soja GN=glysoja_025126 PE=4 SV=1
PsCam053131	tr|I3T982|I3T982_MEDTR WAT1-related protein OS=Medicago truncatula PE=2 SV=1
PsCam042372	tr|A0A151SGP6|A0A151SGP6_CAJCA Pleiotropic drug resistance protein 1 OS=Cajanus cajan GN=KK1_000161 PE=3 SV=1
PsCam056003	tr|G7JVA3|G7JVA3_MEDTR Serine/Threonine kinase family protein OS=Medicago truncatula GN=MTR_4g113790 PE=4 SV=1
PsCam055872	tr|A0A072U4U1|A0A072U4U1_MEDTR MFS transporter OS=Medicago truncatula GN=MTR_8g090275 PE=4 SV=1
PsCam003884	tr|G7JNX3|G7JNX3_MEDTR Uncharacterized protein OS=Medicago truncatula GN=MTR_4g122180 PE=4 SV=1
PsCam055538	PsCam055538 none
PsCam040808	tr|A0A072UT60|A0A072UT60_MEDTR Uncharacterized protein OS=Medicago truncatula GN=MTR_4g126400 PE=4 SV=1
PsCam046905	tr|A0A0L9TIM9|A0A0L9TIM9_PHAAN Uncharacterized protein OS=Phaseolus angularis GN=LR48_Vigan1529s000300 PE=4 SV=1
Contig6736	tr|G7L503|G7L503_MEDTR D-mannose-binding lectin protein, putative OS=Medicago truncatula GN=MTR_7g103870 PE=4 SV=1
PsCam034962	tr|G7K6M6|G7K6M6_MEDTR RALF OS=Medicago truncatula GN=MTR_5g017160 PE=2 SV=1
PsCam060171	tr|G7K854|G7K854_MEDTR Glycosyltransferase OS=Medicago truncatula GN=MTR_5g027210 PE=3 SV=1
Contig11452	tr|G7JUY8|G7JUY8_MEDTR Glycosyltransferase OS=Medicago truncatula GN=MTR_4g079250 PE=3 SV=1
PsCam020808	tr|A0A072VCJ1|A0A072VCJ1_MEDTR AP2-like ethylene-responsive transcription factor OS=Medicago truncatula GN=MTR_3g103460 PE=4 SV=1
PsCam035382	tr|A0A151SGP6|A0A151SGP6_CAJCA Pleiotropic drug resistance protein 1 OS=Cajanus cajan GN=KK1_000161 PE=3 SV=1
PsCam035272	tr|A0A151S7W6|A0A151S7W6_CAJCA Thyroid adenoma-associated protein isogeny OS=Cajanus cajan GN=KK1_027322 PE=4 SV=1
PsCam037093	tr|G7J383|G7J383_MEDTR Uncharacterized protein OS=Medicago truncatula GN=MTR_3g086890 PE=4 SV=1
TRINITY_DN7921_c0_g1_i1	uncharacterized RNA
PsCam021435	tr|A0A072UCM6|A0A072UCM6_MEDTR Glutamate decarboxylase OS=Medicago truncatula GN=MTR_6g075210 PE=3 SV=1
PsCam005827	PsCam005827 hit Medtr8te062820.1 : none
PsCam010772	tr|A0A072UI11|A0A072UI11_MEDTR Proton-dependent oligopeptide transport family protein OS=Medicago truncatula GN=MTR_4g033310 PE=4 SV=1
PsCam005681	tr|I3T793|I3T793_MEDTR Leginsulin related MtN11/16/17 family OS=Medicago truncatula GN=MTR_3g436100 PE=2 SV=1
PsCam025854	tr|I1L4M7|I1L4M7_SOYBN Uncharacterized protein OS=Glycine max GN=GLYMA_09G195100 PE=4 SV=2
PsCam057808	tr|G7IU85|G7IU85_MEDTR Transferring glycosyl group transferase OS=Medicago truncatula GN=MTR_2g095970 PE=4 SV=1
PsCam046720	tr|G7ZWL3|G7ZWL3_MEDTR SAUR-like auxin-responsive family protein OS=Medicago truncatula GN=MTR_3g110045 PE=4 SV=1
PsCam047112	tr|I3SWG5|I3SWG5_MEDTR Uncharacterized protein OS=Medicago truncatula PE=2 SV=1
PsCam033297	tr|G7IUF8|G7IUF8_MEDTR Uncharacterized protein OS=Medicago truncatula GN=MTR_2g098420 PE=4 SV=2
PsCam000305	tr|G7ID63|G7ID63_MEDTR Sec14p-like phosphatidylinositol transfer family protein OS=Medicago truncatula GN=MTR_1g104540 PE=4 SV=1
PsCam039913	tr|G7KG33|G7KG33_MEDTR Uncharacterized protein OS=Medicago truncatula GN=MTR_5g077940 PE=4 SV=1
Contig11035	PsCam054308 hit Medtr3g080890.1 : Unknown Protein (AHRD V1) chr03_pseudomolecule_IMGAG_V3.5 26102202-26101698 H EGN_Mt100125 20100825
Contig1046	tr|G7J2G3|G7J2G3_MEDTR Transmembrane amino acid transporter family protein OS=Medicago truncatula GN=MTR_3g072110 PE=4 SV=2
PsCam006041	PsCam006041 hit Medtr3g118040.1 : Exportin-7 (AHRD V1 ***- Q5ZLT0) chr03_pseudomolecule_IMGAG_V3.5 42991165-43004455 E EGN_Mt100125 20100825
PsCam038187	tr|B7FJD2|B7FJD2_MEDTR GRAM domain protein/ABA-responsive-like protein OS=Medicago truncatula GN=MTR_1g114640 PE=2 SV=1
PsCam048569	tr|K7L6M6|K7L6M6_SOYBN Uncharacterized protein OS=Glycine max GN=GLYMA_08G141000 PE=4 SV=1
PsCam009674	tr|A0A072TH66|A0A072TH66_MEDTR DNA topoisomerase I, bacterial protein OS=Medicago truncatula GN=MTR_0245s0010 PE=3 SV=1
Contig9771	tr|A0A072VLA8|A0A072VLA8_MEDTR Cystathionine beta-lyase OS=Medicago truncatula GN=MTR_1g064320 PE=3 SV=1
PsCam027237	tr|A0A072UVJ5|A0A072UVJ5_MEDTR C2H2 type zf-met: zinc-finger protein OS=Medicago truncatula GN=MTR_3g023750 PE=4 SV=1
Contig10939	tr|K7M4R3|K7M4R3_SOYBN Uncharacterized protein OS=Glycine max GN=GLYMA_14G035000 PE=4 SV=1
PsCam048959	tr|G7KSE5|G7KSE5_MEDTR Chromatin assembly factor 1 subunit FAS1, putative OS=Medicago truncatula GN=MTR_7g080500 PE=4 SV=1
PsCam049698	tr|G7L8U0|G7L8U0_MEDTR Magnesium transporter MRS2-like protein OS=Medicago truncatula GN=MTR_8g088670 PE=4 SV=1
PsCam022993	tr|G7JRC5|G7JRC5_MEDTR RNA recognition motif OS=Medicago truncatula GN=MTR_4g035310 PE=4 SV=1
PsCam037139	tr|G7L4Y6|G7L4Y6_MEDTR Eukaryotic aspartyl protease family protein OS=Medicago truncatula GN=MTR_7g102750 PE=3 SV=2
PsCam057534	tr|A0A0R0I9Z8|A0A0R0I9Z8_SOYBN Uncharacterized protein OS=Glycine max GN=GLYMA_09G181600 PE=4 SV=1
PsCam006910	tr|K7KH99|K7KH99_SOYBN Uncharacterized protein OS=Glycine max PE=4 SV=1
PsCam001219	tr|A0A072VFQ2|A0A072VFQ2_MEDTR Glucosamine-6-phosphate isomerase/6-phosphogluconolactonase OS=Medicago truncatula GN=MTR_1g028330 PE=4 SV=1
PsCam036366	tr|G7IE47|G7IE47_MEDTR MAP kinase kinase kinase OS=Medicago truncatula GN=MTR_1g105290 PE=4 SV=2
PsCam002479	tr|A2Q3C9|A2Q3C9_MEDTR Oxidoreductase/transition metal ion-binding protein OS=Medicago truncatula GN=MTR_2g062220 PE=2 SV=1
PsCam039130	tr|G7IA18|G7IA18_MEDTR Cysteine/histidine-rich C1 domain protein OS=Medicago truncatula GN=MTR_1g034960 PE=4 SV=1
PsCam011087	tr|I1MX26|I1MX26_SOYBN Uncharacterized protein OS=Glycine max GN=GLYMA_17G220800 PE=4 SV=2
Contig2704	tr|A0A072VQ51|A0A072VQ51_MEDTR TPR protein OS=Medicago truncatula GN=MTR_1g096230 PE=4 SV=1
Contig5011	tr|A0A072U6K3|A0A072U6K3_MEDTR Phosphoglycerate kinase OS=Medicago truncatula GN=MTR_6g018680 PE=3 SV=1
Contig3170	tr|A0A072TWX7|A0A072TWX7_MEDTR Transmembrane protein, putative OS=Medicago truncatula GN=MTR_7g028975 PE=4 SV=1
PsCam003529	tr|G7JI80|G7JI80_MEDTR Uncharacterized protein OS=Medicago truncatula GN=MTR_4g012490 PE=4 SV=1
PsCam042475	tr|I1N9X4|I1N9X4_SOYBN Uncharacterized protein OS=Glycine max GN=GLYMA_19G170300 PE=4 SV=1
PsCam059408	tr|G7KVX9|G7KVX9_MEDTR Pectinesterase OS=Medicago truncatula GN=MTR_7g050870 PE=4 SV=1
Contig3548	tr|A0A072V1L1|A0A072V1L1_MEDTR Flavonoid hydroxylase OS=Medicago truncatula GN=MTR_4g109470 PE=3 SV=1
PsCam037811	tr|G7KSY5|G7KSY5_MEDTR Uncharacterized protein OS=Medicago truncatula GN=MTR_7g021270 PE=4 SV=1
PsCam040055	tr|K7KHT1|K7KHT1_SOYBN Uncharacterized protein OS=Glycine max GN=GLYMA_04G028100 PE=4 SV=1
PsCam054767	tr|A0A0B2RQ44|A0A0B2RQ44_GLYSO Retrovirus-related Pol polyprotein from transposon TNT 1-94 (Fragment) OS=Glycine soja GN=glysoja_016706 PE=4 SV=1
PsCam010925	tr|G7I7T3|G7I7T3_MEDTR GDSL-like lipase/acylhydrolase OS=Medicago truncatula GN=MTR_1g025780 PE=4 SV=1
Contig4360	tr|B7FI98|B7FI98_MEDTR Choline/ethanolamine kinase OS=Medicago truncatula GN=MTR_6g039820 PE=2 SV=1
Contig1588	tr|G7IKJ9|G7IKJ9_MEDTR 7,8-dihydroneopterin aldolase OS=Medicago truncatula GN=MTR_2g088720 PE=3 SV=1
Contig1740	PsCam001925 hit Medtr7g024190.1 : Genomic DNA chromosome 3 P1 clone MMF12 (AHRD V1 ***- Q9LHK2_ARATH) chr07_pseudomolecule_IMGAG_V3.5 6404897-6385487 E EGN_Mt100125 20100825
PsCam043553	tr|G7KK13|G7KK13_MEDTR Pathogenesis-related thaumatin family protein OS=Medicago truncatula GN=MTR_6g009480 PE=4 SV=1
Contig5134	tr|A0A072TT49|A0A072TT49_MEDTR Polysaccharide biosynthesis protein OS=Medicago truncatula GN=MTR_8g080660 PE=4 SV=1
Contig5480	PsCam026238 none
PsCam029300	tr|A0A0B2QHK5|A0A0B2QHK5_GLYSO Uncharacterized protein (Fragment) OS=Glycine soja GN=glysoja_009309 PE=4 SV=1
PsCam023445	tr|A0A072V2G2|A0A072V2G2_MEDTR BZIP transcription factor OS=Medicago truncatula GN=MTR_3g094020 PE=4 SV=1
PsCam006799	tr|A0A072URI8|A0A072URI8_MEDTR Formin-like protein OS=Medicago truncatula GN=MTR_4g109040 PE=3 SV=1
Contig551	tr|A0A151REJ2|A0A151REJ2_CAJCA Retrovirus-related Pol polyprotein from transposon TNT 1-94 OS=Cajanus cajan GN=KK1_037587 PE=4 SV=1
PsCam012311	tr|G7L3M8|G7L3M8_MEDTR Bowman birk trypsin inhibitor OS=Medicago truncatula GN=MTR_7g077160 PE=4 SV=2
PsCam048348	tr|G7J7Q1|G7J7Q1_MEDTR RING/U-box protein OS=Medicago truncatula GN=MTR_3g117180 PE=4 SV=1
PsCam012970	tr|G7ZWM6|G7ZWM6_MEDTR Sulfite exporter TauE/SafE family protein OS=Medicago truncatula GN=MTR_3g109950 PE=4 SV=1
Contig10100	tr|A0A072U421|A0A072U421_MEDTR Nicotianamine synthase-like protein OS=Medicago truncatula GN=MTR_7g112130 PE=4 SV=1
Contig6142	tr|K7MZ55|K7MZ55_SOYBN Uncharacterized protein OS=Glycine max GN=GLYMA_19G189100 PE=4 SV=1
PsCam029960	PsCam029960 hit Glyma15g07980.1|PACid:16298031 : PF01535,PTHR10483,AT1G08070.1,pentatricopeptide,(PPR),repeat-containing,protein
PsCam005399	tr|K7KDQ0|K7KDQ0_SOYBN Uncharacterized protein OS=Glycine max PE=4 SV=1
Contig8487	tr|I1MS42|I1MS42_SOYBN Uncharacterized protein OS=Glycine max GN=GLYMA_17G045900 PE=4 SV=2
Contig7014	tr|G7LGD2|G7LGD2_MEDTR Peptidyl-prolyl cis-trans isomerase D OS=Medicago truncatula GN=MTR_8g079690 PE=4 SV=1
PsCam006743	tr|Q2MJ11|Q2MJ11_MEDTR Cytochrome P450 family monooxygenase OS=Medicago truncatula GN=CYP93E2 PE=2 SV=1
Contig6208	tr|G7KDM7|G7KDM7_MEDTR GTP-binding ERG-like protein OS=Medicago truncatula GN=MTR_5g020440 PE=3 SV=2
PsCam001025	tr|A0A072VMQ3|A0A072VMQ3_MEDTR RING-H2 finger protein ATL16, putative OS=Medicago truncatula GN=MTR_1g074190 PE=4 SV=1
TRINITY_DN24473_c2_g4_i2	tr|A0A151SUT4|A0A151SUT4_CAJCA Histone H2A OS=Cajanus cajan GN=KK1_013975 PE=3 SV=1
PsCam059415	tr|A0A072TKM2|A0A072TKM2_MEDTR Glycosyltransferase OS=Medicago truncatula GN=MTR_8g009073 PE=3 SV=1
PsCam005766	tr|G7KNC4|G7KNC4_MEDTR Transmembrane protein, putative OS=Medicago truncatula GN=MTR_6g060660 PE=4 SV=1
PsCam013687	PsCam013687 hit Medtr1g071850.1 : AT-hook DNA-binding protein (Fragment) (AHRD V1 *-*- A1DR79_CATRO), contains Interpro domain(s) IPR005175 Protein of unknown function DUF296 chr01_pseudomolecule_IMGAG_V3.5 17828951-17827217 E EGN_Mt100125 20100825
Contig3268	tr|G7KFE5|G7KFE5_MEDTR Protein DETOXIFICATION OS=Medicago truncatula GN=MTR_5g099020 PE=3 SV=2
PsCam057737	tr|A0A072TUC0|A0A072TUC0_MEDTR Monodehydroascorbate reductase OS=Medicago truncatula GN=MTR_8g098910 PE=4 SV=1
PsCam008461	PsCam008461 hit Glyma02g47450.1|PACid:16250512 : PF04859,AT5G58960.1,GIL1,GIL1,(GRAVITROPIC,IN,THE,LIGHT)
Contig323	tr|G7KZ69|G7KZ69_MEDTR Late embryogenesis abundant protein OS=Medicago truncatula GN=MTR_7g074250 PE=4 SV=1
Contig4610	tr|G7JIA5|G7JIA5_MEDTR Cyclin p4 OS=Medicago truncatula GN=MTR_4g028060 PE=4 SV=1
PsCam021006	tr|G7L4U0|G7L4U0_MEDTR Global transcription factor OS=Medicago truncatula GN=MTR_7g088700 PE=4 SV=2
Contig8728	tr|G7JTY5|G7JTY5_MEDTR Squalene monooxygenase OS=Medicago truncatula GN=MTR_4g092640 PE=4 SV=1
Contig9801	tr|G7LBQ7|G7LBQ7_MEDTR Glycerol-3-phosphate acyltransferase OS=Medicago truncatula GN=MTR_8g030620 PE=4 SV=1
PsCam053896	tr|A0A151QY84|A0A151QY84_CAJCA Putative ribonuclease H protein At1g65750 family (Fragment) OS=Cajanus cajan GN=KK1_043756 PE=4 SV=1
PsCam046094	tr|G7LHE2|G7LHE2_MEDTR GDSL-like lipase/acylhydrolase OS=Medicago truncatula GN=MTR_8g014910 PE=4 SV=1
PsCam001938	tr|G7J449|G7J449_MEDTR Transmembrane protein, putative OS=Medicago truncatula GN=MTR_3g111270 PE=4 SV=1
PsCam000701	tr|A0A151TXL2|A0A151TXL2_CAJCA Exportin-5 OS=Cajanus cajan GN=KK1_011031 PE=3 SV=1
PsCam038122	tr|G7I570|G7I570_MEDTR Extracellular ligand-gated ion channel protein OS=Medicago truncatula GN=MTR_1g009230 PE=4 SV=2
Contig11753	tr|G7I913|G7I913_MEDTR Uncharacterized protein OS=Medicago truncatula GN=MTR_1g015430 PE=4 SV=1
Contig8416	tr|G7KMG2|G7KMG2_MEDTR Class I peptide chain release factor OS=Medicago truncatula GN=MTR_6g059330 PE=4 SV=2
PsCam043933	tr|A0A151TWD9|A0A151TWD9_CAJCA Cellulose synthase (Fragment) OS=Cajanus cajan GN=KK1_010658 PE=3 SV=1
PsCam070115	tr|U5ZHW8|U5ZHW8_GLYSO Hypothetical chloroplast RF19 OS=Glycine soja GN=ycf1 PE=4 SV=1
PsCam058169	PsCam058169 hit Glyma04g36440.1|PACid:16256942 : PF11594,AT3G01680.1,unknown,protein
PsCam033766	tr|A0A072VQ91|A0A072VQ91_MEDTR Branched-chain-amino-acid aminotransferase-like protein OS=Medicago truncatula GN=MTR_1g026860 PE=4 SV=1
PsCam026183	tr|G7JAQ5|G7JAQ5_MEDTR SAUR-like auxin-responsive family protein OS=Medicago truncatula GN=MTR_3g084190 PE=4 SV=1
PsCam045885	tr|G7I408|G7I408_MEDTR Group 1 family glycosyltransferase OS=Medicago truncatula GN=MTR_1g090540 PE=4 SV=1
PsCam052579	PsCam052579 hit Medtr5g007560.1 : Heat shock protein 40 (AHRD V1 ***- Q84SD3_ORYSJ), contains Interpro domain(s) IPR015609 Molecular chaperone, heat shock protein, Hsp40, DnaJ chr05_pseudomolecule_IMGAG_V3.5 1171454-1175314 H EGN_Mt100125 20100825
PsCam000850	PsCam000850 hit LjChr3t4651 : Zinc finger, CCHC-type, Endonuclease/exonuclease/phosphatase, Polynucleotidyl transferase, ribonuclease H fold, RNA-directed DNA polymerase (reverse transcriptase), related, IPR001878:Zinc finger, CCHC-type, IPR005135:Endonuclease/exonuclease/phosphatase, IPR012337:Polynucleotidyl transferase, ribonuclease H fold, IPR015706:RNA-directed DNA polymerase (reverse transc…
PsCam050279	tr|A0A072UPA4|A0A072UPA4_MEDTR Esterase/lipase/thioesterase family protein OS=Medicago truncatula GN=MTR_4g102260 PE=4 SV=1
PsCam010287	PsCam010287 hit LjChr1t3572 : , IPR006912:,
Contig3971	tr|A0A151T829|A0A151T829_CAJCA KH domain-containing protein At1g09660 family OS=Cajanus cajan GN=KK1_017789 PE=4 SV=1
PsCam044713	tr|G7JTY0|G7JTY0_MEDTR Transmembrane protein, putative OS=Medicago truncatula GN=MTR_4g078840 PE=4 SV=1
PsCam047495	PsCam047495 hit AT1G19930.1 : Galactose oxidase/kelch repeat superfamily protein
PsCam048293	tr|A0A072V8W6|A0A072V8W6_MEDTR Cytochrome P450 family 709 protein OS=Medicago truncatula GN=MTR_2g072250 PE=3 SV=1
TRINITY_DN21185_c0_g2_i1	tr|A0A0R0FYW5|A0A0R0FYW5_SOYBN Uncharacterized protein OS=Glycine max GN=GLYMA_15G103500 PE=4 SV=1
PsCam036860	tr|I1KRU0|I1KRU0_SOYBN Uncharacterized protein OS=Glycine max GN=GLYMA_08G096200 PE=4 SV=1
PsCam033275	tr|G7L8C7|G7L8C7_MEDTR Transcription factor OS=Medicago truncatula GN=MTR_8g022290 PE=4 SV=1
Contig7822	tr|G7J4B5|G7J4B5_MEDTR Myo-inositol 1-phosphate synthase OS=Medicago truncatula GN=MTR_3g087590 PE=4 SV=1
PsCam049173	tr|A0A072V9F9|A0A072V9F9_MEDTR MAP kinase OS=Medicago truncatula GN=MTR_2g078740 PE=4 SV=1
PsCam044097	tr|G7KVE3|G7KVE3_MEDTR Nudix hydrolase-like protein OS=Medicago truncatula GN=MTR_7g093280 PE=4 SV=2
PsCam036402	tr|A0A072VNY9|A0A072VNY9_MEDTR LRR receptor-like kinase family protein OS=Medicago truncatula GN=MTR_1g100787 PE=3 SV=1
PsCam040723	tr|A0A072V0S2|A0A072V0S2_MEDTR Uncharacterized protein OS=Medicago truncatula GN=MTR_3g088800 PE=4 SV=1
PsCam004841	tr|A0A151TFW5|A0A151TFW5_CAJCA Uncharacterized protein OS=Cajanus cajan GN=KK1_012162 PE=4 SV=1
Contig745	tr|B7FGY4|B7FGY4_MEDTR Transmembrane protein, putative OS=Medicago truncatula GN=MTR_0271s0070 PE=2 SV=1
PsCam045003	tr|I1K565|I1K565_SOYBN Uncharacterized protein OS=Glycine max GN=GLYMA_05G199100 PE=4 SV=1
Contig5632	tr|B7FMM1|B7FMM1_MEDTR Uncharacterized protein OS=Medicago truncatula PE=2 SV=1
PsCam016565	PsCam016565 hit C.cajan_25458 : A7P1W5_VITVI Chromosome chr19 scaffold_4, whole genome shotgun sequence OS=Vitis vinifera GN=GSVIVT00027777001 PE=4 SV=1
PsCam070002	tr|A0A072TTI0|A0A072TTI0_MEDTR Ribosomal protein S12C OS=Medicago truncatula GN=MTR_0082s0040 PE=4 SV=1
PsCam049697	tr|A0A072TM33|A0A072TM33_MEDTR Calcium-activated chloride channel protein OS=Medicago truncatula GN=MTR_8g015550 PE=4 SV=1
PsCam057552	tr|G7KD39|G7KD39_MEDTR Ankyrin repeat plant-like protein OS=Medicago truncatula GN=MTR_5g091220 PE=4 SV=1
PsCam049490	tr|G7L7F0|G7L7F0_MEDTR Phosphotransferase OS=Medicago truncatula GN=MTR_8g102460 PE=3 SV=2
PsCam001449	tr|G7IYV5|G7IYV5_MEDTR Sensitivity TO RED LIGHT reduced protein OS=Medicago truncatula GN=MTR_3g017470 PE=4 SV=1
PsCam033482	tr|G7KGL2|G7KGL2_MEDTR Myb-like transcription factor family protein OS=Medicago truncatula GN=MTR_5g041350 PE=4 SV=1
Contig6427	tr|G7KHT5|G7KHT5_MEDTR Iron donor protein CyaY OS=Medicago truncatula GN=MTR_6g071520 PE=4 SV=1
Contig871	tr|G7JBL0|G7JBL0_MEDTR ATP-binding ABC transporter OS=Medicago truncatula GN=MTR_3g096300 PE=4 SV=1
PsCam039711	tr|G7J167|G7J167_MEDTR DUF1442 family protein OS=Medicago truncatula GN=MTR_4g023950 PE=4 SV=1
PsCam005496	tr|A0A151SA73|A0A151SA73_CAJCA Serine/threonine protein phosphatase 7 long form isogeny OS=Cajanus cajan GN=KK1_026380 PE=4 SV=1
PsCam031412	PsCam031412 hit LjChr0t5859 : none
PsCam034704	tr|A0A072VK36|A0A072VK36_MEDTR Ribokinase OS=Medicago truncatula GN=MTR_2g072830 PE=3 SV=1
PsCam007874	tr|G7KP73|G7KP73_MEDTR Heavy metal transport/detoxification superfamily protein OS=Medicago truncatula GN=MTR_6g026890 PE=4 SV=1
Contig6969	tr|I1NAH0|I1NAH0_SOYBN Uncharacterized protein OS=Glycine max GN=GLYMA_19G189300 PE=4 SV=1
PsCam001142	tr|A0A0S3R6E3|A0A0S3R6E3_PHAAN Uncharacterized protein OS=Vigna angularis var. angularis GN=Vigan.01G398400 PE=4 SV=1
Contig5538	tr|A0A072U611|A0A072U611_MEDTR Transmembrane amino acid transporter family protein OS=Medicago truncatula GN=MTR_6g016245 PE=4 SV=1
PsCam049448	tr|A0A072VLT9|A0A072VLT9_MEDTR 3-ketoacyl-CoA synthase OS=Medicago truncatula GN=MTR_1g076430 PE=3 SV=1
TRINITY_DN22953_c0_g1_i2	tr|A0A072TNL6|A0A072TNL6_MEDTR Phospholipase D alpha 1 OS=Medicago truncatula GN=MTR_8g033080 PE=4 SV=1
PsCam002730	tr|A0A151SFK8|A0A151SFK8_CAJCA Uncharacterized protein (Fragment) OS=Cajanus cajan GN=KK1_024517 PE=4 SV=1
PsCam008236	PsCam008236 hit C.cajan_40541 : A7PVZ1_VITVI Chromosome chr8 scaffold_34, whole genome shotgun sequence OS=Vitis vinifera GN=GSVIVT00025409001 PE=4 SV=1
Contig2499	tr|G7IS14|G7IS14_MEDTR PPR containing plant-like protein OS=Medicago truncatula GN=MTR_2g099410 PE=4 SV=1
TRINITY_DN20761_c0_g2_i1	uncharacterized RNA
Contig2873	tr|G7I387|G7I387_MEDTR Acyl-CoA N-acyltransferase domain protein OS=Medicago truncatula GN=MTR_1g095000 PE=4 SV=1
PsCam013943	tr|G7IAB0|G7IAB0_MEDTR LRR receptor-like kinase OS=Medicago truncatula GN=MTR_1g084790 PE=4 SV=1
PsCam045524	tr|A0A072VJ37|A0A072VJ37_MEDTR S-adenosylmethionine-dependent methyltransferase, putative OS=Medicago truncatula GN=MTR_1g050528 PE=4 SV=1
PsCam004647	tr|K7KTI3|K7KTI3_SOYBN Serine/threonine-protein kinase OS=Glycine max GN=GLYMA_06G068100 PE=3 SV=1
PsCam011509	tr|A2Q1P2|A2Q1P2_MEDTR Class I glutamine amidotransferase OS=Medicago truncatula GN=MTR_2g009720 PE=4 SV=1
Contig10262	tr|A0A072TME5|A0A072TME5_MEDTR Purine transporter, putative OS=Medicago truncatula GN=MTR_8g024620 PE=4 SV=1
PsCam011639	tr|A0A072TIG1|A0A072TIG1_MEDTR Senescence-associated protein, putative (Fragment) OS=Medicago truncatula GN=MTR_0055s0140 PE=4 SV=1
PsCam021352	tr|G7LJ05|G7LJ05_MEDTR Ribosomal protein L18ae family protein, putative OS=Medicago truncatula GN=MTR_8g018810 PE=4 SV=2
Contig3381	tr|G7JR09|G7JR09_MEDTR tRNA pseudouridine synthase OS=Medicago truncatula GN=MTR_4g123970 PE=3 SV=1
PsCam012633	PsCam012633 hit Medtr1g083080.1 : Unknown Protein (AHRD V1) chr01_pseudomolecule_IMGAG_V3.5 21491190-21490553 E EGN_Mt100125 20100825
Contig6799	tr|A0A072VRC1|A0A072VRC1_MEDTR Cysteine-rich receptor-kinase-like protein OS=Medicago truncatula GN=MTR_1g105820 PE=4 SV=1
PsCam052825	PsCam052825 none
Contig11409	tr|A0A072VQG0|A0A072VQG0_MEDTR Uncharacterized protein OS=Medicago truncatula GN=MTR_1g099825 PE=4 SV=1
PsCam052741	tr|I3T2Q3|I3T2Q3_MEDTR 60S ribosomal L35-like protein OS=Medicago truncatula GN=MTR_1g115545 PE=2 SV=1
Contig230_2	tr|B7FH72|B7FH72_MEDTR NADH-ubiquinone reductase complex 1 MLRQ subunit OS=Medicago truncatula GN=MTR_3g078590 PE=2 SV=1
Contig11244	tr|A0A151RXU5|A0A151RXU5_CAJCA Adenylyl-sulfate kinase OS=Cajanus cajan GN=KK1_030983 PE=3 SV=1
PsCam056326	tr|G7KW03|G7KW03_MEDTR Alpha-soluble NSF attachment protein OS=Medicago truncatula GN=MTR_7g072000 PE=2 SV=1
Contig8028	tr|G7J060|G7J060_MEDTR Glutathione S-transferase, amino-terminal domain protein OS=Medicago truncatula GN=MTR_3g005720 PE=4 SV=1
Contig1795	tr|A0A151U6J1|A0A151U6J1_CAJCA Serine/threonine protein phosphatase 7 long form isogeny OS=Cajanus cajan GN=KK1_007534 PE=4 SV=1
PsCam036608	tr|I1MT10|I1MT10_SOYBN Uncharacterized protein OS=Glycine max GN=GLYMA_17G072400 PE=3 SV=1
PsCam037172	tr|G7JHF2|G7JHF2_MEDTR Bifunctional dihydrofolate reductase-thymidylate synthase OS=Medicago truncatula GN=MTR_4g070670 PE=3 SV=1
Contig9745	tr|G7L1R9|G7L1R9_MEDTR DEAD-box ATP-dependent RNA helicase OS=Medicago truncatula GN=MTR_7g100820 PE=4 SV=1
PsCam044546	tr|G7J845|G7J845_MEDTR Metal ion-binding protein, putative OS=Medicago truncatula GN=MTR_3g082250 PE=4 SV=1
PsCam045441	tr|G7J5Y9|G7J5Y9_MEDTR MLO-like protein OS=Medicago truncatula GN=MLO PE=3 SV=1
PsCam021532	PsCam021532 hit LjChr5t1240 : none
PsCam017156	tr|A0A072TUP0|A0A072TUP0_MEDTR Trehalose 6-phosphate phosphatase OS=Medicago truncatula GN=MTR_8g090330 PE=3 SV=1
Contig8285	tr|A0A151U764|A0A151U764_CAJCA Alpha,alpha-trehalose-phosphate synthase [UDP-forming] 5 OS=Cajanus cajan GN=KK1_007832 PE=4 SV=1
Contig9274	tr|A0A0L9UUY7|A0A0L9UUY7_PHAAN Uncharacterized protein OS=Phaseolus angularis GN=LR48_Vigan07g023500 PE=4 SV=1
PsCam000870	tr|G7JS13|G7JS13_MEDTR Phosphopantothenate-cysteine ligase-like protein OS=Medicago truncatula GN=MTR_4g112080 PE=4 SV=1
Contig6739	tr|I1NJF1|I1NJF1_SOYBN Uncharacterized protein OS=Glycine max GN=GLYMA_20G249400 PE=4 SV=1
PsCam057684	tr|A0A072TZ08|A0A072TZ08_MEDTR Hydrolyzing O-glycosyl compounds hydrolase OS=Medicago truncatula GN=MTR_8g028430 PE=3 SV=1
PsCam002032	tr|G7K5L8|G7K5L8_MEDTR Two-component response regulator ARR3-like protein OS=Medicago truncatula GN=MTR_5g036480 PE=4 SV=1
PsCam005594	tr|I3ST83|I3ST83_MEDTR Dirigent protein OS=Medicago truncatula PE=2 SV=1
PsCam048874	tr|K7KFV6|K7KFV6_SOYBN Uncharacterized protein OS=Glycine max GN=GLYMA_03G186500 PE=4 SV=1
PsCam002045	tr|G7JPH8|G7JPH8_MEDTR Photosystem II stability/assembly factor HCF136 OS=Medicago truncatula GN=MTR_4g075040 PE=4 SV=1
PsCam043108	tr|G7KZP5|G7KZP5_MEDTR Methyltransferase family protein OS=Medicago truncatula GN=MTR_7g113850 PE=4 SV=1
PsCam006928	tr|A0A072TQF7|A0A072TQF7_MEDTR F-box/RNI/FBD-like domain protein OS=Medicago truncatula GN=MTR_8g058965 PE=4 SV=1
PsCam001798	tr|A0A072UNP9|A0A072UNP9_MEDTR Uncharacterized protein OS=Medicago truncatula GN=MTR_4g094782 PE=4 SV=1
Contig6397	tr|G7IY38|G7IY38_MEDTR GDSL-like lipase/acylhydrolase OS=Medicago truncatula GN=MTR_3g052490 PE=4 SV=1
Contig10382	tr|A0A072TX76|A0A072TX76_MEDTR Tim17/Tim22/Tim23/Pmp24 family protein OS=Medicago truncatula GN=MTR_8g012725 PE=4 SV=1
PsCam010843	tr|G7KPT7|G7KPT7_MEDTR Phosphoethanolamine N-methyltransferase OS=Medicago truncatula GN=MTR_6g069600 PE=4 SV=1
Contig719	tr|A0A072VDT6|A0A072VDT6_MEDTR Nuclease in basal defense response protein OS=Medicago truncatula GN=MTR_1g022485 PE=4 SV=1
Contig5082	tr|G7ICQ0|G7ICQ0_MEDTR 2-methyl-6-phytylbenzoquinone methyltransferase OS=Medicago truncatula GN=MTR_1g071110 PE=3 SV=1
PsCam010541	PsCam010541 hit LjChr0t7305 : none
PsCam049801	tr|I1NJ72|I1NJ72_SOYBN Uncharacterized protein OS=Glycine max GN=GLYMA_20G242000 PE=4 SV=1
TRINITY_DN19445_c0_g1_i1	tr|V7CU51|V7CU51_PHAVU Uncharacterized protein OS=Phaseolus vulgaris GN=PHAVU_002G322500g PE=4 SV=1
PsCam037446	tr|V7B6C2|V7B6C2_PHAVU Auxin response factor OS=Phaseolus vulgaris GN=PHAVU_008G168700g PE=3 SV=1
Contig4244	tr|I3SWK3|I3SWK3_MEDTR Transmembrane protein, putative OS=Medicago truncatula GN=MTR_1g017160 PE=2 SV=1
TRINITY_DN5268_c0_g2_i1	uncharacterized RNA
PsCam017135	tr|I1NAK8|I1NAK8_SOYBN Uncharacterized protein OS=Glycine max GN=GLYMA_19G192800 PE=4 SV=1
PsCam049988	tr|G7IJS0|G7IJS0_MEDTR Brain and reproductive organ-expressed protein OS=Medicago truncatula GN=MTR_2g029040 PE=4 SV=1
Contig6587	tr|G7JZS8|G7JZS8_MEDTR Exocyst subunit exo70 family protein OS=Medicago truncatula GN=MTR_5g073620 PE=4 SV=2
Contig4659	PsCam014485 hit LjChr2t610 : Cytochrome P450, IPR001128:Cytochrome P450,
PsCam033338	tr|G7L4W6|G7L4W6_MEDTR Glycosyltransferase OS=Medicago truncatula GN=MTR_7g102460 PE=3 SV=1
PsCam029064	tr|G7KXR0|G7KXR0_MEDTR Peptide transporter OS=Medicago truncatula GN=MTR_7g006540 PE=4 SV=1
Contig5147	tr|G7INU9|G7INU9_MEDTR Peroxidase OS=Medicago truncatula GN=MTR_2g008710 PE=2 SV=1
Contig8854	tr|G7L8V3|G7L8V3_MEDTR Glycine cleavage T-protein aminomethyltransferase OS=Medicago truncatula GN=MTR_8g088790 PE=3 SV=1
Contig4921	tr|I3SMX5|I3SMX5_MEDTR Transmembrane protein, putative OS=Medicago truncatula GN=MTR_7g028940 PE=2 SV=1
Contig2852	tr|G7KCB8|G7KCB8_MEDTR Rossmann-fold NAD(P)-binding domain protein OS=Medicago truncatula GN=MTR_5g029260 PE=4 SV=1
Contig8428	tr|A0A072UZU9|A0A072UZU9_MEDTR Two-component response regulator ARR3-like protein OS=Medicago truncatula GN=MTR_3g078613 PE=4 SV=1
PsCam052739	tr|G7L2B1|G7L2B1_MEDTR Uncharacterized protein OS=Medicago truncatula GN=MTR_7g058970 PE=4 SV=2
PsCam055920	tr|F4P7H8|F4P7H8_BATDJ Alpha-Beta tubulin OS=Batrachochytrium dendrobatidis (strain JAM81 / FGSC 10211) GN=BATDEDRAFT_37213 PE=3 SV=1
Contig6731	tr|A0A072VGF4|A0A072VGF4_MEDTR Methyltransferase PMT16, putative OS=Medicago truncatula GN=MTR_1g029730 PE=4 SV=1
TRINITY_DN15320_c0_g1_i1	uncharacterized RNA
TRINITY_DN24803_c0_g2_i1	tr|A0A151TUP6|A0A151TUP6_CAJCA Heat shock cognate 70 kDa protein OS=Cajanus cajan GN=KK1_010010 PE=3 SV=1
PsCam047221	PsCam047221 hit Glyma11g13330.1|PACid:16283739 : PF00566,PTHR22957,KOG1092,AT2G30710.1,RabGAP/TBC,domain-containing,protein
PsCam006854	tr|G7J6B7|G7J6B7_MEDTR NAD(P)-binding rossmann-fold protein OS=Medicago truncatula GN=MTR_3g101500 PE=4 SV=1
Contig771	tr|G7JPW9|G7JPW9_MEDTR SPFH/band 7/PHB domain membrane-associated family protein OS=Medicago truncatula GN=MTR_4g107810 PE=4 SV=1
PsCam059156	tr|G7LGE4|G7LGE4_MEDTR Transcription factor OS=Medicago truncatula GN=MTR_8g079840 PE=4 SV=1
PsCam016934	tr|G7ZZP2|G7ZZP2_MEDTR 3-ketoacyl-CoA synthase OS=Medicago truncatula GN=MTR_1g041085 PE=3 SV=1
PsCam035331	tr|A0A151RHW9|A0A151RHW9_CAJCA Protein FAR1-RELATED SEQUENCE 3 OS=Cajanus cajan GN=KK1_036461 PE=4 SV=1
Contig6541	tr|I1NCN7|I1NCN7_SOYBN Uncharacterized protein OS=Glycine max GN=GLYMA_19G257700 PE=4 SV=1
PsCam058363	tr|G7KC97|G7KC97_MEDTR Polyol transporter-like protein, putative OS=Medicago truncatula GN=MTR_5g019900 PE=2 SV=1
PsCam034395	tr|G7K5Q2|G7K5Q2_MEDTR Exocyst subunit exo70 family protein OS=Medicago truncatula GN=MTR_5g073960 PE=4 SV=1
Contig5038	tr|G7L9V7|G7L9V7_MEDTR Pectinesterase OS=Medicago truncatula GN=MTR_8g023310 PE=4 SV=1
PsCam010994	tr|G7K6C9|G7K6C9_MEDTR Glycosyltransferase OS=Medicago truncatula GN=MTR_5g070040 PE=3 SV=1
PsCam021453	tr|A0A151RZH1|A0A151RZH1_CAJCA 40S ribosomal protein S9-2 OS=Cajanus cajan GN=KK1_001736 PE=3 SV=1
Contig2342	tr|G7JZ32|G7JZ32_MEDTR PPR containing plant-like protein OS=Medicago truncatula GN=MTR_5g045490 PE=4 SV=1
PsCam050541	tr|G7JAN0|G7JAN0_MEDTR ARM repeat protein OS=Medicago truncatula GN=MTR_3g070010 PE=2 SV=2
PsCam043543	PsCam043543 hit AT3G59880.1 : unknown protein, FUNCTIONS IN: molecular_function unknown, INVOLVED IN: biological_process unknown, LOCATED IN: plasma
PsCam056269	tr|I1M2X3|I1M2X3_SOYBN Uncharacterized protein OS=Glycine max GN=GLYMA_13G266100 PE=4 SV=1
PsCam049045	tr|A0A072U4V2|A0A072U4V2_MEDTR 2-hydroxyacyl-CoA lyase OS=Medicago truncatula GN=MTR_6g004200 PE=3 SV=1
PsCam001933	tr|G7KE40|G7KE40_MEDTR Uncharacterized protein OS=Medicago truncatula GN=MTR_5g069660 PE=4 SV=1
TRINITY_DN2316_c0_g1_i1	uncharacterized RNA
PsCam004035	PsCam004035 hit Medtr2g097620.1 : RING finger protein 13 (AHRD V1 *-*- Q90972), contains Interpro domain(s) IPR001841 Zinc finger, RING-type chr02_pseudomolecule_IMGAG_V3.5 30447167-30445108 E EGN_Mt100125 20100825
Contig3685	tr|A0A151S2P8|A0A151S2P8_CAJCA U6 snRNA-associated Sm-like protein LSm8 OS=Cajanus cajan GN=KK1_029135 PE=4 SV=1
Contig8656	tr|G7L1T8|G7L1T8_MEDTR tRNA pseudouridine synthase OS=Medicago truncatula GN=MTR_7g114850 PE=3 SV=2
PsCam011771	tr|A0A0R0EX12|A0A0R0EX12_SOYBN Histone H4 OS=Glycine max GN=GLYMA_19G172500 PE=3 SV=1
Contig5415	tr|G7LFV8|G7LFV8_MEDTR PPR containing plant-like protein, putative OS=Medicago truncatula GN=MTR_8g013670 PE=4 SV=1
Contig11596	tr|G7IAN1|G7IAN1_MEDTR PAR1 protein OS=Medicago truncatula GN=MTR_1g101120 PE=4 SV=1
Contig7175	tr|A0A151SJW3|A0A151SJW3_CAJCA DNA-directed RNA polymerase III subunit rpc8 OS=Cajanus cajan GN=KK1_001235 PE=4 SV=1
Contig1775	tr|A0A151TEW8|A0A151TEW8_CAJCA Retrovirus-related Pol polyprotein from transposon TNT 1-94 (Fragment) OS=Cajanus cajan GN=KK1_011832 PE=4 SV=1
Contig7305	tr|G7I486|G7I486_MEDTR Auxin-induced protein OS=Medicago truncatula GN=MTR_1g076270 PE=2 SV=1
PsCam025661	tr|G7JF20|G7JF20_MEDTR Disease resistance protein (TIR-NBS-LRR class) OS=Medicago truncatula GN=MTR_4g081230 PE=4 SV=1
PsCam042809	tr|A0A072U611|A0A072U611_MEDTR Transmembrane amino acid transporter family protein OS=Medicago truncatula GN=MTR_6g016245 PE=4 SV=1
PsCam007681	tr|G7KTL2|G7KTL2_MEDTR Oligopeptide transporter OPT family protein OS=Medicago truncatula GN=MTR_7g092240 PE=4 SV=1
PsCam034712	tr|I1LI93|I1LI93_SOYBN Uncharacterized protein OS=Glycine max GN=GLYMA_11G084000 PE=4 SV=1
Contig7842	tr|A0A151RKU0|A0A151RKU0_CAJCA Aminoacylase OS=Cajanus cajan GN=KK1_035482 PE=3 SV=1
PsCam056837	PsCam056837 none
Contig6642	tr|I1NFM6|I1NFM6_SOYBN Uncharacterized protein OS=Glycine max GN=GLYMA_20G119100 PE=4 SV=1
Contig5942	tr|A0A0S3QWS7|A0A0S3QWS7_PHAAN Uncharacterized protein OS=Vigna angularis var. angularis GN=Vigan.01G023800 PE=4 SV=1
PsCam036282	tr|A0A072VGB2|A0A072VGB2_MEDTR Xyloglucan galactosyltransferase KATAMARI-like protein OS=Medicago truncatula GN=MTR_1g035730 PE=4 SV=1
TRINITY_DN10951_c0_g1_i1	uncharacterized RNA
Contig7539	tr|A0A0B2PAS4|A0A0B2PAS4_GLYSO Chaperone protein ClpC2, chloroplastic (Fragment) OS=Glycine soja GN=glysoja_031868 PE=4 SV=1
Contig7629	tr|G7K9A7|G7K9A7_MEDTR Cytochrome P450 family 97 protein OS=Medicago truncatula GN=MTR_5g009110 PE=3 SV=1
PsCam030905	tr|G7J427|G7J427_MEDTR Protein DETOXIFICATION OS=Medicago truncatula GN=MTR_3g111020 PE=3 SV=2
Contig10310	tr|B7FJB9|B7FJB9_MEDTR Anthranilate synthase component II OS=Medicago truncatula GN=MTR_1g033480 PE=2 SV=1
Contig935	tr|I3S467|I3S467_MEDTR Uncharacterized protein OS=Medicago truncatula PE=2 SV=1
Contig8591	tr|G7LE04|G7LE04_MEDTR Zinc finger C-x8-C-x5-C-x3-H type family protein OS=Medicago truncatula GN=MTR_8g093480 PE=4 SV=1
PsCam014044	tr|A0A072UWN6|A0A072UWN6_MEDTR Cytochrome P450 family 71 protein OS=Medicago truncatula GN=MTR_3g058250 PE=3 SV=1
Contig2505	tr|G7JEC3|G7JEC3_MEDTR Mannosyltransferase OS=Medicago truncatula GN=MTR_4g129500 PE=3 SV=2
Contig4713	tr|G7KXL9|G7KXL9_MEDTR Epoxide hydrolase OS=Medicago truncatula GN=MTR_7g112960 PE=4 SV=2
PsCam054821	tr|A0A151SUW8|A0A151SUW8_CAJCA KDa kinesin-related protein family OS=Cajanus cajan GN=KK1_014016 PE=3 SV=1
PsCam006669	tr|A0A072VNV8|A0A072VNV8_MEDTR Uncharacterized protein OS=Medicago truncatula GN=MTR_1g094180 PE=4 SV=1
PsCam030804	tr|G7LFG1|G7LFG1_MEDTR Nucleobase-ascorbate transporter-like protein OS=Medicago truncatula GN=MTR_8g063220 PE=4 SV=2
Contig6924	tr|G7K3Y6|G7K3Y6_MEDTR Metal transporter Nramp3 protein OS=Medicago truncatula GN=MTR_5g016270 PE=3 SV=1
Contig10187	tr|G7J6F8|G7J6F8_MEDTR Multiple division site protein, putative OS=Medicago truncatula GN=MTR_3g116050 PE=4 SV=1
Contig7142	tr|G7L2L7|G7L2L7_MEDTR Myb transcription factor OS=Medicago truncatula GN=MTR_7g087130 PE=4 SV=1
Contig6954	tr|G7L0P0|G7L0P0_MEDTR Serine/threonine phosphatase family, 2C domain protein OS=Medicago truncatula GN=MTR_7g100240 PE=3 SV=1
Contig389_2	tr|A0A151SKW2|A0A151SKW2_CAJCA Vacuolar-processing enzyme OS=Cajanus cajan GN=KK1_001604 PE=4 SV=1
PsCam050347	tr|A0A072V0E0|A0A072V0E0_MEDTR Casein kinase II subunit beta OS=Medicago truncatula GN=MTR_4g099170 PE=3 SV=1
Contig11633	tr|G7IUE7|G7IUE7_MEDTR Transcription factor bHLH122-like protein OS=Medicago truncatula GN=MTR_2g098310 PE=4 SV=1
PsCam044017	tr|A0A072ULW3|A0A072ULW3_MEDTR Serine/threonine-protein kinase OS=Medicago truncatula GN=MTR_4g081655 PE=3 SV=1
Contig9944	tr|G7JR99|G7JR99_MEDTR Legume lectin beta domain protein OS=Medicago truncatula GN=MTR_4g019080 PE=3 SV=1
Contig3630	PsCam007177 hit Medtr3g076970.1 : Serine/threonine-protein kinase TNNI3K (AHRD V1 ***- Q5GIG6), contains Interpro domain(s) IPR015784 Tyrosine-protein kinase, ATN1-like chr03_pseudomolecule_IMGAG_V3.5 24322536-24318636 F EGN_Mt100125 20100825
Contig625_2	uncharacterized RNA
Contig9086	tr|G7L194|G7L194_MEDTR UPF0420 C16orf58-like protein OS=Medicago truncatula GN=MTR_7g058500 PE=4 SV=2
Contig10856	tr|A0A072UET3|A0A072UET3_MEDTR 60S ribosomal protein L35a-3 OS=Medicago truncatula GN=MTR_5g081705 PE=4 SV=1
Contig3934	tr|A0A072USE6|A0A072USE6_MEDTR Fatty acid hydroxylase superfamily protein OS=Medicago truncatula GN=MTR_4g129630 PE=3 SV=1
PsCam038351	tr|A0A151SE87|A0A151SE87_CAJCA Uncharacterized protein OS=Cajanus cajan GN=KK1_025039 PE=4 SV=1
TRINITY_DN23967_c0_g3_i1	PsCam002423 hit Glyma04g43500.1|PACid:16257769 : PF00076,PTHR23139,KOG0120,AT4G36690.1,ATU2AF65A,ATU2AF65A,,RNA,binding,/,nucleic,acid,binding,/,nucleotide,binding
Contig9912	tr|I1NBZ9|I1NBZ9_SOYBN Uncharacterized protein OS=Glycine max GN=GLYMA_19G235800 PE=4 SV=1
Contig6686	tr|G7K6A2|G7K6A2_MEDTR F-box protein interaction domain protein OS=Medicago truncatula GN=MTR_5g069760 PE=4 SV=2
Contig3649	tr|G7K9E5|G7K9E5_MEDTR Methyl jasmonate esterase OS=Medicago truncatula GN=MTR_5g018320 PE=4 SV=1
PsCam010946	tr|A0A151SWP4|A0A151SWP4_CAJCA Eukaryotic translation initiation factor 4G OS=Cajanus cajan GN=KK1_014649 PE=4 SV=1
Contig10296	tr|G7K1Y7|G7K1Y7_MEDTR Glycoprotein family protein OS=Medicago truncatula GN=MTR_5g080880 PE=4 SV=1
Contig6566	tr|A0A151SVC0|A0A151SVC0_CAJCA Homeobox-leucine zipper protein HDG2 OS=Cajanus cajan GN=KK1_014158 PE=4 SV=1
PsCam032509	PsCam032509 hit Medtr3te047500.1 : none
PsCam006867	tr|B7FND9|B7FND9_MEDTR Fatty acid 2-hydroxylase-like protein OS=Medicago truncatula GN=MTR_4g094525 PE=2 SV=1
PsCam035804	tr|G7JQM0|G7JQM0_MEDTR PPR containing plant-like protein OS=Medicago truncatula GN=MTR_4g076540 PE=4 SV=1
Contig9508	tr|A0A151S965|A0A151S965_CAJCA Phosphoenolpyruvate carboxylase OS=Cajanus cajan GN=KK1_026796 PE=3 SV=1
Contig10712	PsCam051891 hit C.cajan_15744 : A5BPJ0_VITVI Putative uncharacterized protein OS=Vitis vinifera GN=VITISV_021909 PE=4 SV=1
Contig10789	tr|G7IFU4|G7IFU4_MEDTR Trm112p-like protein OS=Medicago truncatula GN=MTR_2g028730 PE=4 SV=1
Contig217	tr|A0A072TUF3|A0A072TUF3_MEDTR BTB/POZ domain plant protein OS=Medicago truncatula GN=MTR_8g078495 PE=4 SV=1
PsCam034562	tr|G7J3T6|G7J3T6_MEDTR VQ motif protein OS=Medicago truncatula GN=MTR_3g087390 PE=4 SV=1
Contig7519	tr|G7J6Q2|G7J6Q2_MEDTR FAM91A1-like protein OS=Medicago truncatula GN=MTR_3g080120 PE=4 SV=2
Contig3073	tr|A0A151T5R4|A0A151T5R4_CAJCA Retrovirus-related Pol polyprotein from transposon TNT 1-94 OS=Cajanus cajan GN=KK1_016920 PE=4 SV=1
PsCam021286	tr|G7JPR0|G7JPR0_MEDTR Heterogeneous nuclear ribonucleoprotein OS=Medicago truncatula GN=MTR_4g088010 PE=4 SV=2
PsCam030861	tr|G7J9T9|G7J9T9_MEDTR Sas10/Utp3/C1D family protein OS=Medicago truncatula GN=MTR_3g105925 PE=2 SV=1
Contig4330	tr|G7J5M6|G7J5M6_MEDTR Zinc-binding alcohol dehydrogenase family protein OS=Medicago truncatula GN=MTR_3g089940 PE=4 SV=1
Contig2494	tr|A0A072VRF2|A0A072VRF2_MEDTR Plasma-membrane choline transporter family protein OS=Medicago truncatula GN=MTR_1g111330 PE=3 SV=1
Contig3572	tr|A0A072TTW5|A0A072TTW5_MEDTR MFS transporter OS=Medicago truncatula GN=MTR_8g090285 PE=4 SV=1
Contig765	tr|A0A072UQU5|A0A072UQU5_MEDTR Endo-1,3-1,4-beta-D-glucanase-like protein OS=Medicago truncatula GN=MTR_4g117380 PE=4 SV=1
Contig7457	tr|G7JAF7|G7JAF7_MEDTR Cysteinyl-tRNA synthetase OS=Medicago truncatula GN=MTR_3g106560 PE=3 SV=2
Contig10109	tr|G7JSN5|G7JSN5_MEDTR Nudix hydrolase-like protein OS=Medicago truncatula GN=MTR_4g062130 PE=4 SV=1
PsCam056149	tr|G7K7B8|G7K7B8_MEDTR Transmembrane amino acid transporter family protein OS=Medicago truncatula GN=MTR_5g083770 PE=4 SV=1
Contig3702	PsCam007938 none
PsCam036145	tr|A0A072ULT3|A0A072ULT3_MEDTR Auxin response factor OS=Medicago truncatula GN=MTR_4g058930 PE=3 SV=1
Contig8366	tr|I1K9B3|I1K9B3_SOYBN Uncharacterized protein OS=Glycine max GN=GLYMA_06G083100 PE=4 SV=1
TRINITY_DN14926_c0_g1_i1	tr|G7I4R9|G7I4R9_MEDTR Peptide transporter OS=Medicago truncatula GN=MTR_1g075440 PE=4 SV=1
PsCam036604	tr|G7K5I2|G7K5I2_MEDTR Transducin/WD40 repeat protein OS=Medicago truncatula GN=MTR_5g035980 PE=4 SV=1
Contig2721	tr|Q2HVX3|Q2HVX3_MEDTR Asp/Glu racemase OS=Medicago truncatula GN=MTR_2g103300 PE=4 SV=1
Contig5679	PsCam027516 hit LjChr6t1763 : Polynucleotidyl transferase, ribonuclease H fold, RNA-directed DNA polymerase (reverse transcriptase), related, IPR012337:Polynucleotidyl transferase, ribonuclease H fold, IPR015706:RNA-directed DNA polymerase (reverse transcriptase), related,
Contig6260	tr|G7I7V9|G7I7V9_MEDTR DNA-binding protein OS=Medicago truncatula GN=MTR_1g050750 PE=4 SV=1
Contig6564	tr|A0A072UQ83|A0A072UQ83_MEDTR DUF863 family protein OS=Medicago truncatula GN=MTR_4g109190 PE=4 SV=1
Contig7628	tr|G7JAE3|G7JAE3_MEDTR Neurochondrin protein OS=Medicago truncatula GN=MTR_3g106410 PE=4 SV=1
PsCam050286	tr|B7FL02|B7FL02_MEDTR Putative uncharacterized protein OS=Medicago truncatula PE=2 SV=1
Contig10153	tr|G7IDN1|G7IDN1_MEDTR Senescence-associated protein SAG102 OS=Medicago truncatula GN=MTR_1g071780 PE=2 SV=1
TRINITY_DN23967_c0_g2_i1	PsCam043570 none
PsCam047517	PsCam047517 hit AT5G10660.2 : calmodulin-binding protein-related
Contig5032	tr|G7KEF8|G7KEF8_MEDTR Aicarft/IMPCHase bienzyme family protein OS=Medicago truncatula GN=MTR_5g095820 PE=3 SV=2
PsCam027705	tr|A0A072TE91|A0A072TE91_MEDTR Expansin-like protein B1 OS=Medicago truncatula GN=MTR_0809s0010 PE=3 SV=1
Contig9190	tr|A0A072VE08|A0A072VE08_MEDTR Heme oxygenase 1 protein OS=Medicago truncatula GN=MTR_1g019970 PE=4 SV=1
Contig6907	tr|G7JW26|G7JW26_MEDTR Eukaryotic aspartyl protease family protein OS=Medicago truncatula GN=MTR_5g012490 PE=3 SV=1
Contig8375	tr|G7JVZ5|G7JVZ5_MEDTR PPR containing plant-like protein OS=Medicago truncatula GN=MTR_5g012120 PE=4 SV=2
PsCam000370	tr|A0A072VTY6|A0A072VTY6_MEDTR Calmodulin-domain kinase CDPK protein OS=Medicago truncatula GN=MTR_1g052530 PE=4 SV=1
PsCam016895	tr|A0A072USZ6|A0A072USZ6_MEDTR NB-ARC domain disease resistance protein OS=Medicago truncatula GN=MTR_3g011620 PE=3 SV=1
Contig5359	tr|G7LES0|G7LES0_MEDTR Pyridine nucleotide-disulfide oxidoreductase domain protein OS=Medicago truncatula GN=MTR_8g077580 PE=4 SV=2
Contig1602	tr|G7K669|G7K669_MEDTR 60S ribosomal protein L6 OS=Medicago truncatula GN=MTR_5g068780 PE=4 SV=1
Contig7133	tr|Q2HV32|Q2HV32_MEDTR Cellular retinaldehyde binding/alpha-tocopherol transport, Cellular retinaldehyde-binding/triple function, N-terminal OS=Medicago truncatula GN=MTR_2g027140 PE=4 SV=1
Contig619	tr|A0A151U6R3|A0A151U6R3_CAJCA Protein PINHEAD OS=Cajanus cajan GN=KK1_007668 PE=3 SV=1
Contig9664	tr|A0A072U633|A0A072U633_MEDTR N(2),N(2)-dimethylguanosine tRNA methyltransferase, putative OS=Medicago truncatula GN=MTR_6g015885 PE=4 SV=1
TRINITY_DN22197_c0_g1_i2	PsCam026236 none
Contig4835	tr|G7KGX1|G7KGX1_MEDTR 60S acidic ribosomal protein P0 OS=Medicago truncatula GN=MTR_5g082180 PE=3 SV=1
Contig3974	tr|A0A0L9VN16|A0A0L9VN16_PHAAN Uncharacterized protein OS=Phaseolus angularis GN=LR48_Vigan10g225000 PE=4 SV=1
TRINITY_DN9988_c0_g1_i1	tr|C6T670|C6T670_SOYBN Putative uncharacterized protein OS=Glycine max GN=GLYMA_01G026100 PE=2 SV=1
PsCam050165	tr|A0A072VQQ3|A0A072VQQ3_MEDTR Pyruvate kinase OS=Medicago truncatula GN=MTR_1g105965 PE=3 SV=1
PsCam007891	PsCam007891 hit AT1G79050.1 : recA DNA recombination family protein
Contig4032	tr|A0A072VLV1|A0A072VLV1_MEDTR Plant/MNJ8-150 protein OS=Medicago truncatula GN=MTR_1g079763 PE=4 SV=1
Contig3358	tr|G7IBY1|G7IBY1_MEDTR 60S ribosomal protein L3B OS=Medicago truncatula GN=MTR_1g098540 PE=3 SV=2
PsCam034077	tr|A0A072UQ38|A0A072UQ38_MEDTR OTU-like cysteine protease family protein OS=Medicago truncatula GN=MTR_4g094860 PE=4 SV=1
PsCam002357	tr|K7KWL6|K7KWL6_SOYBN Uncharacterized protein OS=Glycine max PE=4 SV=1
PsCam009543	tr|A0A072VEB0|A0A072VEB0_MEDTR FACT complex subunit SSRP1 OS=Medicago truncatula GN=MTR_1g022345 PE=4 SV=1
Contig8117	tr|G7KQL8|G7KQL8_MEDTR Haloacid dehalogenase-like hydrolase family protein OS=Medicago truncatula GN=MTR_7g079530 PE=2 SV=2
Contig9152	tr|A0A072UQB9|A0A072UQB9_MEDTR Presenilin OS=Medicago truncatula GN=MTR_4g109550 PE=3 SV=1
Contig3595	tr|A0A072U5K2|A0A072U5K2_MEDTR 60S ribosomal protein L18-3 OS=Medicago truncatula GN=MTR_7g108805 PE=4 SV=1
TRINITY_DN16528_c0_g1_i1	uncharacterized RNA
PsCam026987	tr|Q2HRF6|Q2HRF6_MEDTR Serine/Threonine-kinase RIO1-like protein OS=Medicago truncatula GN=MTR_7g090710 PE=4 SV=1
Contig68_2	tr|A0A072U3Q5|A0A072U3Q5_MEDTR Uncharacterized protein OS=Medicago truncatula GN=MTR_7g095160 PE=4 SV=1
PsCam012916	tr|A0A072V2J1|A0A072V2J1_MEDTR Casein kinase I-like protein OS=Medicago truncatula GN=MTR_3g110240 PE=4 SV=1
Contig9899	tr|A0A072UQ71|A0A072UQ71_MEDTR Transmembrane protein, putative OS=Medicago truncatula GN=MTR_4g109020 PE=4 SV=1
Contig9284	tr|A0A072UTE5|A0A072UTE5_MEDTR Ubiquitin carboxyl-terminal hydrolase OS=Medicago truncatula GN=MTR_4g130940 PE=3 SV=1
Contig7238	tr|G7J261|G7J261_MEDTR Uncharacterized protein OS=Medicago truncatula GN=MTR_3g061570 PE=2 SV=1
TRINITY_DN23420_c0_g2_i1	tr|A0A072UTW6|A0A072UTW6_MEDTR DUF4408 domain protein OS=Medicago truncatula GN=MTR_4g126210 PE=4 SV=1
PsCam042379	tr|I1MZZ3|I1MZZ3_SOYBN Uncharacterized protein OS=Glycine max GN=GLYMA_18G062300 PE=4 SV=2
PsCam039880	tr|I3SK49|I3SK49_MEDTR Plant basic secretory protein (BSP) family protein OS=Medicago truncatula GN=MTR_1g107215 PE=2 SV=1
PsCam040449	tr|A0A072VLH1|A0A072VLH1_MEDTR RmlC-like cupins superfamily protein OS=Medicago truncatula GN=MTR_1g069370 PE=4 SV=1
PsCam014751	PsCam014751 none
TRINITY_DN20566_c0_g2_i1	tr|K7KV46|K7KV46_SOYBN Uncharacterized protein OS=Glycine max GN=GLYMA_06G148200 PE=4 SV=1
PsCam014066	tr|A0A151TXZ1|A0A151TXZ1_CAJCA RNA polymerase II transcriptional coactivator KELP (Fragment) OS=Cajanus cajan GN=KK1_011225 PE=4 SV=1
Contig8309	tr|A0A072UXI7|A0A072UXI7_MEDTR Pollen protein Ole E I-like protein OS=Medicago truncatula GN=MTR_4g075333 PE=4 SV=1
PsCam048429	tr|G7IJS9|G7IJS9_MEDTR Triose-phosphate transporter family protein OS=Medicago truncatula GN=MTR_2g029180 PE=4 SV=1
Contig10947	tr|A0A072U1E0|A0A072U1E0_MEDTR One helix protein OHP OS=Medicago truncatula GN=MTR_7g062970 PE=4 SV=1
Contig43	PsCam052891 hit Glyma14g05690.4|PACid:16294481 : ,
TRINITY_DN21197_c0_g3_i1	uncharacterized RNA
Contig7810	tr|I1KYI0|I1KYI0_SOYBN Uncharacterized protein OS=Glycine max GN=GLYMA_08G327400 PE=4 SV=1
PsCam003922	PsCam003922 hit C.cajan_24674 : C6T542_SOYBN Putative uncharacterized protein OS=Glycine max PE=4 SV=1
Contig9497	tr|G7K7P3|G7K7P3_MEDTR LA-related protein 2 LA RNA-binding domain protein OS=Medicago truncatula GN=MTR_5g088200 PE=4 SV=1
Contig3256	tr|A0A072UTJ9|A0A072UTJ9_MEDTR Beta-glucosidase OS=Medicago truncatula GN=MTR_4g122980 PE=3 SV=1
Contig3818	tr|I1K5K3|I1K5K3_SOYBN Uncharacterized protein OS=Glycine max GN=GLYMA_05G239000 PE=3 SV=1
Contig5443	tr|A0A0B2P550|A0A0B2P550_GLYSO Uncharacterized protein OS=Glycine soja GN=glysoja_030944 PE=4 SV=1
TRINITY_DN6865_c0_g1_i1	tr|A0A072U3P1|A0A072U3P1_MEDTR Release factor glutamine methyltransferase OS=Medicago truncatula GN=MTR_7g107330 PE=4 SV=1
Contig8960	tr|V7D1N5|V7D1N5_PHAVU Uncharacterized protein OS=Phaseolus vulgaris GN=PHAVU_001G207300g PE=4 SV=1
Contig2829	tr|A3ZQ60|A3ZQ60_9PLAN Pyrroline-5-carboxylate reductase OS=Blastopirellula marina DSM 3645 GN=proC PE=3 SV=1
Contig3804	tr|A0A072U2W1|A0A072U2W1_MEDTR Triosephosphate isomerase OS=Medicago truncatula GN=MTR_7g103020 PE=3 SV=1
Contig3181	tr|A0A151S7N7|A0A151S7N7_CAJCA Uncharacterized protein OS=Cajanus cajan GN=KK1_027440 PE=4 SV=1
PsCam058465	PsCam058465 hit LjChr5t2063 : none
PsCam050122	tr|G7KKX7|G7KKX7_MEDTR Myb transcription factor mixta-like protein OS=Medicago truncatula GN=MTR_6g012690 PE=2 SV=1
Contig3888	tr|G7I4V0|G7I4V0_MEDTR 60S ribosomal L14-like protein OS=Medicago truncatula GN=MTR_1g075720 PE=4 SV=1
PsCam052884	PsCam052884 none
Contig7070	tr|A0A072VJW3|A0A072VJW3_MEDTR Pectate lyase OS=Medicago truncatula GN=MTR_1g067450 PE=3 SV=1
Contig654	tr|G7KQS8|G7KQS8_MEDTR VQ motif protein OS=Medicago truncatula GN=MTR_7g089860 PE=4 SV=1
Contig6543	tr|A0A151TN42|A0A151TN42_CAJCA Phototropin-1 OS=Cajanus cajan GN=KK1_022073 PE=4 SV=1
Contig5867	tr|A0A072U5M6|A0A072U5M6_MEDTR Hydroxyproline-rich protein, putative OS=Medicago truncatula GN=MTR_6g015280 PE=4 SV=1
Contig11395	tr|A0A072VJE8|A0A072VJE8_MEDTR 5'-AMP-activated kinase-like protein, putative OS=Medicago truncatula GN=MTR_1g063080 PE=4 SV=1
PsCam045889	PsCam045889 none
TRINITY_DN24939_c2_g36_i1	uncharacterized RNA
Contig8985	tr|G7JQD3|G7JQD3_MEDTR DNA-directed RNA polymerase subunit OS=Medicago truncatula GN=MTR_3g102420 PE=3 SV=1
Contig9820	tr|G7KSJ1|G7KSJ1_MEDTR p-loop nucleoside triphosphate hydrolase superfamily protein OS=Medicago truncatula GN=MTR_7g090640 PE=4 SV=1
Contig6703	tr|G7JV43|G7JV43_MEDTR Fructose-1,6-bisphosphatase OS=Medicago truncatula GN=MTR_4g093620 PE=3 SV=1
PsCam013949	tr|A0A072UFH3|A0A072UFH3_MEDTR Chloride channel protein OS=Medicago truncatula GN=MTR_5g099290 PE=3 SV=1
Contig9884	tr|A0A072VDB8|A0A072VDB8_MEDTR Dof domain zinc finger protein OS=Medicago truncatula GN=MTR_2g096740 PE=4 SV=1
Contig10747	tr|G7IZR4|G7IZR4_MEDTR Molybdopterin synthase catalytic subunit OS=Medicago truncatula GN=MTR_3g041720 PE=3 SV=1
PsCam059357	tr|A0A072V7B9|A0A072V7B9_MEDTR Receptor-like kinase plant OS=Medicago truncatula GN=MTR_2g046130 PE=4 SV=1
Contig11107	tr|G7JAI2|G7JAI2_MEDTR ATP synthase, F0 subunit B OS=Medicago truncatula GN=MTR_3g106820 PE=2 SV=1
Contig1351	uncharacterized RNA
Contig7776	tr|G7J515|G7J515_MEDTR 4-coumarate:CoA ligase-like protein OS=Medicago truncatula GN=MTR_3g088870 PE=4 SV=1
Contig1417	tr|G7LDH6|G7LDH6_MEDTR Fatty acid hydroxylase superfamily protein OS=Medicago truncatula GN=MTR_8g009560 PE=3 SV=1
PsCam056139	tr|A0A072VCY9|A0A072VCY9_MEDTR Uncharacterized protein OS=Medicago truncatula GN=MTR_3g110138 PE=4 SV=1
Contig11444	tr|Q4KU02|Q4KU02_MEDTR Purple acid phosphatase OS=Medicago truncatula GN=PAP1 PE=2 SV=1
Contig10285	tr|A0A072VE50|A0A072VE50_MEDTR Histone deacetylase complex subunit SAP30 Sin3-binding protein OS=Medicago truncatula GN=MTR_1g021970 PE=4 SV=1
PsCam004358	tr|A0A072U2J7|A0A072U2J7_MEDTR NBS-LRR disease resistance protein OS=Medicago truncatula GN=MTR_7g091550 PE=3 SV=1
PsCam010992	tr|G7LGP8|G7LGP8_MEDTR IQ calmodulin-binding motif protein OS=Medicago truncatula GN=MTR_8g014580 PE=4 SV=1
PsCam010799	PsCam010799 hit Glyma17g08530.1|PACid:16304872 : AT5G07980.1,dentin,sialophosphoprotein-related
Contig5927	tr|G7LAJ5|G7LAJ5_MEDTR 40S ribosomal protein S15-4 OS=Medicago truncatula GN=MTR_8g105110 PE=2 SV=1
Contig5786	tr|G7JHC9|G7JHC9_MEDTR Uncharacterized protein OS=Medicago truncatula GN=MTR_4g070420 PE=4 SV=1
TRINITY_DN12664_c0_g1_i1	uncharacterized RNA
Contig969_2	tr|I1L8S1|I1L8S1_SOYBN Uncharacterized protein OS=Glycine max GN=GLYMA_03G178000 PE=3 SV=1
Contig8079	tr|A0A072V4X8|A0A072V4X8_MEDTR Senescence regulator OS=Medicago truncatula GN=MTR_2g023070 PE=4 SV=1
TRINITY_DN23121_c0_g1_i1	tr|A0A072TSV7|A0A072TSV7_MEDTR LRR and NB-ARC domain disease resistance protein OS=Medicago truncatula GN=MTR_8g479430 PE=3 SV=1
Contig10722	tr|A0A151U6P5|A0A151U6P5_CAJCA 40S ribosomal protein S3a OS=Cajanus cajan GN=KK1_007692 PE=3 SV=1
Contig436_2	tr|I3S5L6|I3S5L6_MEDTR Cysteine proteinase inhibitor OS=Medicago truncatula GN=MTR_3g043750 PE=2 SV=1
PsCam048227	tr|A0A151TWD9|A0A151TWD9_CAJCA Cellulose synthase (Fragment) OS=Cajanus cajan GN=KK1_010658 PE=3 SV=1
PsCam052153	tr|V7AFQ6|V7AFQ6_PHAVU Uncharacterized protein OS=Phaseolus vulgaris GN=PHAVU_011G094400g PE=4 SV=1
Contig436	tr|G7JB75|G7JB75_MEDTR Chlorophyll a-b binding protein, chloroplastic OS=Medicago truncatula GN=MTR_3g070340 PE=3 SV=1
Contig2754	tr|G7J6V4|G7J6V4_MEDTR Flavonol synthase/flavanone 3-hydroxylase OS=Medicago truncatula GN=MTR_3g091350 PE=3 SV=1
PsCam012992	tr|G7JT81|G7JT81_MEDTR Xyloglucan endotransglucosylase/hydrolase OS=Medicago truncatula GN=MTR_4g126920 PE=3 SV=1
TRINITY_DN20186_c0_g1_i1	tr|G7JC06|G7JC06_MEDTR 60S ribosomal protein L17A OS=Medicago truncatula GN=MTR_3g085490 PE=2 SV=1
Contig2740	tr|A0A151R328|A0A151R328_CAJCA Pentatricopeptide repeat-containing protein At1g02150 family OS=Cajanus cajan GN=KK1_041937 PE=4 SV=1
PsCam057926	tr|G7L7X0|G7L7X0_MEDTR Type 2 acyl-CoA diacylglycerol acyltransferase OS=Medicago truncatula GN=MTR_8g072540 PE=4 SV=2
Contig7582	tr|A0A072U6W4|A0A072U6W4_MEDTR Feronia receptor-like kinase OS=Medicago truncatula GN=MTR_6g015805 PE=4 SV=1
PsCam026748	tr|A0A072U611|A0A072U611_MEDTR Transmembrane amino acid transporter family protein OS=Medicago truncatula GN=MTR_6g016245 PE=4 SV=1
Contig7308	tr|G7JE42|G7JE42_MEDTR Plant-specific transcription factor YABBY family protein OS=Medicago truncatula GN=MTR_4g114730 PE=4 SV=1
PsCam011259	tr|G7JMS8|G7JMS8_MEDTR Protein phosphatase 2C-like protein OS=Medicago truncatula GN=MTR_1g016620 PE=4 SV=1
Contig9937	tr|A0A072UYX7|A0A072UYX7_MEDTR p-loop nucleoside triphosphate hydrolase superfamily protein OS=Medicago truncatula GN=MTR_4g088800 PE=3 SV=1
Contig4905	tr|B7FGV1|B7FGV1_MEDTR Nuclear transcription factor Y subunit B OS=Medicago truncatula GN=MTR_1g072790 PE=2 SV=1
TRINITY_DN23720_c0_g1_i3	PsCam002688 hit Glyma04g08310.1|PACid:16255290 : AT4G31340.1,myosin,heavy,chain-related
PsCam013985	tr|G7KSK2|G7KSK2_MEDTR F-box/FBD-like domain protein OS=Medicago truncatula GN=MTR_7g090750 PE=4 SV=1
Contig10850	tr|I1KCB7|I1KCB7_SOYBN Uncharacterized protein OS=Glycine max GN=GLYMA_06G177900 PE=4 SV=1
PsCam001162	tr|A0A072U1M0|A0A072U1M0_MEDTR Two-component response regulator ARR3-like protein OS=Medicago truncatula GN=MTR_7g490310 PE=4 SV=1
PsCam010245	tr|G7K2P7|G7K2P7_MEDTR Heavy metal transport/detoxification superfamily protein OS=Medicago truncatula GN=MTR_5g025150 PE=4 SV=1
Contig11447	tr|G7LBH4|G7LBH4_MEDTR Aspartate-semialdehyde dehydrogenase OS=Medicago truncatula GN=MTR_8g105860 PE=3 SV=1
Contig10175	tr|G7K5D2|G7K5D2_MEDTR Bystin, putative OS=Medicago truncatula GN=MTR_5g025980 PE=4 SV=2
TRINITY_DN24424_c3_g5_i1	tr|A0A0B2Q2C3|A0A0B2Q2C3_GLYSO Magnesium-chelatase subunit H OS=Glycine soja GN=glysoja_040871 PE=4 SV=1
PsCam045025	tr|G7KFW7|G7KFW7_MEDTR PPR containing plant-like protein OS=Medicago truncatula GN=MTR_5g077220 PE=4 SV=1
Contig5449	PsCam025865 hit LjChr0t7220 : Zinc finger, CCHC-type, Polynucleotidyl transferase, ribonuclease H fold, Reverse transcriptase, RNA-dependent DNA polymerase, IPR001878:Zinc finger, CCHC-type, IPR012337:Polynucleotidyl transferase, ribonuclease H fold, IPR013103:Reverse transcriptase, RNA-dependent DNA polymerase,
PsCam046213	tr|B7FJX5|B7FJX5_MEDTR 60S ribosomal protein L5-2 OS=Medicago truncatula GN=MTR_8g028125 PE=2 SV=1
Contig10073	tr|B7FL24|B7FL24_MEDTR Putative uncharacterized protein OS=Medicago truncatula PE=2 SV=1
Contig10034	tr|A0A072V819|A0A072V819_MEDTR Pmr5/Cas1p GDSL/SGNH-like acyl-esterase family protein OS=Medicago truncatula GN=MTR_3g464570 PE=4 SV=1
PsCam045504	tr|A0A072VFC5|A0A072VFC5_MEDTR Sugar porter (SP) family MFS transporter OS=Medicago truncatula GN=MTR_1g022315 PE=3 SV=1
Contig7912	tr|A0A072VH72|A0A072VH72_MEDTR Aminoacylase OS=Medicago truncatula GN=MTR_1g038920 PE=3 SV=1
Contig11677	tr|G7I4Z1|G7I4Z1_MEDTR Uncharacterized protein OS=Medicago truncatula GN=MTR_1g093980 PE=4 SV=1
Contig4936	tr|A0A072UQX1|A0A072UQX1_MEDTR Transcription initiation factor ia protein, putative OS=Medicago truncatula GN=MTR_4g117680 PE=4 SV=1
PsCam048776	tr|I1LB45|I1LB45_SOYBN Uncharacterized protein OS=Glycine max GN=GLYMA_10G146900 PE=4 SV=2
PsCam049948	tr|G7ICB4|G7ICB4_MEDTR ZCW7-like protein OS=Medicago truncatula GN=MTR_1g018000 PE=4 SV=1
Contig5265	tr|G7LCS5|G7LCS5_MEDTR Transducin/WD40 repeat protein OS=Medicago truncatula GN=MTR_7g108870 PE=4 SV=2
Contig3568	tr|A0A151SRJ2|A0A151SRJ2_CAJCA KDa U5 small nuclear ribonucleoprotein component family OS=Cajanus cajan GN=KK1_003630 PE=4 SV=1
TRINITY_DN16112_c0_g1_i1	tr|G7JPE7|G7JPE7_MEDTR Core histone H2A/H2B/H3/H4 OS=Medicago truncatula GN=NF-YC7 PE=2 SV=1
Contig11645	tr|G7LG96|G7LG96_MEDTR Translin-associated factor X OS=Medicago truncatula GN=MTR_8g066180 PE=4 SV=2
Contig3171	PsCam004108 hit GTG2-AT4G27630.1 : symbols:GTG2, GPCR-type G protein 2
Contig7923	tr|G7LH17|G7LH17_MEDTR GPI-anchored wall transfer protein OS=Medicago truncatula GN=MTR_8g066760 PE=4 SV=1
Contig10779	tr|G7LFF5|G7LFF5_MEDTR Uncharacterized protein OS=Medicago truncatula GN=MTR_8g063150 PE=2 SV=1
TRINITY_DN23570_c1_g4_i2	uncharacterized RNA
Contig2562	tr|A0A072U201|A0A072U201_MEDTR Elongation factor Tu OS=Medicago truncatula GN=MTR_7g094460 PE=3 SV=1
PsCam025564	tr|A0A072V9R5|A0A072V9R5_MEDTR LIGULELESS 1 protein, putative OS=Medicago truncatula GN=MTR_2g461920 PE=4 SV=1
Contig1008	tr|B7FJH0|B7FJH0_MEDTR Prohibitin complex protein OS=Medicago truncatula GN=MTR_3g008250 PE=2 SV=1
PsCam045251	tr|G7K5B5|G7K5B5_MEDTR Filament-like plant protein OS=Medicago truncatula GN=MTR_5g016830 PE=4 SV=2
Contig287	tr|A0A072V4Z3|A0A072V4Z3_MEDTR Ran-binding protein 2, Ran-binding domain protein OS=Medicago truncatula GN=MTR_3g034085 PE=4 SV=1
Contig3231	tr|I1JSW0|I1JSW0_SOYBN Uncharacterized protein OS=Glycine max GN=GLYMA_04G018100 PE=4 SV=1
Contig10562	tr|G7J570|G7J570_MEDTR Homeobox domain, ZF-HD class protein OS=Medicago truncatula GN=MTR_3g100650 PE=4 SV=1
PsCam043007	tr|A0A072TTL6|A0A072TTL6_MEDTR Homeobox associated leucine zipper protein OS=Medicago truncatula GN=MTR_8g089895 PE=4 SV=1
PsCam049445	tr|Q4KU02|Q4KU02_MEDTR Purple acid phosphatase OS=Medicago truncatula GN=PAP1 PE=2 SV=1
Contig6440	tr|B7FLI0|B7FLI0_MEDTR Exosome complex exonuclease RRP40 OS=Medicago truncatula GN=MTR_5g043110 PE=2 SV=1
Contig1642	tr|A0A072U870|A0A072U870_MEDTR Glycosyltransferase OS=Medicago truncatula GN=MTR_6g038220 PE=3 SV=1
Contig6742	tr|G7J8R7|G7J8R7_MEDTR Eukaryotic aspartyl protease family protein OS=Medicago truncatula GN=MTR_3g065160 PE=3 SV=1
PsCam058186	tr|G7IHC9|G7IHC9_MEDTR Formin-like protein OS=Medicago truncatula GN=MTR_2g082190 PE=3 SV=1
Contig6462	tr|G0VCX2|G0VCX2_NAUCC Midasin OS=Naumovozyma castellii (strain ATCC 76901 / CBS 4309 / NBRC 1992 / NRRL Y-12630) GN=NCAS0C03430 PE=3 SV=1
PsCam051938	PsCam051938 hit Glyma19g38570.1|PACid:16314216 : PF03168,PTHR19957:SF11,AT2G35980.1,YLS9,YLS9,(YELLOW-LEAF-SPECIFIC,GENE,9)
TRINITY_DN13715_c0_g1_i1	tr|A0A072UE30|A0A072UE30_MEDTR Sulfite exporter TauE/SafE family protein OS=Medicago truncatula GN=MTR_7g103300 PE=4 SV=1
PsCam031322	tr|V6F3Z3|V6F3Z3_9PROT Uncharacterized protein OS=Magnetospirillum gryphiswaldense MSR-1 v2 GN=MGMSRv2__1983 PE=4 SV=1
Contig7724	tr|G7J5Z1|G7J5Z1_MEDTR Dolichyl-diphosphooligosaccharide--protein glycosyltransferase subunit 1 OS=Medicago truncatula GN=MTR_3g115980 PE=3 SV=2
Contig10039	tr|G7JGT6|G7JGT6_MEDTR tRNA pseudouridine synthase A, related protein OS=Medicago truncatula GN=MTR_4g131220 PE=4 SV=1
PsCam055772	tr|I1MAR9|I1MAR9_SOYBN Uncharacterized protein OS=Glycine max GN=GLYMA_14G170900 PE=4 SV=1
Contig10798	tr|I3RZK0|I3RZK0_MEDTR Ribosomal-like protein, putative OS=Medicago truncatula GN=MTR_8g089655 PE=2 SV=1
Contig285	tr|K7MJZ7|K7MJZ7_SOYBN Uncharacterized protein OS=Glycine max GN=GLYMA_13G319500 PE=4 SV=1
Contig4224	tr|G7KI95|G7KI95_MEDTR Uncharacterized protein OS=Medicago truncatula GN=MTR_6g036750 PE=4 SV=1
TRINITY_DN14798_c0_g1_i1	tr|V7CHT6|V7CHT6_PHAVU Very-long-chain (3R)-3-hydroxyacyl-CoA dehydratase OS=Phaseolus vulgaris GN=PHAVU_003G289100g PE=3 SV=1
Contig11026	tr|A0A072VLZ7|A0A072VLZ7_MEDTR Serine/Threonine-kinase Nek4 OS=Medicago truncatula GN=MTR_1g081000 PE=4 SV=1
Contig10513	tr|A0A072U7C5|A0A072U7C5_MEDTR Transmembrane protein, putative OS=Medicago truncatula GN=MTR_6g033405 PE=4 SV=1
Contig6612	tr|I1JXU5|I1JXU5_SOYBN Uncharacterized protein OS=Glycine max GN=GLYMA_04G204500 PE=4 SV=1
PsCam006884	tr|G7L419|G7L419_MEDTR Indole-3-acetic acid-amido synthetase OS=Medicago truncatula GN=MTR_7g117110 PE=4 SV=2
PsCam058380	PsCam058380 hit Glyma01g01180.3|PACid:16243007 : PF00390,PF03949,PTHR23406,KOG1257,
Contig7242	tr|A0A072TUR8|A0A072TUR8_MEDTR Rubber elongation factor protein OS=Medicago truncatula GN=MTR_8g080570 PE=4 SV=1
[truncated: 1,227 more rows]

## Sheet: constitutively up-regulated
List of genes constitutively up-regulated in P665 compared to Messire
[truncated: 1,499 more rows]

[truncated: 2 more sheets: repressed after infection, constitutively down regulated]
