# Supplementary material for: Bulked segregant transcriptome analysis in pea identifies key expression markers for resistance to Peyronellaea pinodes
Source: Sci Rep. 2022 Oct 28;12:18159. doi: 10.1038/s41598-022-22621-2 (PMC9616913; doi:10.1038/s41598-022-22621-2)
Supplement: Supplementary file 8 — Supplementary Information 2. [file 41598_2022_22621_MOESM8_ESM.xlsx]

## Sheet: Induced after infection
Supplementary data 2: Genes showing a consistent expressional pattern in resistant vs. susceptible lines
Genes induced after infection in P665 vs Messire and in the resistent bulk vs the susceptible bulk
R= only detected in the resistant bulk libraries
gene_id	description	log2FoldChangeBulkRvsBulkS
PsCam044633	PsCam044633 hit Glyma08g09890.1|PACid:16270588 : PF00348,PTHR12001:SF8,KOG0776,AT4G38460.1,GGR,GGR,(geranylgeranyl,reductase),,farnesyltranstransferase	R
PsCam014482	tr|A0A072U2J7|A0A072U2J7_MEDTR NBS-LRR disease resistance protein OS=Medicago truncatula GN=MTR_7g091550 PE=3 SV=1	R
PsCam041764	PsCam041764 hit Glyma06g07840.1|PACid:16262109 : PF00520,PF07885,PF00027,PTHR10217,AT4G32650.1,ATKC1,ATKC1,(ARABIDOPSIS,THALIANA,K+,RECTIFYING,CHANNEL,1),,cyclic,nucleotide,binding,/,inward,rectifier,potassium,channel	R
PsCam040261	tr|G7K9C1|G7K9C1_MEDTR Uncharacterized protein OS=Medicago truncatula GN=MTR_5g009260 PE=4 SV=1	R
PsCam042128	tr|G7K2G0|G7K2G0_MEDTR Uncharacterized protein OS=Medicago truncatula GN=MTR_5g015230 PE=4 SV=2	R
PsCam004768	tr|G7KG73|G7KG73_MEDTR LRR receptor-like kinase OS=Medicago truncatula GN=MTR_5g011840 PE=4 SV=1	R
PsCam035754	tr|G7LF98|G7LF98_MEDTR Transmembrane protein, putative OS=Medicago truncatula GN=MTR_8g038320 PE=4 SV=2	R
PsCam040728	tr|A0A072TY19|A0A072TY19_MEDTR Zinc ion-binding protein OS=Medicago truncatula GN=MTR_7g445390 PE=4 SV=1	R
PsCam030883	tr|Q6X0P1|Q6X0P1_SOYBN Putative uncharacterized protein OS=Glycine max PE=4 SV=1	R
Contig559	tr|A0A0L9T5V5|A0A0L9T5V5_PHAAN Uncharacterized protein OS=Phaseolus angularis GN=LR48_Vigan208s000100 PE=4 SV=1	R
PsCam011730	PsCam011730 hit Glyma19g34180.1|PACid:16313699 : PF05703,PF08458,AT3G63300.1,phosphoinositide,binding	R
PsCam039327	tr|A0A072U3C8|A0A072U3C8_MEDTR Uncharacterized protein OS=Medicago truncatula GN=MTR_7g106140 PE=4 SV=1	R
PsCam014039	tr|A0A072U1T5|A0A072U1T5_MEDTR Endo polygalacturonase OS=Medicago truncatula GN=MTR_7g091850 PE=3 SV=1	R
PsCam042432	tr|I1MHR7|I1MHR7_SOYBN Uncharacterized protein OS=Glycine max GN=GLYMA_15G191600 PE=4 SV=2	R
PsCam046332	tr|K7MA92|K7MA92_SOYBN D-tyrosyl-tRNA(Tyr) deacylase OS=Glycine max GN=GLYMA_15G079600 PE=3 SV=1	R
PsCam034641	tr|A0A072UI19|A0A072UI19_MEDTR S-adenosylmethionine-dependent methyltransferase, putative OS=Medicago truncatula GN=MTR_4g025410 PE=4 SV=1	R
PsCam050282	tr|G7JAB5|G7JAB5_MEDTR Programmed cell death-like protein OS=Medicago truncatula GN=MTR_3g095020 PE=4 SV=2	R
Contig3641	tr|G7IP67|G7IP67_MEDTR Transmembrane protein, putative OS=Medicago truncatula GN=MTR_2g019160 PE=4 SV=1	R
PsCam037506	tr|G7J576|G7J576_MEDTR Carboxy-terminal domain cyclin OS=Medicago truncatula GN=MTR_3g100710 PE=3 SV=1	R
PsCam034319	tr|A0A0R0F7Q2|A0A0R0F7Q2_SOYBN Uncharacterized protein OS=Glycine max GN=GLYMA_17G035500 PE=4 SV=1	R
PsCam027559	tr|G7IE05|G7IE05_MEDTR PPPDE thiol peptidase family protein, putative OS=Medicago truncatula GN=MTR_1g100100 PE=4 SV=2	R
PsCam009321	PsCam009321 hit ATPAP25-AT4G36350.1 : symbols:ATPAP25,PAP25, purple acid phosphatase 25	R
PsCam034007	tr|A0A151SV74|A0A151SV74_CAJCA Fatty acyl-CoA synthetase B OS=Cajanus cajan GN=KK1_014116 PE=4 SV=1	R
PsCam040794	tr|A0A072VBR6|A0A072VBR6_MEDTR Wound-responsive family protein OS=Medicago truncatula GN=MTR_2g089970 PE=4 SV=1	R
PsCam055790	tr|I1N4F8|I1N4F8_SOYBN Uncharacterized protein OS=Glycine max GN=GLYMA_18G261900 PE=4 SV=2	R
PsCam058620	PsCam058620 none	R
PsCam049604	tr|A0A072VPJ5|A0A072VPJ5_MEDTR tRNA nucleotidyltransferase OS=Medicago truncatula GN=MTR_1g096870 PE=3 SV=1	R
PsCam009537	tr|G7IVU7|G7IVU7_MEDTR Uncharacterized protein OS=Medicago truncatula GN=MTR_3g013580 PE=4 SV=1	R
PsCam036452	tr|A0A072UR05|A0A072UR05_MEDTR Plant tudor-like RNA-binding protein OS=Medicago truncatula GN=MTR_4g113670 PE=4 SV=1	R
PsCam038211	tr|I1LY11|I1LY11_SOYBN Uncharacterized protein OS=Glycine max GN=GLYMA_13G105700 PE=3 SV=2	R
PsCam038385	tr|A0A0B2P4H8|A0A0B2P4H8_GLYSO Putative nuclease HARBI1 OS=Glycine soja GN=glysoja_002582 PE=4 SV=1	R
PsCam009219	tr|A0A072U2J7|A0A072U2J7_MEDTR NBS-LRR disease resistance protein OS=Medicago truncatula GN=MTR_7g091550 PE=3 SV=1	R
PsCam000969	tr|I1LR70|I1LR70_SOYBN Uncharacterized protein OS=Glycine max GN=GLYMA_12G079500 PE=4 SV=1	R
PsCam038589	tr|V7BD91|V7BD91_PHAVU Uncharacterized protein OS=Phaseolus vulgaris GN=PHAVU_007G101900g PE=4 SV=1	R
PsCam006768	tr|G7JXI2|G7JXI2_MEDTR MLO-like protein OS=Medicago truncatula GN=MLO PE=3 SV=1	R
PsCam026916	tr|K7L5P1|K7L5P1_SOYBN Uncharacterized protein OS=Glycine max GN=GLYMA_08G090800 PE=4 SV=1	R
PsCam047315	PsCam047315 hit C.cajan_38028 : Q2HU62_MEDTR Glycoside hydrolase, clan GH-D, Ricin B-related lectin OS=Medicago truncatula GN=MtrDRAFT_AC149210g12v2 PE=4 SV=2	R
PsCam035202	PsCam035202 none	R
PsCam038009	tr|A0A151SXE0|A0A151SXE0_CAJCA Uncharacterized protein OS=Cajanus cajan GN=KK1_014894 PE=4 SV=1	R
PsCam006440	tr|G7JA00|G7JA00_MEDTR NB-ARC domain disease resistance protein OS=Medicago truncatula GN=MTR_3g069210 PE=3 SV=1	R
PsCam029732	PsCam029732 hit Glyma13g24740.2|PACid:16291451 : PF07714,PF00069,PTHR23257,KOG0192,	R
PsCam040525	tr|A0A072VGH9|A0A072VGH9_MEDTR Flowering-promoting factor-like protein OS=Medicago truncatula GN=MTR_2g436880 PE=4 SV=1	R
PsCam052981	tr|A0A072V6A9|A0A072V6A9_MEDTR Cytochrome C oxidase biogenesis Cmc1-like protein OS=Medicago truncatula GN=MTR_2g435250 PE=4 SV=1	R
PsCam027771	tr|A0A0L9UA90|A0A0L9UA90_PHAAN Uncharacterized protein OS=Phaseolus angularis GN=LR48_Vigan03g285900 PE=4 SV=1	R
PsCam040896	tr|A0A072V006|A0A072V006_MEDTR Rotundifolia-like protein OS=Medicago truncatula GN=MTR_3g067980 PE=4 SV=1	R
PsCam043352	tr|G7LDQ1|G7LDQ1_MEDTR Histone mRNA exonuclease OS=Medicago truncatula GN=MTR_8g061030 PE=4 SV=1	R
PsCam004614	tr|G7JRW4|G7JRW4_MEDTR LRR and NB-ARC domain disease resistance protein, putative OS=Medicago truncatula GN=MTR_4g091380 PE=3 SV=1	R
PsCam007598	tr|G7JXR4|G7JXR4_MEDTR Uncharacterized protein OS=Medicago truncatula GN=MTR_5g032580 PE=4 SV=1	R
PsCam038047	tr|G7J6V9|G7J6V9_MEDTR Phosphatidylinositol 3-and 4-kinase family protein OS=Medicago truncatula GN=MTR_3g091400 PE=4 SV=2	R
PsCam032657	tr|A0A151S4J4|A0A151S4J4_CAJCA Copia protein OS=Cajanus cajan GN=KK1_028516 PE=4 SV=1	R
PsCam002492	PsCam002492 none	R
PsCam037096	tr|A0A072TND1|A0A072TND1_MEDTR Dopamine beta-monooxygenase OS=Medicago truncatula GN=MTR_8g028075 PE=4 SV=1	R
PsCam037920	tr|Q599J6|Q599J6_MEDTR Glycosyltransferases OS=Medicago truncatula GN=pglcat5 PE=2 SV=1	R
PsCam008432	tr|A2Q3B7|A2Q3B7_MEDTR Transcriptional factor B3 OS=Medicago truncatula GN=MtrDRAFT_AC155880g16v2 PE=4 SV=1	R
PsCam043221	tr|A0A072TY14|A0A072TY14_MEDTR Uncharacterized protein OS=Medicago truncatula GN=MTR_7g032890 PE=4 SV=1	R
PsCam038263	tr|G7J8D6|G7J8D6_MEDTR Uncharacterized protein OS=Medicago truncatula GN=MTR_3g104880 PE=4 SV=1	R
PsCam029497	PsCam029497 hit Medtr5g067690.1 : Cation proton exchanger (AHRD V1 **-- B9H3Z5_POPTR), contains Interpro domain(s) IPR006153 Cation/H+ exchanger chr05_pseudomolecule_IMGAG_V3.5 27625457-27629080 H EGN_Mt100125 20100825	R
PsCam048369	tr|G7JC87|G7JC87_MEDTR Eukaryotic aspartyl protease family protein OS=Medicago truncatula GN=MTR_3g096930 PE=3 SV=2	R
PsCam035825	tr|G7KMG0|G7KMG0_MEDTR Histone-lysine N-methyltransferase OS=Medicago truncatula GN=MTR_6g059310 PE=3 SV=2	R
PsCam042726	tr|A0A072URA8|A0A072URA8_MEDTR PPR containing plant protein OS=Medicago truncatula GN=MTR_4g099200 PE=4 SV=1	R
Contig3355	tr|G7KT84|G7KT84_MEDTR Pmr5/Cas1p GDSL/SGNH-like acyl-esterase family protein OS=Medicago truncatula GN=MTR_7g070060 PE=4 SV=1	R
PsCam000362	tr|G7IA65|G7IA65_MEDTR Defects in morphology protein 1 OS=Medicago truncatula GN=MTR_1g062090 PE=4 SV=1	R
PsCam010225	tr|G7I6T9|G7I6T9_MEDTR RNA-binding (RRM/RBD/RNP motif) family protein OS=Medicago truncatula GN=MTR_1g080390 PE=4 SV=1	R
PsCam004592	tr|A0A0R0GMP1|A0A0R0GMP1_SOYBN Uncharacterized protein OS=Glycine max GN=GLYMA_13G119300 PE=4 SV=1	R
PsCam001495	tr|I3S345|I3S345_MEDTR Uncharacterized protein OS=Medicago truncatula PE=2 SV=1	R
PsCam045352	tr|A0A072VJG7|A0A072VJG7_MEDTR Exocyst subunit exo70 family protein OS=Medicago truncatula GN=MTR_1g057560 PE=4 SV=1	R
PsCam038319	tr|G7L4Z3|G7L4Z3_MEDTR PLATZ transcription factor family protein OS=Medicago truncatula GN=MTR_7g102790 PE=4 SV=1	R
PsCam003168	PsCam003168 hit Medtr5g044120.1 : Unknown Protein (AHRD V1), contains Interpro domain(s) IPR002885 Pentatricopeptide repeat chr05_pseudomolecule_IMGAG_V3.5 18981934-18980365 E EGN_Mt100125 20100825	R
PsCam026682	tr|A0A151T6Z5|A0A151T6Z5_CAJCA Root phototropism protein 3 OS=Cajanus cajan GN=KK1_017367 PE=3 SV=1	R
PsCam004726	tr|A0A0B2RLD7|A0A0B2RLD7_GLYSO Putative mitochondrial protein ymf11 OS=Glycine soja GN=glysoja_010135 PE=4 SV=1	R
PsCam048397	tr|A0A072UZ04|A0A072UZ04_MEDTR PPR containing plant-like protein OS=Medicago truncatula GN=MTR_3g067670 PE=4 SV=1	R
PsCam022217	PsCam022217 hit Medtr7g025750.1 : Unknown Protein (AHRD V1) chr07_pseudomolecule_IMGAG_V3.5 7041006-7041206 H EGN_Mt100125 20100825	R
PsCam035624	tr|K7L2Y3|K7L2Y3_SOYBN Uncharacterized protein OS=Glycine max GN=GLYMA_07G208600 PE=4 SV=1	R
PsCam005041	tr|A0A072TXY2|A0A072TXY2_MEDTR RNA pseudouridine synthase OS=Medicago truncatula GN=MTR_7g029385 PE=4 SV=1	R
PsCam045355	tr|A0A072V610|A0A072V610_MEDTR Uncharacterized protein OS=Medicago truncatula GN=MTR_2g038710 PE=4 SV=1	R
PsCam049227	tr|G7ZX23|G7ZX23_MEDTR Gar1/Naf1 RNA-binding region protein OS=Medicago truncatula GN=MTR_0072s0050 PE=4 SV=1	R
PsCam050126	tr|G7JR71|G7JR71_MEDTR GDP-mannose transporter GONST3 OS=Medicago truncatula GN=MTR_4g018770 PE=4 SV=2	R
PsCam039807	tr|I1M812|I1M812_SOYBN Uncharacterized protein OS=Glycine max GN=GLYMA_14G064800 PE=4 SV=1	R
PsCam049306	tr|G7L1R0|G7L1R0_MEDTR Interactor of constitutive active ROPs-like protein OS=Medicago truncatula GN=MTR_7g100730 PE=4 SV=1	R
PsCam049057	tr|A0A0L9UYT1|A0A0L9UYT1_PHAAN Uncharacterized protein OS=Phaseolus angularis GN=LR48_Vigan07g156000 PE=4 SV=1	R
PsCam029053	PsCam029053 hit C.cajan_20520 : B7FND1_MEDTR Putative uncharacterized protein OS=Medicago truncatula PE=2 SV=1	R
PsCam056696	PsCam056696 hit Glyma14g39080.1|PACid:16296894 : PF02365,AT1G65910.1,anac028,anac028,(Arabidopsis,NAC,domain,containing,protein,28),,transcription,factor	R
PsCam050203	tr|A0A072V7S0|A0A072V7S0_MEDTR Cell division control protein OS=Medicago truncatula GN=MTR_3g463490 PE=4 SV=1	R
PsCam021649	tr|G7JLT9|G7JLT9_MEDTR DUF688 family protein OS=Medicago truncatula GN=MTR_4g014670 PE=4 SV=1	R
PsCam041493	tr|G7KIB3|G7KIB3_MEDTR VQ motif protein OS=Medicago truncatula GN=MTR_6g042010 PE=4 SV=1	R
Contig5393	tr|G7KTC5|G7KTC5_MEDTR Transmembrane protein, putative OS=Medicago truncatula GN=MTR_7g081180 PE=4 SV=2	R
PsCam032520	tr|G7JA00|G7JA00_MEDTR NB-ARC domain disease resistance protein OS=Medicago truncatula GN=MTR_3g069210 PE=3 SV=1	R
PsCam051504	tr|G7L2M4|G7L2M4_MEDTR Presenilin OS=Medicago truncatula GN=MTR_7g087200 PE=2 SV=2	R
PsCam011285	tr|A0A072TRI7|A0A072TRI7_MEDTR Carbonic anhydrase OS=Medicago truncatula GN=MTR_8g064630 PE=3 SV=1	R
PsCam041151	tr|A0A151TMK2|A0A151TMK2_CAJCA Auxin-induced protein 6B OS=Cajanus cajan GN=KK1_021913 PE=4 SV=1	R
PsCam006991	PsCam006991 hit C.cajan_17327 : A2Q3K9_MEDTR Guanylate kinase/L-type calcium channel region, Galactose oxidase, central OS=Medicago truncatula GN=MtrDRAFT_AC155885g12v2 PE=4 SV=1	R
PsCam035328	tr|G7IQL8|G7IQL8_MEDTR PPR containing plant-like protein OS=Medicago truncatula GN=MTR_2g058580 PE=4 SV=1	R
PsCam053603	PsCam053603 hit Glyma07g30250.1|PACid:16268252 : PF00139,PF00069,PF07714,PTHR23258,KOG1187,AT5G10530.1,lectin,protein,kinase,,putative	R
PsCam005802	PsCam005802 hit Medtr2g035450.1 : Pentatricopeptide repeat-containing protein At4g20090 (AHRD V1 ***- O49436), contains Interpro domain(s) IPR002885 Pentatricopeptide repeat chr02_pseudomolecule_IMGAG_V3.5 12592174-12594243 E EGN_Mt100125 20100825	R
PsCam029144	tr|G7ICW7|G7ICW7_MEDTR Receptor-like Serine/Threonine-kinase ALE2-like protein OS=Medicago truncatula GN=MTR_1g086870 PE=4 SV=1	R
PsCam023922	PsCam023922 hit LjChr4t3964 : Tyrosine-protein kinase, non-receptor, TYK2, IPR009131:Tyrosine-protein kinase, non-receptor, TYK2,	R
PsCam051607	tr|G7LD30|G7LD30_MEDTR 50S ribosomal protein L7/L12 OS=Medicago truncatula GN=MTR_8g076780 PE=2 SV=1	R
PsCam002674	PsCam002674 hit Glyma06g08220.1|PACid:16262155 : PF00578,PF07649,PTHR13871,KOG2501,AT4G31240.1,unknown,protein	R
PsCam003128	PsCam003128 hit C.cajan_29423 : Q8H1Y6_MEDTR Glutathione-S-transferse-like protein OS=Medicago truncatula PE=2 SV=1	R
PsCam043780	tr|G8A083|G8A083_MEDTR Core histone H2A/H2B/H3/H4 OS=Medicago truncatula GN=MTR_8g027840 PE=3 SV=1	R
PsCam048089	tr|A0A072VAB3|A0A072VAB3_MEDTR Peptidyl-prolyl cis-trans isomerase, putative OS=Medicago truncatula GN=MTR_2g085075 PE=4 SV=1	R
PsCam039197	tr|A0A0L9TQW3|A0A0L9TQW3_PHAAN Uncharacterized protein OS=Phaseolus angularis GN=LR48_Vigan01g250400 PE=4 SV=1	R
PsCam004698	tr|G7JIX8|G7JIX8_MEDTR Plant/MNJ7-17 protein, putative OS=Medicago truncatula GN=MTR_4g101050 PE=4 SV=1	R
PsCam056170	tr|A0A072UKE6|A0A072UKE6_MEDTR PAK-box/P21-Rho-binding domain Rho GTPase activating protein OS=Medicago truncatula GN=MTR_4g052850 PE=4 SV=1	R
PsCam012962	tr|A0A072TR76|A0A072TR76_MEDTR MYND finger protein OS=Medicago truncatula GN=MTR_8g447290 PE=4 SV=1	R
Contig2146	tr|A0A072TNN9|A0A072TNN9_MEDTR Uncharacterized protein OS=Medicago truncatula GN=MTR_8g019300 PE=4 SV=1	R
PsCam048773	tr|I1MS51|I1MS51_SOYBN Uncharacterized protein OS=Glycine max PE=4 SV=2	R
PsCam000526	tr|I3TAV7|I3TAV7_MEDTR Nuclear transcription factor Y subunit A7 OS=Medicago truncatula GN=NF-YA7 PE=2 SV=1	R
PsCam022724	PsCam022724 hit AT5G44360.1 : FAD-binding Berberine family protein	R
PsCam035614	tr|G7L6M5|G7L6M5_MEDTR F-box protein interaction domain protein OS=Medicago truncatula GN=MTR_7g078840 PE=4 SV=1	R
PsCam000419	tr|A0A072UCR5|A0A072UCR5_MEDTR Proteasome-like protein OS=Medicago truncatula GN=MTR_7g091650 PE=4 SV=1	R
Contig6003	tr|A0A151T3B2|A0A151T3B2_CAJCA Dynamin-related protein 1C OS=Cajanus cajan GN=KK1_016011 PE=3 SV=1	R
PsCam030678	tr|A9YWQ9|A9YWQ9_MEDTR Zinc finger protein OS=Medicago truncatula GN=MTR_5g430750 PE=4 SV=1	R
PsCam002144	PsCam002144 hit Glyma04g04060.1|PACid:16254794 : PF04571,PF08235,PTHR12181,KOG2116,AT5G42870.1,lipin,family,protein	R
PsCam046581	tr|G7IHG4|G7IHG4_MEDTR Late embryogenesis abundant protein OS=Medicago truncatula GN=MTR_2g086790 PE=2 SV=1	R
PsCam025665	tr|G7KVG1|G7KVG1_MEDTR Uncharacterized protein OS=Medicago truncatula GN=MTR_7g110880 PE=4 SV=1	R
PsCam058943	PsCam058943 none	R
PsCam035275	tr|A0A151UCT9|A0A151UCT9_CAJCA TMV resistance protein N OS=Cajanus cajan GN=KK1_021377 PE=4 SV=1	R
PsCam048930	tr|G7IXL4|G7IXL4_MEDTR Heat shock 70 kDa protein OS=Medicago truncatula GN=MTR_3g051300 PE=3 SV=1	R
PsCam043952	tr|K7L4K0|K7L4K0_SOYBN Uncharacterized protein OS=Glycine max GN=GLYMA_08G023800 PE=4 SV=1	R
PsCam043077	tr|G7J416|G7J416_MEDTR Transmembrane amino acid transporter family protein OS=Medicago truncatula GN=MTR_3g110660 PE=4 SV=1	R
PsCam014478	tr|A0A072VGB0|A0A072VGB0_MEDTR Transmembrane protein, putative OS=Medicago truncatula GN=MTR_1g029140 PE=4 SV=1	R
PsCam010301	PsCam010301 none	R
PsCam059429	tr|A0A151U661|A0A151U661_CAJCA ABC transporter C family member 10 OS=Cajanus cajan GN=KK1_007515 PE=4 SV=1	R
PsCam035562	tr|A0A151TLV8|A0A151TLV8_CAJCA Cellulose synthase-like protein D3 OS=Cajanus cajan GN=KK1_021626 PE=3 SV=1	R
PsCam005910	tr|V7BIA4|V7BIA4_PHAVU Uncharacterized protein OS=Phaseolus vulgaris GN=PHAVU_007G255000g PE=4 SV=1	R
PsCam000491	tr|A0A151T338|A0A151T338_CAJCA Putative ATP-dependent RNA helicase DHX36 OS=Cajanus cajan GN=KK1_015963 PE=4 SV=1	R
PsCam042587	tr|B7FJK4|B7FJK4_MEDTR NADH-cytochrome b5 reductase OS=Medicago truncatula GN=MTR_8g044160 PE=2 SV=1	R
PsCam033505	tr|A0A151SRU2|A0A151SRU2_CAJCA Replication factor A protein 2 OS=Cajanus cajan GN=KK1_003735 PE=4 SV=1	R
PsCam035676	tr|I1KU77|I1KU77_SOYBN Uncharacterized protein OS=Glycine max GN=GLYMA_08G174300 PE=3 SV=2	R
Contig9028	tr|A0A151QQK1|A0A151QQK1_CAJCA Uncharacterized protein OS=Cajanus cajan GN=KK1_046689 PE=4 SV=1	R
PsCam045988	tr|A9YWR2|A9YWR2_MEDTR BHLH transcription factor OS=Medicago truncatula GN=MTR_5g030770 PE=4 SV=1	R
PsCam018532	PsCam018532 hit Glyma03g32660.1|PACid:16253097 : PF00063,PF00612,PF01843,PTHR13140,KOG0160,AT5G43900.1,MYA2,MYA2,(ARABIDOPSIS,MYOSIN,2),,GTP-dependent,protein,binding,/,Rab,GTPase,binding,/,motor	R
PsCam040029	tr|G7JT20|G7JT20_MEDTR EF hand calcium-binding family protein OS=Medicago truncatula GN=MTR_4g112460 PE=4 SV=1	R
PsCam001123	tr|A0A072U0G7|A0A072U0G7_MEDTR Ovate transcriptional repressor OS=Medicago truncatula GN=MTR_7g072875 PE=4 SV=1	R
Contig2241	tr|A0A151T930|A0A151T930_CAJCA Retrovirus-related Pol polyprotein from transposon TNT 1-94 (Fragment) OS=Cajanus cajan GN=KK1_018137 PE=4 SV=1	R
PsCam052454	tr|G7KH59|G7KH59_MEDTR Nodule-specific Glycine Rich Peptide OS=Medicago truncatula GN=MTR_5g084270 PE=4 SV=1	R
PsCam058034	tr|A0A072TZ97|A0A072TZ97_MEDTR Uncharacterized protein OS=Medicago truncatula GN=MTR_7g034275 PE=4 SV=1	R
PsCam035856	tr|G7JF19|G7JF19_MEDTR PPR containing plant-like protein OS=Medicago truncatula GN=MTR_4g081220 PE=4 SV=2	R
PsCam044133	tr|A0A072U3H0|A0A072U3H0_MEDTR Calmodulin-domain kinase CDPK protein OS=Medicago truncatula GN=MTR_7g106710 PE=4 SV=1	R
PsCam031128	PsCam031128 hit Glyma10g38830.1|PACid:16281444 : PF08423,PTHR22942,KOG1434,K10872,AT3G22880.1,DMC1,DMC1,(DISRUPTION,OF,MEIOTIC,CONTROL,1),,ATP,binding,/,DNA,binding,/,DNA-dependent,ATPase/,damaged,DNA,binding,/,nucleoside-triphosphatase/,nucleotide,binding,/,protein,binding	R
PsCam033757	tr|V7CL72|V7CL72_PHAVU Uncharacterized protein OS=Phaseolus vulgaris GN=PHAVU_002G119200g PE=3 SV=1	R
PsCam049733	tr|G7LIM9|G7LIM9_MEDTR DUF1644 family protein OS=Medicago truncatula GN=MTR_8g085870 PE=4 SV=1	R
PsCam003608	tr|A0A072VBR6|A0A072VBR6_MEDTR Wound-responsive family protein OS=Medicago truncatula GN=MTR_2g089970 PE=4 SV=1	R
PsCam007755	PsCam007755 hit Medtr7g079420.1 : F-box/kelch-repeat protein At3g06240 (AHRD V1 *-*- Q8GXC7), contains Interpro domain(s) IPR012287 Homeodomain-related chr07_pseudomolecule_IMGAG_V3.5 22388354-22376712 E EGN_Mt100125 20100825	R
PsCam052204	tr|A0A0B2SIM2|A0A0B2SIM2_GLYSO RING-box protein 1a OS=Glycine soja GN=glysoja_040809 PE=4 SV=1	R
PsCam005846	tr|A0A0B2PWG2|A0A0B2PWG2_GLYSO Uncharacterized protein (Fragment) OS=Glycine soja GN=glysoja_029571 PE=4 SV=1	R
PsCam034432	tr|G7I3N3|G7I3N3_MEDTR Phosphatidic acid phosphohydrolase OS=Medicago truncatula GN=MTR_1g019740 PE=4 SV=1	R
PsCam002783	tr|G7KNL8|G7KNL8_MEDTR EF hand calcium-binding family protein OS=Medicago truncatula GN=MTR_6g023460 PE=4 SV=1	R
PsCam045255	tr|A0A072TNU8|A0A072TNU8_MEDTR Myb transcription factor OS=Medicago truncatula GN=MTR_8g042410 PE=4 SV=1	R
PsCam038977	tr|A0A072VPL5|A0A072VPL5_MEDTR Salt stress response/antifungal domain protein OS=Medicago truncatula GN=MTR_1g021638 PE=4 SV=1	R
PsCam009798	tr|O65848|O65848_MEDTR Annexin OS=Medicago truncatula GN=Ann1 PE=2 SV=1	R
PsCam023252	tr|A0A0L9T5V5|A0A0L9T5V5_PHAAN Uncharacterized protein OS=Phaseolus angularis GN=LR48_Vigan208s000100 PE=4 SV=1	R
PsCam042865	tr|G7ISQ0|G7ISQ0_MEDTR Histidine phosphatase family (Branch 1) protein OS=Medicago truncatula GN=MTR_2g028000 PE=2 SV=1	R
PsCam035633	tr|K7L3Y3|K7L3Y3_SOYBN Uncharacterized protein OS=Glycine max GN=GLYMA_07G263200 PE=4 SV=1	R
PsCam002745	PsCam002745 hit LjChr5t2737 : none	R
PsCam007017	tr|G7K5A3|G7K5A3_MEDTR RNA recognition motif OS=Medicago truncatula GN=MTR_5g016680 PE=4 SV=1	R
PsCam027536	tr|G7K497|G7K497_MEDTR Pectinesterase OS=Medicago truncatula GN=MTR_5g093970 PE=4 SV=2	R
PsCam025992	tr|A0A072TMP3|A0A072TMP3_MEDTR Uncharacterized protein OS=Medicago truncatula GN=MTR_8g012580 PE=4 SV=1	R
PsCam043618	tr|I3SMB9|I3SMB9_MEDTR Homeobox associated leucine zipper protein OS=Medicago truncatula GN=MTR_4g084750 PE=2 SV=1	R
PsCam038863	PsCam038863 hit C.cajan_10071 : B9SRV7_RICCO Putative uncharacterized protein OS=Ricinus communis GN=RCOM_0516380 PE=4 SV=1	R
PsCam018312	tr|G7K7P1|G7K7P1_MEDTR Plastocyanin-like domain protein OS=Medicago truncatula GN=MTR_5g088180 PE=4 SV=1	R
PsCam002896	tr|G7JL53|G7JL53_MEDTR SAUR-like auxin-responsive family protein OS=Medicago truncatula GN=MTR_4g072580 PE=4 SV=1	R
PsCam013431	PsCam013431 hit LjChr4t2054 : Tobamoviral movement protein, IPR001022:Tobamoviral movement protein,	R
PsCam000939	tr|A0A0R0E4F1|A0A0R0E4F1_SOYBN Uncharacterized protein OS=Glycine max GN=GLYMA_U020600 PE=4 SV=1	R
PsCam040193	tr|G7KSR9|G7KSR9_MEDTR Triacylglycerol lipase OS=Medicago truncatula GN=MTR_7g109350 PE=4 SV=1	R
Contig2049	tr|A0A151TWM6|A0A151TWM6_CAJCA Uncharacterized protein OS=Cajanus cajan GN=KK1_010695 PE=4 SV=1	R
PsCam059286	tr|A0A151R6E1|A0A151R6E1_CAJCA Acylamino-acid-releasing enzyme OS=Cajanus cajan GN=KK1_040596 PE=4 SV=1	R
PsCam045593	tr|A0A072UVZ8|A0A072UVZ8_MEDTR Tyrosine sulfotransferase-like protein OS=Medicago truncatula GN=MTR_4g058890 PE=4 SV=1	R
PsCam045290	tr|G7I4W5|G7I4W5_MEDTR Zinc finger CCCH domain protein, putative OS=Medicago truncatula GN=MTR_1g075890 PE=4 SV=2	R
PsCam033999	tr|A0A072V4D5|A0A072V4D5_MEDTR Myosin heavy chain-like protein, putative OS=Medicago truncatula GN=MTR_2g018890 PE=4 SV=1	R
PsCam017522	PsCam017522 hit Medtr3g020290.1 : none	R
PsCam052179	tr|A0A072UY64|A0A072UY64_MEDTR NAD(P)-binding rossmann-fold protein OS=Medicago truncatula GN=MTR_3g068155 PE=4 SV=1	R
Contig4303	PsCam057195 none	R
PsCam006607	tr|A0A072VLR1|A0A072VLR1_MEDTR Alpha/beta-hydrolase superfamily protein OS=Medicago truncatula GN=MTR_1g070195 PE=4 SV=1	R
PsCam029556	PsCam029556 none	R
PsCam004099	PsCam004099 none	R
PsCam009846	tr|A0A151R1I5|A0A151R1I5_CAJCA WD repeat and HMG-box DNA-binding protein 1 OS=Cajanus cajan GN=KK1_042447 PE=4 SV=1	R
PsCam000577	tr|A0A072VGU9|A0A072VGU9_MEDTR Phototropic-responsive NPH3 family protein OS=Medicago truncatula GN=MTR_1g035720 PE=3 SV=1	R
PsCam039645	tr|A0A072V9C9|A0A072V9C9_MEDTR PPPDE thiol peptidase family protein, putative OS=Medicago truncatula GN=MTR_2g054770 PE=4 SV=1	R
PsCam025583	tr|K7MBR4|K7MBR4_SOYBN Uncharacterized protein OS=Glycine max GN=GLYMA_15G163700 PE=4 SV=1	R
PsCam046506	tr|G7JZL3|G7JZL3_MEDTR Glycoside hydrolase family 1 protein OS=Medicago truncatula GN=MTR_5g071520 PE=3 SV=1	R
PsCam056256	tr|G7J7N4|G7J7N4_MEDTR Chaperonin CPN60-like protein OS=Medicago truncatula GN=MTR_3g104460 PE=4 SV=1	R
PsCam004743	tr|V7C5U2|V7C5U2_PHAVU Uncharacterized protein OS=Phaseolus vulgaris GN=PHAVU_003G046100g PE=4 SV=1	R
PsCam034159	tr|G7I779|G7I779_MEDTR Uncharacterized protein OS=Medicago truncatula GN=MTR_1g025290 PE=4 SV=1	R
Contig11180	tr|A0A151T884|A0A151T884_CAJCA Regulator of nonsense transcripts 3A OS=Cajanus cajan GN=KK1_017788 PE=4 SV=1	R
PsCam003254	PsCam003254 none	R
PsCam022292	PsCam022292 hit Glyma20g33430.1|PACid:16317724 : PF02365,AT3G10480.1,ANAC050,no,apical,meristem,(NAM),family,protein	R
PsCam002232	PsCam002232 hit MRH1-AT4G18640.1 : symbols:MRH1, Leucine-rich repeat protein kinase family protein	R
PsCam040677	tr|A0A0R0J7I7|A0A0R0J7I7_SOYBN Uncharacterized protein OS=Glycine max GN=GLYMA_07G076200 PE=4 SV=1	R
PsCam051230	tr|A0A072U2B7|A0A072U2B7_MEDTR Transducin/WD40 repeat protein OS=Medicago truncatula GN=MTR_7g088540 PE=4 SV=1	R
PsCam054167	tr|A0A151S5M8|A0A151S5M8_CAJCA Retrovirus-related Pol polyprotein from transposon TNT 1-94 OS=Cajanus cajan GN=KK1_028107 PE=4 SV=1	R
Contig5451	PsCam025884 hit AC235674_3.1 : Unknown Protein (AHRD V1) AC235674.3 12421-9855 E EGN_Mt100125 20100825	R
PsCam043754	tr|A0A072TUU4|A0A072TUU4_MEDTR Uncharacterized protein OS=Medicago truncatula GN=MTR_8g099365 PE=4 SV=1	R
PsCam038737	tr|A0A072TK73|A0A072TK73_MEDTR Transcription factor OS=Medicago truncatula GN=MTR_0007s0330 PE=4 SV=1	R
PsCam035670	tr|I1MVS7|I1MVS7_SOYBN Uncharacterized protein OS=Glycine max GN=GLYMA_17G166900 PE=4 SV=1	R
PsCam036543	tr|I1L701|I1L701_SOYBN Uncharacterized protein OS=Glycine max GN=GLYMA_09G274300 PE=4 SV=1	R
PsCam006033	PsCam006033 hit Medtr1g105390.1 : Unknown Protein (AHRD V1) chr01_pseudomolecule_IMGAG_V3.5 31160925-31163648 E EGN_Mt100125 20100825	R
Contig4971	PsCam022192 hit Glyma17g03350.3|PACid:16304265 : PF00407,	R
PsCam013485	tr|K7LX05|K7LX05_SOYBN Uncharacterized protein OS=Glycine max PE=4 SV=1	R
PsCam036447	tr|V7C5U2|V7C5U2_PHAVU Uncharacterized protein OS=Phaseolus vulgaris GN=PHAVU_003G046100g PE=4 SV=1	R
PsCam044223	tr|A0A072UQS3|A0A072UQS3_MEDTR GPI transamidase subunit PIG-U OS=Medicago truncatula GN=MTR_4g102820 PE=4 SV=1	R
PsCam007553	tr|A0A151TMX8|A0A151TMX8_CAJCA Auxin-induced protein 6B (Fragment) OS=Cajanus cajan GN=KK1_021969 PE=4 SV=1	R
PsCam050089	tr|G7LE41|G7LE41_MEDTR Pmr5/Cas1p GDSL/SGNH-like acyl-esterase family protein OS=Medicago truncatula GN=MTR_8g093870 PE=4 SV=1	R
PsCam006628	tr|G7I415|G7I415_MEDTR Double Clp-N motif P-loop nucleoside triphosphate hydrolase superfamily protein OS=Medicago truncatula GN=MTR_1g090640 PE=4 SV=1	R
PsCam023356	tr|G7K520|G7K520_MEDTR Lipid transfer protein OS=Medicago truncatula GN=MTR_5g006950 PE=3 SV=1	R
PsCam034487	tr|A0A072TZK1|A0A072TZK1_MEDTR Laccase OS=Medicago truncatula GN=MTR_7g062250 PE=3 SV=1	R
PsCam025932	tr|G7K7B2|G7K7B2_MEDTR Heavy-metal-associated domain protein OS=Medicago truncatula GN=MTR_5g083710 PE=4 SV=2	R
PsCam008020	tr|I3S2N9|I3S2N9_MEDTR Uncharacterized protein OS=Medicago truncatula PE=2 SV=1	R
Contig3701	PsCam007935 hit Medtr5g062650.1 : Unknown Protein (AHRD V1), contains Interpro domain(s) IPR001764 Glycoside hydrolase, family 3, N-terminal chr05_pseudomolecule_IMGAG_V3.5 25245536-25250954 E EGN_Mt100125 20100825	R
PsCam030480	tr|Q2HW87|Q2HW87_MEDTR RNA-directed DNA polymerase (Reverse transcriptase), Zinc finger, CCHC-type, Peptidase aspartic, active site, Retrotransposon gag protein OS=Medicago truncatula GN=MtrDRAFT_AC147774g4v1 PE=4 SV=1	R
PsCam053932	tr|A0A072V3D0|A0A072V3D0_MEDTR Inositol-pentakisphosphate 2-kinase-like protein OS=Medicago truncatula GN=MTR_3g112130 PE=4 SV=1	R
PsCam025871	tr|G7KF19|G7KF19_MEDTR NB-ARC domain disease resistance protein OS=Medicago truncatula GN=MTR_5g021080 PE=3 SV=2	R
PsCam045390	tr|A0A072U4Q4|A0A072U4Q4_MEDTR ABA-inducible bHLH-type transcription factor OS=Medicago truncatula GN=MTR_7g117670 PE=4 SV=1	R
PsCam004520	tr|K7MRF8|K7MRF8_SOYBN Uncharacterized protein OS=Glycine max PE=4 SV=1	R
PsCam040671	tr|A0A072TSD9|A0A072TSD9_MEDTR FHA domain protein OS=Medicago truncatula GN=MTR_8g076570 PE=4 SV=1	R
PsCam049260	tr|A0A151R7S3|A0A151R7S3_CAJCA Zinc finger CCCH domain-containing protein 48 OS=Cajanus cajan GN=KK1_040052 PE=4 SV=1	R
PsCam037682	tr|A0A072TXC0|A0A072TXC0_MEDTR Uncharacterized protein OS=Medicago truncatula GN=MTR_7g018620 PE=4 SV=1	R
PsCam001284	tr|G7J762|G7J762_MEDTR Transmembrane protein, putative OS=Medicago truncatula GN=MTR_3g117050 PE=4 SV=1	R
PsCam014301	tr|I3SPG4|I3SPG4_MEDTR DUF4228 domain protein OS=Medicago truncatula GN=MTR_4g068850 PE=2 SV=1	R
PsCam026981	tr|A0A072UI11|A0A072UI11_MEDTR Proton-dependent oligopeptide transport family protein OS=Medicago truncatula GN=MTR_4g033310 PE=4 SV=1	R
PsCam047353	PsCam047353 none	R
PsCam044788	tr|A0A072V2B1|A0A072V2B1_MEDTR Transmembrane protein, putative OS=Medicago truncatula GN=MTR_3g092635 PE=4 SV=1	R
PsCam043081	tr|G7IX47|G7IX47_MEDTR Beta-glucosidase OS=Medicago truncatula GN=MTR_3g033790 PE=3 SV=1	R
PsCam046286	tr|G7JJF7|G7JJF7_MEDTR D-glycerate dehydrogenase/hydroxypyruvate reductase OS=Medicago truncatula GN=MTR_4g013100 PE=3 SV=1	R
PsCam000149	tr|G7K222|G7K222_MEDTR Exostosin family protein OS=Medicago truncatula GN=MTR_5g081290 PE=4 SV=1	R
PsCam000411	tr|G7J4Q9|G7J4Q9_MEDTR E2F transcription factor OS=Medicago truncatula GN=MTR_3g113800 PE=3 SV=2	R
PsCam056092	tr|G7JMR6|G7JMR6_MEDTR Pmr5/Cas1p GDSL/SGNH-like acyl-esterase family protein OS=Medicago truncatula GN=MTR_4g121560 PE=4 SV=2	R
PsCam037560	tr|G7JST5|G7JST5_MEDTR Cytochrome P450 family protein OS=Medicago truncatula GN=MTR_4g078110 PE=3 SV=1	R
PsCam045304	tr|A0A072UP46|A0A072UP46_MEDTR Serine/Threonine-kinase abkC-like protein, putative OS=Medicago truncatula GN=MTR_4g091510 PE=4 SV=1	R
PsCam048710	PsCam048710 none	R
Contig5190	tr|G7JJ49|G7JJ49_MEDTR Monothiol glutaredoxin-S2 protein OS=Medicago truncatula GN=MTR_4g119030 PE=2 SV=1	R
PsCam037306	tr|A0A072V451|A0A072V451_MEDTR DUF620 family protein OS=Medicago truncatula GN=MTR_3g111790 PE=4 SV=1	R
PsCam035341	tr|A0A151QN94|A0A151QN94_CAJCA DEAD-box ATP-dependent RNA helicase 7 OS=Cajanus cajan GN=KK1_047785 PE=3 SV=1	R
PsCam043409	tr|I1KJE1|I1KJE1_SOYBN Uncharacterized protein OS=Glycine max GN=GLYMA_07G120800 PE=4 SV=1	R
PsCam038900	tr|G7ICU1|G7ICU1_MEDTR Plant gibberellin 2-oxidase OS=Medicago truncatula GN=MTR_1g086550 PE=3 SV=1	R
PsCam044027	tr|A0A072VZM6|A0A072VZM6_MEDTR Zinc finger, C3HC4 type (RING finger) protein OS=Medicago truncatula GN=MTR_1g094830 PE=4 SV=1	R
PsCam038855	tr|A0A072VFZ2|A0A072VFZ2_MEDTR 2OG-Fe(II) oxygenase family oxidoreductase OS=Medicago truncatula GN=MTR_1g033810 PE=3 SV=1	R
PsCam041077	PsCam041077 none	R
PsCam036975	tr|G7I817|G7I817_MEDTR Phototropic-responsive NPH3 family protein OS=Medicago truncatula GN=MTR_1g082690 PE=3 SV=1	R
PsCam001970	tr|B7FI56|B7FI56_MEDTR 2,3-diketo-5-methylthio-1-phosphopentane phosphatase OS=Medicago truncatula GN=MTR_2g100340 PE=2 SV=1	R
PsCam039169	tr|A0A072VQF9|A0A072VQF9_MEDTR Peroxisomal membrane 22 kDa (Mpv17/PMP22) family protein OS=Medicago truncatula GN=MTR_1g106775 PE=3 SV=1	R
PsCam054726	tr|G7JHG2|G7JHG2_MEDTR Sec14p-like phosphatidylinositol transfer family protein OS=Medicago truncatula GN=MTR_4g070810 PE=4 SV=2	R
PsCam029218	tr|G7J119|G7J119_MEDTR NB-ARC domain disease resistance protein, putative OS=Medicago truncatula GN=MTR_3g035960 PE=3 SV=1	R
PsCam036736	tr|A2Q4H7|A2Q4H7_MEDTR L-ascorbate oxidase-like protein OS=Medicago truncatula GN=MTR_2g088080 PE=4 SV=1	R
Contig4292	tr|K7L204|K7L204_SOYBN Uncharacterized protein OS=Glycine max GN=GLYMA_07G158200 PE=4 SV=1	R
PsCam045080	tr|A0A151T606|A0A151T606_CAJCA Putative receptor-like protein kinase At1g30570 family OS=Cajanus cajan GN=KK1_017024 PE=4 SV=1	R
PsCam022145	tr|G7JI80|G7JI80_MEDTR Uncharacterized protein OS=Medicago truncatula GN=MTR_4g012490 PE=4 SV=1	R
PsCam033972	tr|G7ICA6|G7ICA6_MEDTR Peptide/nitrate transporter OS=Medicago truncatula GN=MTR_1g116930 PE=4 SV=1	R
PsCam001662	tr|A0A072U844|A0A072U844_MEDTR Vacuolar iron transporter-like protein OS=Medicago truncatula GN=MTR_6g034975 PE=4 SV=1	R
PsCam005055	tr|G7JKY3|G7JKY3_MEDTR Uncharacterized protein OS=Medicago truncatula GN=MTR_4g055190 PE=4 SV=2	R
PsCam037841	tr|Q2HUP2|Q2HUP2_MEDTR Core-2/I-branching enzyme OS=Medicago truncatula GN=MTR_2g037600 PE=4 SV=1	R
PsCam038809	tr|B7FIQ7|B7FIQ7_MEDTR Putative uncharacterized protein OS=Medicago truncatula PE=2 SV=1	R
PsCam000584	tr|G7KEA0|G7KEA0_MEDTR Glutaredoxin family protein OS=Medicago truncatula GN=MTR_5g072400 PE=4 SV=1	R
PsCam050429	tr|G7LEM5|G7LEM5_MEDTR p-loop nucleoside triphosphate hydrolase superfamily protein OS=Medicago truncatula GN=MTR_8g062340 PE=4 SV=2	R
PsCam036069	tr|V7AKK5|V7AKK5_PHAVU Uncharacterized protein OS=Phaseolus vulgaris GN=PHAVU_011G175600g PE=4 SV=1	R
PsCam001327	tr|A0A0R0HSI9|A0A0R0HSI9_SOYBN Uncharacterized protein OS=Glycine max GN=GLYMA_10G130700 PE=4 SV=1	R
PsCam010088	tr|A0A072V8Y8|A0A072V8Y8_MEDTR Uncharacterized protein OS=Medicago truncatula GN=MTR_2g461230 PE=4 SV=1	R
PsCam034286	tr|I1JF81|I1JF81_SOYBN Uncharacterized protein OS=Glycine max GN=GLYMA_02G145200 PE=4 SV=2	R
Contig6287	tr|G7JJK2|G7JJK2_MEDTR Regulator of chromosome condensation (RCC1) family protein, putative OS=Medicago truncatula GN=MTR_4g029410 PE=4 SV=2	R
PsCam047305	PsCam047305 hit C.cajan_11422 : A5AY44_VITVI Putative uncharacterized protein OS=Vitis vinifera GN=VITISV_030358 PE=3 SV=1	R
PsCam009550	tr|G7JJ89|G7JJ89_MEDTR Glucan endo-1,3-beta-glucosidase-like protein OS=Medicago truncatula GN=MTR_4g132280 PE=3 SV=1	R
Contig2173	tr|A0A151RM32|A0A151RM32_CAJCA Serine/threonine protein phosphatase 7 long form isogeny OS=Cajanus cajan GN=KK1_034910 PE=4 SV=1	R
PsCam002390	tr|A0A072VBF0|A0A072VBF0_MEDTR Transcription factor tfiiic, tau55-like protein, putative OS=Medicago truncatula GN=MTR_2g079590 PE=4 SV=1	R
PsCam024369	PsCam024369 none	R
PsCam040443	tr|G7KEM1|G7KEM1_MEDTR F-box SNE-like protein OS=Medicago truncatula GN=MTR_5g097150 PE=4 SV=1	R
PsCam046686	tr|G7KMU7|G7KMU7_MEDTR Kunitz type trypsin inhibitor / Alpha-fucosidase OS=Medicago truncatula GN=MTR_6g059730 PE=4 SV=1	R
PsCam031214	tr|A0A151TV04|A0A151TV04_CAJCA Cytokinin riboside 5'-monophosphate phosphoribohydrolase OS=Cajanus cajan GN=KK1_010119 PE=3 SV=1	R
PsCam038409	tr|G7L6Z1|G7L6Z1_MEDTR BZIP transcription factor OS=Medicago truncatula GN=MTR_8g043960 PE=4 SV=1	R
PsCam028381	PsCam028381 none	R
PsCam046293	tr|G7LF52|G7LF52_MEDTR DUF506 family protein OS=Medicago truncatula GN=MTR_8g012240 PE=4 SV=1	R
PsCam035289	tr|A0A151RI05|A0A151RI05_CAJCA PAP-associated domain-containing protein 5 OS=Cajanus cajan GN=KK1_036455 PE=4 SV=1	R
PsCam056318	tr|I1M2X3|I1M2X3_SOYBN Uncharacterized protein OS=Glycine max GN=GLYMA_13G266100 PE=4 SV=1	1.86006
Contig4599	tr|G7K2P7|G7K2P7_MEDTR Heavy metal transport/detoxification superfamily protein OS=Medicago truncatula GN=MTR_5g025150 PE=4 SV=1	1.72591
Contig5041	tr|A0A072V8Z3|A0A072V8Z3_MEDTR Adenylate kinase OS=Medicago truncatula GN=MTR_2g461290 PE=3 SV=1	1.60923
TRINITY_DN22229_c0_g1_i1	PsCam011480 hit ZFN3-AT5G16540.1 : symbols:ZFN3, zinc finger nuclease 3	1.55713
TRINITY_DN20592_c0_g1_i1	tr|G7JBG6|G7JBG6_MEDTR Lipid transfer protein OS=Medicago truncatula GN=MTR_3g085210 PE=3 SV=1	1.54883
Contig9511	tr|A0A072UC92|A0A072UC92_MEDTR White-brown-complex ABC transporter family protein, putative OS=Medicago truncatula GN=MTR_6g066240 PE=4 SV=1	1.44038
PsCam003590	tr|A0A072VDH8|A0A072VDH8_MEDTR C4-dicarboxylate transporter/malic acid protein OS=Medicago truncatula GN=MTR_3g112530 PE=4 SV=1	1.42665
PsCam026054	tr|A0A072TP82|A0A072TP82_MEDTR LRR receptor-like kinase OS=Medicago truncatula GN=MTR_8g044230 PE=4 SV=1	1.38212
Contig6911	tr|G7ZYX3|G7ZYX3_MEDTR Cytochrome P450 family Ent-kaurenoic acid oxidase OS=Medicago truncatula GN=MTR_2g105360 PE=3 SV=1	1.37767
Contig10590	tr|G7LHX9|G7LHX9_MEDTR Protease inhibitor/seed storage/LTP family protein OS=Medicago truncatula GN=MTR_8g085560 PE=2 SV=1	1.36486
TRINITY_DN24784_c0_g4_i5	PsCam026060 hit Medtr5g084530.1 : Cold and drought-regulated protein CORA (AHRD V1 *-*- Q07202) chr05_pseudomolecule_IMGAG_V3.5 35457454-35456147 E EGN_Mt100125 20100825	1.36114
Contig3351	tr|A0A072UKA3|A0A072UKA3_MEDTR Nitrilase/nitrile hydratase NIT4A-like protein OS=Medicago truncatula GN=MTR_4g052390 PE=4 SV=1	1.33655
PsCam013449	tr|G7LC65|G7LC65_MEDTR Uncharacterized protein OS=Medicago truncatula GN=MTR_8g092320 PE=2 SV=1	1.33476
Contig9553	tr|G7II21|G7II21_MEDTR Protein disulfide isomerase-like protein OS=Medicago truncatula GN=MTR_2g101880 PE=4 SV=1	1.31696
Contig419_2	PsCam053236 hit Glyma19g34170.1|PACid:16313698 : PF00069,PF07714,PTHR22986,KOG0598,AT3G04810.1,ATNEK2,ATNEK2,(NIMA-RELATED,KINASE,2),,ATP,binding,/,kinase/,protein,kinase/,protein,serine/threonine,kinase	1.29369
PsCam057633	tr|I1M2X3|I1M2X3_SOYBN Uncharacterized protein OS=Glycine max GN=GLYMA_13G266100 PE=4 SV=1	1.2821
Contig11257	tr|G7L9N3|G7L9N3_MEDTR CAAX amino terminal protease family protein OS=Medicago truncatula GN=MTR_8g089550 PE=4 SV=1	1.25753
Contig8811	tr|B7FKV4|B7FKV4_MEDTR Acetamidase/formamidase, putative OS=Medicago truncatula GN=MTR_4g095660 PE=2 SV=1	1.22504
Contig935_2	tr|Q2HTH4|Q2HTH4_MEDTR PAP fibrillin OS=Medicago truncatula GN=MTR_2g025050 PE=4 SV=1	1.22159
Contig4480	tr|G7JM38|G7JM38_MEDTR Cellulose synthase-like protein A1 OS=Medicago truncatula GN=MTR_4g055520 PE=4 SV=1	1.20748
Contig1299	PsCam044734 none	1.20268
Contig7768	tr|A0A072UMH6|A0A072UMH6_MEDTR Aspartic protease in GUARD CELL-like protein OS=Medicago truncatula GN=MTR_6g085010 PE=3 SV=1	1.18718
Contig9499	tr|A0A151T007|A0A151T007_CAJCA Chaperone protein clpB 2 OS=Cajanus cajan GN=KK1_022771 PE=3 SV=1	1.17863
PsCam052724	tr|I3T8M7|I3T8M7_MEDTR 60S ribosomal L21-like protein OS=Medicago truncatula GN=MTR_1g069905 PE=2 SV=1	1.1729
TRINITY_DN22244_c0_g1_i1	tr|G7K1U1|G7K1U1_MEDTR CCAAT-binding factor OS=Medicago truncatula GN=MTR_5g078780 PE=4 SV=1	1.1689
Contig7560	tr|A0A151R7V5|A0A151R7V5_CAJCA Periodic tryptophan protein 2 OS=Cajanus cajan GN=KK1_040035 PE=4 SV=1	1.16797
Contig6544	tr|G7IEQ2|G7IEQ2_MEDTR Haloacid dehalogenase superfamily protein OS=Medicago truncatula GN=MTR_3g079530 PE=4 SV=1	1.15694
Contig7745	tr|G7KWH1|G7KWH1_MEDTR Glucose-6-phosphate 1-dehydrogenase OS=Medicago truncatula GN=MTR_7g111760 PE=3 SV=1	1.15402
Contig985	tr|A0A072UV73|A0A072UV73_MEDTR BHLH transcription factor-like protein OS=Medicago truncatula GN=MTR_4g051565 PE=4 SV=1	1.15378
Contig873_2	tr|G7JEV8|G7JEV8_MEDTR Calreticulin OS=Medicago truncatula GN=MTR_4g068080 PE=2 SV=1	1.15267
Contig7103	tr|A0A072V5U1|A0A072V5U1_MEDTR 3-hydroxyisobutyryl-CoA hydrolase-like protein OS=Medicago truncatula GN=MTR_3g046330 PE=3 SV=1	1.12883
PsCam027765	tr|A0A151R074|A0A151R074_CAJCA Lipoxygenase OS=Cajanus cajan GN=KK1_043046 PE=3 SV=1	1.12316
TRINITY_DN17744_c0_g1_i1	tr|G7I755|G7I755_MEDTR tRNA (Guanine-N(1))-methyltransferase, putative OS=Medicago truncatula GN=MTR_1g024920 PE=4 SV=1	1.12016
Contig9860	tr|G8A1U1|G8A1U1_MEDTR LysM domain GPI-anchored protein OS=Medicago truncatula GN=MTR_4g094730 PE=4 SV=1	1.11741
Contig8633	tr|K7M9U9|K7M9U9_SOYBN Uncharacterized protein OS=Glycine max PE=4 SV=1	1.11546
TRINITY_DN23583_c0_g1_i2	tr|A0A072V5J8|A0A072V5J8_MEDTR Uncharacterized protein OS=Medicago truncatula GN=MTR_2g016650 PE=4 SV=1	1.10868
PsCam030821	tr|I1KRL4|I1KRL4_SOYBN Uncharacterized protein OS=Glycine max GN=GLYMA_08G089500 PE=3 SV=1	1.10097
TRINITY_DN22959_c0_g1_i1	uncharacterized RNA	1.09803
Contig9689	tr|A0A072UQ77|A0A072UQ77_MEDTR Transducin/WD40 repeat protein OS=Medicago truncatula GN=MTR_4g105700 PE=4 SV=1	1.09418
Contig10566	tr|G7L2C7|G7L2C7_MEDTR 60S ribosomal protein L7 OS=Medicago truncatula GN=MTR_7g059170 PE=2 SV=1	1.09365
Contig8807	tr|G7J2M0|G7J2M0_MEDTR Pyridoxal-5'-phosphate-dependent enzyme family protein OS=Medicago truncatula GN=MTR_3g086360 PE=4 SV=2	1.09152
PsCam009786	tr|A0A072U8T6|A0A072U8T6_MEDTR Mediator of RNA polymerase II transcription subunit 36a OS=Medicago truncatula GN=MTR_6g047580 PE=3 SV=1	1.07302
PsCam036379	tr|A0A072V364|A0A072V364_MEDTR Ubiquitin-protein ligase OS=Medicago truncatula GN=MTR_3g114990 PE=4 SV=1	1.06376
Contig10366	tr|I3STP3|I3STP3_MEDTR Antigen receptor-like protein OS=Medicago truncatula GN=MTR_4g093535 PE=2 SV=1	1.06117
Contig5926	tr|H9CDQ2|H9CDQ2_SOYBN SOS1 OS=Glycine max GN=SOS1 PE=2 SV=1	1.06051
Contig7827	tr|G7J3D1|G7J3D1_MEDTR Pseudouridine synthase OS=Medicago truncatula GN=MTR_3g098940 PE=3 SV=1	1.05988
Contig4956	tr|G7JNX3|G7JNX3_MEDTR Uncharacterized protein OS=Medicago truncatula GN=MTR_4g122180 PE=4 SV=1	1.05626
Contig9233	tr|A0A072U7B7|A0A072U7B7_MEDTR HSP20-like chaperone superfamily protein OS=Medicago truncatula GN=MTR_6g027770 PE=4 SV=1	1.05492
Contig2758	tr|G7K7F6|G7K7F6_MEDTR Nuclear ribonuclease Z OS=Medicago truncatula GN=MTR_5g084700 PE=4 SV=1	1.04936
Contig7572	tr|A0A0B2RS20|A0A0B2RS20_GLYSO Receptor-like protein kinase HSL1-like protein OS=Glycine soja GN=glysoja_044881 PE=4 SV=1	1.03963
Contig9395	tr|A0A072ULC2|A0A072ULC2_MEDTR Transmembrane amino acid transporter family protein OS=Medicago truncatula GN=MTR_4g073520 PE=4 SV=1	1.03888
Contig6403	tr|A0A072UUF6|A0A072UUF6_MEDTR CXE carboxylesterase OS=Medicago truncatula GN=MTR_3g012440 PE=4 SV=1	1.03876
PsCam005031	tr|A0A072UNM0|A0A072UNM0_MEDTR 60S ribosomal protein L3B OS=Medicago truncatula GN=MTR_4g094398 PE=3 SV=1	1.03588
PsCam009624	tr|G7L4V0|G7L4V0_MEDTR Peptide/nitrate transporter OS=Medicago truncatula GN=MTR_7g088790 PE=4 SV=1	1.03516
PsCam051352	tr|A2Q6H0|A2Q6H0_MEDTR Thylakoid lumenal 29.8 kDa protein OS=Medicago truncatula GN=MTR_7g088880 PE=4 SV=1	1.03113
Contig6884	tr|G7IVL0|G7IVL0_MEDTR Sugar porter (SP) family MFS transporter OS=Medicago truncatula GN=MTR_3g008160 PE=3 SV=1	1.0307
PsCam049033	tr|A0A151RX39|A0A151RX39_CAJCA Kinesin-3 OS=Cajanus cajan GN=KK1_031270 PE=3 SV=1	1.02915
TRINITY_DN19731_c0_g1_i1	tr|G7IB89|G7IB89_MEDTR Histone deacetylase superfamily protein OS=Medicago truncatula GN=MTR_1g016440 PE=4 SV=1	1.02796
Contig3357	tr|G7JY02|G7JY02_MEDTR UPF0420 C16orf58-like protein OS=Medicago truncatula GN=MTR_5g044720 PE=4 SV=2	1.02794
Contig6366	tr|G7JJU1|G7JJU1_MEDTR GATA transcription factor OS=Medicago truncatula GN=MTR_4g071590 PE=3 SV=1	1.02681
Contig4242	tr|G7J598|G7J598_MEDTR Glutathione S-transferase-related protein OS=Medicago truncatula GN=MTR_3g114070 PE=4 SV=1	1.02609
Contig9813	tr|G7J4R9|G7J4R9_MEDTR Serine/Threonine-kinase HT1-like protein OS=Medicago truncatula GN=MTR_3g076970 PE=3 SV=1	1.02501
TRINITY_DN21899_c0_g1_i1	tr|G7KFP1|G7KFP1_MEDTR p-loop nucleoside triphosphate hydrolase superfamily protein OS=Medicago truncatula GN=MTR_5g076320 PE=4 SV=2	1.02302
Contig3770	tr|G7IEA2|G7IEA2_MEDTR Anthranilate synthase alpha 1 OS=Medicago truncatula GN=MTR_1g114520 PE=4 SV=2	1.01961
PsCam043300	tr|I3STF9|I3STF9_MEDTR Uncharacterized protein OS=Medicago truncatula PE=2 SV=1	1.01632
Contig7114	tr|A0A0R0KW62|A0A0R0KW62_SOYBN Uncharacterized protein OS=Glycine max GN=GLYMA_03G179100 PE=4 SV=1	1.01202
Contig8278	tr|A0A072V0A2|A0A072V0A2_MEDTR Serine carboxypeptidase S28 family protein OS=Medicago truncatula GN=MTR_4g097590 PE=4 SV=1	1.01179
Contig5542	tr|A0A072VJ58|A0A072VJ58_MEDTR TPX2 (Targeting protein for Xklp2) family protein OS=Medicago truncatula GN=MTR_1g055085 PE=4 SV=1	1.01125
Contig6864	tr|G7KTS2|G7KTS2_MEDTR Eukaryotic aspartyl protease family protein OS=Medicago truncatula GN=MTR_7g021510 PE=3 SV=1	1.01092
PsCam043656	tr|V7BS17|V7BS17_PHAVU Uncharacterized protein OS=Phaseolus vulgaris GN=PHAVU_005G011400g PE=3 SV=1	1.00884
Contig7771	tr|A0A072VR00|A0A072VR00_MEDTR D-3-phosphoglycerate dehydrogenase OS=Medicago truncatula GN=MTR_1g107480 PE=3 SV=1	1.00525

## Sheet: contitutively more expressed
Genes constitutively more expressed in P665 vs Messire and in the resistent bulk vs the susceptible bulk
R= only detected in resistant bulk libraries
gene_id	description	log2FoldChangeBulkRvsBulkSS
Contig10954	PsCam008572 hit AT5G41840.1 : F-box/RNI-like superfamily protein	R
PsCam011362	tr|Q8W4T7|Q8W4T7_MEDTR Major intrinsic protein (MIP) family transporter OS=Medicago truncatula GN=NIP1 PE=2 SV=1	R
PsCam029269	tr|G7JC98|G7JC98_MEDTR Potassium channel KAT3 protein OS=Medicago truncatula GN=MTR_3g108320 PE=4 SV=1	R
PsCam036671	tr|A0A072TZ05|A0A072TZ05_MEDTR Zinc finger, C3HC4 type (RING finger) protein OS=Medicago truncatula GN=MTR_7g056407 PE=4 SV=1	R
PsCam003629	PsCam003629 hit Glyma06g46970.1|PACid:16265434 : PF00069,PF07714,PTHR23258,KOG1187,AT5G56790.1,protein,kinase,family,protein	R
PsCam008275	tr|A0A151RSW9|A0A151RSW9_CAJCA Uncharacterized protein (Fragment) OS=Cajanus cajan GN=KK1_032760 PE=4 SV=1	R
PsCam026992	tr|A0A072V0H9|A0A072V0H9_MEDTR Subtilisin-like serine protease OS=Medicago truncatula GN=MTR_3g082200 PE=4 SV=1	R
Contig5592	tr|G7ISR8|G7ISR8_MEDTR Eukaryotic aspartyl protease family protein OS=Medicago truncatula GN=MTR_2g028190 PE=3 SV=1	R
Contig565	PsCam001864 hit LjChr4t252 : Cation/H+ exchanger, IPR006153:Cation/H+ exchanger,	R
PsCam036942	tr|G7J5F5|G7J5F5_MEDTR Dof domain zinc finger protein OS=Medicago truncatula GN=MTR_3g077750 PE=4 SV=2	R
Contig2269	tr|A0A151T562|A0A151T562_CAJCA Putative AC transposase OS=Cajanus cajan GN=KK1_016713 PE=4 SV=1	R
PsCam043816	tr|A0A151TCK2|A0A151TCK2_CAJCA Histone H3 OS=Cajanus cajan GN=KK1_013875 PE=3 SV=1	R
PsCam003782	PsCam003782 hit LjChr5t2034 : , IPR006912:,	R
PsCam015028	tr|A0A0S3SFM6|A0A0S3SFM6_PHAAN Uncharacterized protein OS=Vigna angularis var. angularis GN=Vigan.07G024600 PE=4 SV=1	R
PsCam035738	tr|G7I368|G7I368_MEDTR Single-stranded nucleic acid-binding protein R3H OS=Medicago truncatula GN=MTR_1g092910 PE=4 SV=1	R
PsCam038693	tr|G7LDX4|G7LDX4_MEDTR Salicylic acid carboxyl methyltransferase OS=Medicago truncatula GN=MTR_8g077040 PE=4 SV=1	R
Contig135	PsCam052401 hit Medtr7te022180.1 : none	R
PsCam009778	tr|K7LGU0|K7LGU0_SOYBN Uncharacterized protein OS=Glycine max GN=GLYMA_10G012200 PE=4 SV=1	R
PsCam038979	tr|G7JMI8|G7JMI8_MEDTR Senescence-associated nodulin OS=Medicago truncatula GN=MTR_4g087090 PE=3 SV=1	R
PsCam012380	PsCam012380 hit AT1G61900.1 : unknown protein, FUNCTIONS IN: molecular_function unknown, INVOLVED IN: biological_process unknown, LOCATED IN: anchor	R
Contig11581	tr|A0A072UZ75|A0A072UZ75_MEDTR (3S)-linalool/(E)-nerolidol/(E,E)-geranyl linalool synthase OS=Medicago truncatula GN=MTR_4g092020 PE=3 SV=1	R
PsCam044265	tr|A0A072ULE3|A0A072ULE3_MEDTR Protein DETOXIFICATION OS=Medicago truncatula GN=MTR_6g066380 PE=3 SV=1	R
PsCam054805	tr|A0A0R0HWA3|A0A0R0HWA3_SOYBN Uncharacterized protein OS=Glycine max GN=GLYMA_10G202200 PE=4 SV=1	R
PsCam036443	tr|A0A072V3C5|A0A072V3C5_MEDTR Glycosyltransferase family 92 protein OS=Medicago truncatula GN=MTR_3g115540 PE=4 SV=1	R
PsCam034574	tr|A0A0L9TU97|A0A0L9TU97_PHAAN Uncharacterized protein OS=Phaseolus angularis GN=LR48_Vigan01g331500 PE=4 SV=1	R
PsCam036266	tr|G7L7T8|G7L7T8_MEDTR Long-chain-alcohol oxidase FAO1-like protein OS=Medicago truncatula GN=MTR_8g072210 PE=4 SV=1	R
PsCam001272	tr|A0A072V8I3|A0A072V8I3_MEDTR Salicylic acid carboxyl methyltransferase OS=Medicago truncatula GN=MTR_3g467270 PE=4 SV=1	R
PsCam057797	tr|A0A072UWX1|A0A072UWX1_MEDTR Protein phosphatase 2C-like protein OS=Medicago truncatula GN=MTR_3g464650 PE=3 SV=1	R
PsCam010455	PsCam010455 hit Medtr8g093570.1 : Phosphatidylinositol 4-kinase (AHRD V1 *-*- Q9ZPE1_ARATH), contains Interpro domain(s) IPR015433 Phosphatidylinositol Kinase chr08_pseudomolecule_IMGAG_V3.5 26857136-26870089 E EGN_Mt100125 20100825	R
PsCam032323	PsCam032323 none	R
PsCam024760	tr|A0A072UMT0|A0A072UMT0_MEDTR Cytochrome P450 family 71 protein OS=Medicago truncatula GN=MTR_4g089030 PE=3 SV=1	R
PsCam035386	tr|A0A072UP10|A0A072UP10_MEDTR Hydroxyproline-rich glycoprotein family protein, putative OS=Medicago truncatula GN=MTR_4g089110 PE=4 SV=1	R
PsCam024358	PsCam024358 hit Medtr5te069250.1 : none	R
PsCam060182	tr|A0A072UQK1|A0A072UQK1_MEDTR Uncharacterized protein OS=Medicago truncatula GN=MTR_4g099520 PE=4 SV=1	R
PsCam058493	tr|A0A151TM92|A0A151TM92_CAJCA Histone H2B OS=Cajanus cajan GN=KK1_021785 PE=3 SV=1	R
PsCam026761	tr|A4PU28|A4PU28_MEDTR Pectinesterase OS=Medicago truncatula GN=MTR_7g110440 PE=4 SV=1	R
PsCam000209	tr|K7LN08|K7LN08_SOYBN Uncharacterized protein OS=Glycine max GN=GLYMA_11G043500 PE=4 SV=1	R
PsCam051873	tr|K7N0D2|K7N0D2_SOYBN Uncharacterized protein OS=Glycine max PE=4 SV=1	R
PsCam028201	PsCam028201 none	R
PsCam058737	PsCam058737 none	R
PsCam036692	tr|A0A072U302|A0A072U302_MEDTR Wall-associated receptor kinase-like protein OS=Medicago truncatula GN=MTR_7g103180 PE=4 SV=1	R
PsCam027486	tr|G7K4N0|G7K4N0_MEDTR Serine acetyltransferase OS=Medicago truncatula GN=MTR_5g095470 PE=4 SV=2	R
PsCam042567	tr|A0A151SMZ4|A0A151SMZ4_CAJCA Fatty acyl-CoA synthetase B (Fragment) OS=Cajanus cajan GN=KK1_002390 PE=4 SV=1	R
Contig3467	tr|A0A151TR91|A0A151TR91_CAJCA Ribonuclease J OS=Cajanus cajan GN=KK1_008770 PE=4 SV=1	R
PsCam044252	tr|V7AK93|V7AK93_PHAVU Uncharacterized protein OS=Phaseolus vulgaris GN=PHAVU_011G165500g PE=4 SV=1	R
PsCam058728	tr|A0A0B2SCQ2|A0A0B2SCQ2_GLYSO Copia protein (Fragment) OS=Glycine soja GN=glysoja_047649 PE=4 SV=1	R
PsCam000178	tr|G7JPG1|G7JPG1_MEDTR C2H2 and C2HC zinc finger protein, putative OS=Medicago truncatula GN=MTR_4g059870 PE=4 SV=2	R
PsCam028287	PsCam028287 hit Glyma13g27770.1|PACid:16291796 : PF00125,PF00808,PTHR10252,KOG1657,AT1G54830.1,NF-YC3,NF-YC3,(NUCLEAR,FACTOR,Y,,SUBUNIT,C3),,DNA,binding,/,transcription,factor	R
PsCam037789	tr|F4ZG53|F4ZG53_MEDTR HXXXD-type acyl-transferase family protein OS=Medicago truncatula GN=MaT4 PE=2 SV=1	R
PsCam057517	tr|A0A072VRJ5|A0A072VRJ5_MEDTR Transcription factor aborted microspores-like protein OS=Medicago truncatula GN=MTR_1g112680 PE=4 SV=1	R
Contig6069	tr|A0A072UMJ7|A0A072UMJ7_MEDTR Transmembrane amino acid transporter family protein OS=Medicago truncatula GN=MTR_4g075750 PE=4 SV=1	R
PsCam019134	PsCam019134 hit LjChr1t2103 : Tyrosine-protein kinase, catalytic domain, Calcium/calmodulin-dependent protein kinase-like, IPR020635:Tyrosine-protein kinase, catalytic domain, IPR020636:Calcium/calmodulin-dependent protein kinase-like,	R
PsCam006765	tr|A0A072TZT9|A0A072TZT9_MEDTR Laccase OS=Medicago truncatula GN=MTR_7g062310 PE=3 SV=1	R
PsCam014840	PsCam014840 hit Glyma14g10260.1|PACid:16295040 : PF01490,PTHR22950,KOG1305,AT3G30390.1,amino,acid,transporter,family,protein	R
PsCam045393	tr|G7KD30|G7KD30_MEDTR Eukaryotic aspartyl protease family protein OS=Medicago truncatula GN=MTR_5g091130 PE=3 SV=2	R
PsCam001492	PsCam001492 hit LjChr0t873 : Homeodomain-like, Myb transcription factor, IPR009057:Homeodomain-like, IPR015495:Myb transcription factor,	R
PsCam039334	tr|I3T053|I3T053_MEDTR Uncharacterized protein OS=Medicago truncatula PE=2 SV=1	R
PsCam024315	PsCam024315 hit C.cajan_11610 : Q6S9Z3_PHAVU Allantoin permease OS=Phaseolus vulgaris PE=2 SV=1	R
PsCam022245	PsCam022245 hit Medtr7te070840.1 : none	R
PsCam021135	PsCam021135 hit Medtr2g059350.1 : ATP synthase subunit a chloroplastic (AHRD V1 *-*- B8R490_TRISU), contains Interpro domain(s) IPR019378 GDP-fucose protein O-fucosyltransferase chr02_pseudomolecule_IMGAG_V3.5 18357695-18349896 E EGN_Mt100125 20100825	R
PsCam042345	tr|G7JRI2|G7JRI2_MEDTR Uncharacterized protein OS=Medicago truncatula GN=MTR_4g061110 PE=4 SV=2	R
PsCam024773	tr|A0A151T889|A0A151T889_CAJCA Putative glycosyltransferase At1g55740 family OS=Cajanus cajan GN=KK1_017847 PE=4 SV=1	R
PsCam030841	tr|D3J162|D3J162_MEDTR Ankyrin repeat RF-like protein, putative OS=Medicago truncatula GN=Vpy PE=4 SV=1	R
PsCam001154	PsCam001154 hit Glyma15g10710.1|PACid:16298348 : AT3G21570.1,unknown,protein	R
Contig5426	PsCam023905 hit C.cajan_11537 : Q9SEH1_PHAVU Gamma-glutamylcysteine synthetase OS=Phaseolus vulgaris GN=gsh1 PE=2 SV=1	R
PsCam010767	tr|A0A072UI11|A0A072UI11_MEDTR Proton-dependent oligopeptide transport family protein OS=Medicago truncatula GN=MTR_4g033310 PE=4 SV=1	R
PsCam004799	tr|G7J457|G7J457_MEDTR Vacuolar protein sorting-associated protein VPS9 OS=Medicago truncatula GN=MTR_3g073360 PE=4 SV=1	R
PsCam001657	tr|B7FMI8|B7FMI8_MEDTR DUF1677 family protein OS=Medicago truncatula GN=MTR_1g103550 PE=2 SV=1	R
PsCam048395	tr|G7KFJ3|G7KFJ3_MEDTR Orcinol O-methyltransferase OS=Medicago truncatula GN=MTR_5g074580 PE=3 SV=1	R
PsCam057072	tr|A0A072TT79|A0A072TT79_MEDTR Uncharacterized protein (Fragment) OS=Medicago truncatula GN=MTR_0098s0090 PE=4 SV=1	R
Contig8457	tr|B7FMX8|B7FMX8_MEDTR Lipid transfer protein OS=Medicago truncatula GN=MTR_3g106740 PE=2 SV=1	R
Contig10099	tr|A0A072U475|A0A072U475_MEDTR B3 DNA-binding domain protein OS=Medicago truncatula GN=MTR_7g105370 PE=4 SV=1	R
Contig6568	tr|A0A072TI06|A0A072TI06_MEDTR S-locus lectin kinase family protein OS=Medicago truncatula GN=MTR_0148s0080 PE=4 SV=1	R
PsCam037898	tr|K7MM66|K7MM66_SOYBN Uncharacterized protein OS=Glycine max GN=GLYMA_17G175500 PE=4 SV=1	R
PsCam011187	tr|G7LCL2|G7LCL2_MEDTR 1-aminocyclopropane-1-carboxylate oxidase-like protein OS=Medicago truncatula GN=MTR_8g009080 PE=3 SV=2	R
PsCam055926	tr|G7KEK0|G7KEK0_MEDTR DUF1296 family protein OS=Medicago truncatula GN=MTR_5g096290 PE=4 SV=1	R
PsCam004945	tr|G7K5L7|G7K5L7_MEDTR Zinc finger MYND domain protein OS=Medicago truncatula GN=MTR_5g036470 PE=4 SV=2	R
PsCam040507	PsCam040507 hit Medtr5g059030.1 : Unknown Protein (AHRD V1) chr05_pseudomolecule_IMGAG_V3.5 23717444-23715972 F EGN_Mt100125 20100825	R
PsCam038722	tr|G7I564|G7I564_MEDTR Nucleotide-diphospho-sugar transferase-like protein OS=Medicago truncatula GN=MTR_1g009180 PE=4 SV=1	R
PsCam048274	tr|G7KLW1|G7KLW1_MEDTR Glycosyltransferase OS=Medicago truncatula GN=MTR_6g014150 PE=3 SV=1	R
PsCam009454	tr|I1N939|I1N939_SOYBN Uncharacterized protein OS=Glycine max GN=GLYMA_19G143300 PE=4 SV=2	R
PsCam056984	tr|A0A151SVH8|A0A151SVH8_CAJCA 26S proteasome non-ATPase regulatory subunit 2 OS=Cajanus cajan GN=KK1_014221 PE=4 SV=1	R
PsCam006916	tr|G7K7J7|G7K7J7_MEDTR Calcineurin-metallo-phosphoesterase-like protein OS=Medicago truncatula GN=MTR_5g085780 PE=4 SV=1	R
PsCam000063	tr|K7K361|K7K361_SOYBN Uncharacterized protein OS=Glycine max GN=GLYMA_01G112300 PE=4 SV=1	R
Contig7397	PsCam040895 hit Glyma20g22210.1|PACid:16316414 : PF03283,PTHR21562,KOG4287,AT5G26670.1,pectinacetylesterase,,putative	R
PsCam052010	tr|G7LFV9|G7LFV9_MEDTR Major intrinsic protein (MIP) family transporter OS=Medicago truncatula GN=MTR_8g013680 PE=3 SV=1	R
PsCam025758	tr|G8A269|G8A269_MEDTR C3HC4-type RING zinc finger protein OS=Medicago truncatula GN=MTR_1g109280 PE=2 SV=1	R
PsCam043918	PsCam043918 hit Glyma15g05270.1|PACid:16297709 : AT1G20870.1,unknown,protein	R
PsCam034419	tr|I1K997|I1K997_SOYBN Uncharacterized protein OS=Glycine max GN=GLYMA_06G082300 PE=4 SV=2	R
PsCam005177	PsCam005177 hit Glyma06g19090.1|PACid:16263474 : PF02985,AT4G38120.1,unknown,protein	R
Contig5006	tr|G7K6A0|G7K6A0_MEDTR Glycoside hydrolase family 3 protein OS=Medicago truncatula GN=MTR_5g069740 PE=3 SV=2	R
PsCam017239	tr|I3SWZ2|I3SWZ2_MEDTR Aldo/keto reductase family oxidoreductase OS=Medicago truncatula GN=MTR_8g070115 PE=2 SV=1	R
PsCam041317	PsCam041317 hit Glyma19g40290.1|PACid:16314419 : PF00515,PF07719,PF00226,PTHR22904,AT2G47440.1,DNAJ,heat,shock,N-terminal,domain-containing,protein	R
PsCam032534	PsCam032534 hit C.cajan_02460 : B9RB53_RICCO Trehalose-6-phosphate synthase, putative OS=Ricinus communis GN=RCOM_1511570 PE=4 SV=1	R
PsCam031010	tr|G7IYL4|G7IYL4_MEDTR DUF842 domain protein OS=Medicago truncatula GN=MTR_3g009130 PE=4 SV=1	R
PsCam060106	tr|G7K8W9|G7K8W9_MEDTR Flavonol synthase/flavanone 3-hydroxylase OS=Medicago truncatula GN=MTR_5g059130 PE=3 SV=1	R
PsCam023250	tr|G7L4Q9|G7L4Q9_MEDTR Cytochrome P450 family protein OS=Medicago truncatula GN=MTR_7g088330 PE=3 SV=1	R
PsCam049706	tr|G7J187|G7J187_MEDTR Spermidine hydroxycinnamoyl transferase OS=Medicago truncatula GN=MTR_3g049150 PE=4 SV=1	R
PsCam014076	tr|G7K0T9|G7K0T9_MEDTR UDP-glucosyltransferase family protein OS=Medicago truncatula GN=MTR_5g075440 PE=4 SV=1	R
Contig3221	tr|Q2HT93|Q2HT93_MEDTR Fusaric acid resistance family protein OS=Medicago truncatula GN=MTR_7g099710 PE=4 SV=1	R
PsCam002451	PsCam002451 hit Medtr2g011940.1 : B3 domain-containing transcription repressor VAL2 (AHRD V1 **** Q5CCK4), contains Interpro domain(s) IPR003340 Transcriptional factor B3 chr02_pseudomolecule_IMGAG_V3.5 3042684-3053673 E EGN_Mt100125 20100825	R
PsCam003885	tr|A0A072TZG7|A0A072TZG7_MEDTR F-box/RNI/FBD-like domain protein OS=Medicago truncatula GN=MTR_7g056020 PE=4 SV=1	R
PsCam026770	tr|G7JS40|G7JS40_MEDTR 1-phosphatidylinositol-3-phosphate 5-kinase OS=Medicago truncatula GN=MTR_4g124590 PE=4 SV=2	R
PsCam046954	PsCam046954 hit Medtr7te065620.1 : none	R
PsCam033660	tr|G7KJE7|G7KJE7_MEDTR Sesquiterpene synthase OS=Medicago truncatula GN=MTR_6g008560 PE=3 SV=2	R
PsCam036900	tr|G7I3Y4|G7I3Y4_MEDTR p-loop nucleoside triphosphate hydrolase superfamily protein OS=Medicago truncatula GN=MTR_1g075260 PE=4 SV=1	R
PsCam037939	tr|G7K9A9|G7K9A9_MEDTR Late embryogenesis abundant hydroxyproline-rich glycoprotein OS=Medicago truncatula GN=MTR_5g009130 PE=4 SV=1	R
TRINITY_DN50489_c0_g1_i1	uncharacterized RNA	R
PsCam002163	tr|Q1AKH8|Q1AKH8_SOYBN Reverse transcriptase family member OS=Glycine max PE=4 SV=1	R
PsCam044925	tr|A0A072V438|A0A072V438_MEDTR Glycosyltransferase OS=Medicago truncatula GN=MTR_3g009510 PE=3 SV=1	R
Contig2218	tr|A0A072TKP7|A0A072TKP7_MEDTR Uncharacterized protein OS=Medicago truncatula GN=MTR_0016s0150 PE=4 SV=1	R
PsCam047437	PsCam047437 none	R
PsCam035888	tr|A0A151RG26|A0A151RG26_CAJCA Phosphatidylinositol-4-phosphate 5-kinase 6 OS=Cajanus cajan GN=KK1_037269 PE=4 SV=1	R
PsCam052836	tr|A0A0B2SHH1|A0A0B2SHH1_GLYSO Histone H4 OS=Glycine soja GN=glysoja_022818 PE=3 SV=1	R
PsCam045300	tr|A0A072UCA8|A0A072UCA8_MEDTR LRR receptor-like kinase family protein OS=Medicago truncatula GN=MTR_6g470960 PE=4 SV=1	R
PsCam036739	tr|A0A072V0Y6|A0A072V0Y6_MEDTR BHLH transcriptional factor OS=Medicago truncatula GN=MTR_3g498695 PE=4 SV=1	R
PsCam003707	PsCam003707 hit Medtr6g007370.1 : Unknown Protein (AHRD V1) chr06_pseudomolecule_IMGAG_V3.5 1319020-1314270 E EGN_Mt100125 20100825	R
Contig5759	tr|A0A072VFP3|A0A072VFP3_MEDTR Cytochrome P450 family protein OS=Medicago truncatula GN=MTR_1g036200 PE=3 SV=1	R
PsCam047892	PsCam047892 hit Glyma17g36510.2|PACid:16307249 : PF00069,PF07714,PTHR23258,KOG1187,	R
Contig4886	tr|G7KGQ5|G7KGQ5_MEDTR Oxygen-evolving enhancer protein OS=Medicago truncatula GN=MTR_5g041910 PE=4 SV=1	2.58624
TRINITY_DN54132_c0_g1_i1	uncharacterized RNA	2.47932
TRINITY_DN30293_c2_g1_i1	uncharacterized RNA	2.26519
Contig7392	tr|G7II06|G7II06_MEDTR Avr9/Cf-9 rapidly elicited protein OS=Medicago truncatula GN=MTR_2g101120 PE=4 SV=1	2.13351
TRINITY_DN13704_c0_g3_i1	uncharacterized RNA	2.12228
PsCam014835	tr|A0A072V2K9|A0A072V2K9_MEDTR Early nodulin 93 OS=Medicago truncatula GN=MTR_3g110390 PE=4 SV=1	2.01056
TRINITY_DN32060_c0_g1_i1	uncharacterized RNA	1.9327
Contig8339	tr|A0A072UMT0|A0A072UMT0_MEDTR Cytochrome P450 family 71 protein OS=Medicago truncatula GN=MTR_4g089030 PE=3 SV=1	1.93251
Contig38	tr|A0A0L9T5P7|A0A0L9T5P7_PHAAN Uncharacterized protein OS=Phaseolus angularis GN=LR48_Vigan205s006200 PE=4 SV=1	1.92187
Contig8443	tr|B7FM98|B7FM98_MEDTR Plant/F25P12-18 protein OS=Medicago truncatula GN=MTR_1g084200 PE=2 SV=1	1.90266
TRINITY_DN32156_c0_g1_i1	uncharacterized RNA	1.74639
Contig2626	tr|G7II37|G7II37_MEDTR Regulator of Vps4 activity in the MVB pathway protein OS=Medicago truncatula GN=MTR_2g102030 PE=4 SV=1	1.72169
Contig8290	tr|G7LD87|G7LD87_MEDTR Plastid movement impaired protein OS=Medicago truncatula GN=MTR_8g106680 PE=4 SV=2	1.70597
TRINITY_DN22724_c0_g1_i2	uncharacterized RNA	1.65287
Contig679_2	PsCam012433 hit Medtr3te046560.1 : none	1.58839
Contig11561	tr|I1LL69|I1LL69_SOYBN Beta-galactosidase OS=Glycine max GN=GLYMA_11G147900 PE=3 SV=1	1.57466
PsCam027509	tr|G7IXL6|G7IXL6_MEDTR AT hook motif protein OS=Medicago truncatula GN=MTR_3g051320 PE=4 SV=1	1.54754
TRINITY_DN44627_c0_g1_i1	tr|G7ISJ2|G7ISJ2_MEDTR FBD protein OS=Medicago truncatula GN=MTR_2g020180 PE=4 SV=1	1.54162
PsCam005227	tr|G7JRG8|G7JRG8_MEDTR Lateral organ boundaries (LOB) domain protein OS=Medicago truncatula GN=MTR_4g060950 PE=4 SV=1	1.49558
PsCam056324	tr|I1M2X3|I1M2X3_SOYBN Uncharacterized protein OS=Glycine max GN=GLYMA_13G266100 PE=4 SV=1	1.43521
TRINITY_DN17854_c1_g1_i1	uncharacterized RNA	1.42434
Contig5369	PsCam025536 hit AT5G03890.1 : unknown protein, INVOLVED IN: N-terminal protein myristoylation, LOCATED IN: cellular_component unknown, BEST Arabidopsi	1.40888
Contig4207	tr|A0A151RZ46|A0A151RZ46_CAJCA Niemann-Pick C1 protein (Fragment) OS=Cajanus cajan GN=KK1_030558 PE=4 SV=1	1.39589
PsCam055850	tr|A0A072UZR7|A0A072UZR7_MEDTR TPR repeat thioredoxin TTL1-like protein OS=Medicago truncatula GN=MTR_3g074230 PE=4 SV=1	1.39394
PsCam037887	tr|G7J3I6|G7J3I6_MEDTR Transmembrane amino acid transporter family protein OS=Medicago truncatula GN=MTR_3g110420 PE=4 SV=2	1.36302
PsCam040846	tr|G7K7E3|G7K7E3_MEDTR Leguminosin group485 secreted peptide OS=Medicago truncatula GN=MTR_5g084570 PE=4 SV=1	1.35922
PsCam037058	tr|A0A072VTY6|A0A072VTY6_MEDTR Calmodulin-domain kinase CDPK protein OS=Medicago truncatula GN=MTR_1g052530 PE=4 SV=1	1.35115
PsCam052498	PsCam052498 hit Medtr3te009860.1 : none	1.35005
Contig3278	tr|G7INC3|G7INC3_MEDTR Cationic amino acid transporter OS=Medicago truncatula GN=MTR_2g035430 PE=4 SV=2	1.33697
TRINITY_DN24833_c0_g2_i1	tr|A0A0R0EEG8|A0A0R0EEG8_SOYBN Uncharacterized protein OS=Glycine max GN=GLYMA_U040800 PE=4 SV=1	1.33604
TRINITY_DN4368_c0_g1_i1	tr|G7J960|G7J960_MEDTR 3-ketoacyl-CoA synthase OS=Medicago truncatula GN=MTR_3g105550 PE=3 SV=1	1.33514
TRINITY_DN51296_c0_g1_i1	uncharacterized RNA	1.32231
TRINITY_DN23013_c0_g1_i1	uncharacterized RNA	1.31014
TRINITY_DN21187_c0_g2_i1	uncharacterized RNA	1.3082
Contig2485	tr|G7IB87|G7IB87_MEDTR Calcineurin B-like protein 4-1 OS=Medicago truncatula GN=MTR_1g016430 PE=4 SV=1	1.29382
TRINITY_DN24833_c1_g1_i1	tr|A0A0R0EEG8|A0A0R0EEG8_SOYBN Uncharacterized protein OS=Glycine max GN=GLYMA_U040800 PE=4 SV=1	1.25147
Contig2475	tr|D5LQ68|D5LQ68_MEDTR Nitrate transporter NRT1.3 OS=Medicago truncatula GN=MTR_5g085850 PE=2 SV=1	1.25128
Contig6682	tr|A0A072VCY3|A0A072VCY3_MEDTR GRAS family transcription factor OS=Medicago truncatula GN=MTR_2g097463 PE=3 SV=1	1.24591
Contig10266	tr|G7KV94|G7KV94_MEDTR C2H2 type zf-met: zinc-finger protein OS=Medicago truncatula GN=MTR_7g082850 PE=4 SV=1	1.24193
PsCam046261	tr|G7LAF7|G7LAF7_MEDTR Probable ribosome biogenesis protein MTR_8g091510 OS=Medicago truncatula GN=MTR_8g091510 PE=3 SV=1	1.23696
Contig2822	tr|I3SWK6|I3SWK6_MEDTR Epoxide hydrolase OS=Medicago truncatula GN=MTR_4g089040 PE=2 SV=1	1.23553
PsCam009087	tr|A0A072U2J7|A0A072U2J7_MEDTR NBS-LRR disease resistance protein OS=Medicago truncatula GN=MTR_7g091550 PE=3 SV=1	1.23273
TRINITY_DN566_c0_g1_i1	tr|G7KRK1|G7KRK1_MEDTR Thioredoxin OS=Medicago truncatula GN=MTR_7g080250 PE=4 SV=1	1.23127
TRINITY_DN46663_c0_g1_i1	tr|G7LIL6|G7LIL6_MEDTR O-glycosyl hydrolase family 17 protein OS=Medicago truncatula GN=MTR_8g085720 PE=3 SV=1	1.23121
Contig3271	tr|G7JDH9|G7JDH9_MEDTR Protein DETOXIFICATION OS=Medicago truncatula GN=MTR_4g048000 PE=2 SV=1	1.22864
PsCam037604	tr|G7JTY4|G7JTY4_MEDTR LL-diaminopimelate aminotransferase OS=Medicago truncatula GN=MTR_4g092620 PE=3 SV=1	1.21278
Contig8220	tr|B7FGF1|B7FGF1_MEDTR Ribosomal protein L37 OS=Medicago truncatula GN=MTR_2g101900 PE=2 SV=1	1.21101
TRINITY_DN53540_c0_g1_i1	tr|A0A151T9F4|A0A151T9F4_CAJCA Retrovirus-related Pol polyprotein from transposon TNT 1-94 OS=Cajanus cajan GN=KK1_018250 PE=4 SV=1	1.20325
PsCam006179	PsCam006179 hit Glyma09g06730.1|PACid:16275011 : PF00628,PF00046,PTHR12628,AT4G29940.1,PRHA,PRHA,(PATHOGENESIS,RELATED,HOMEODOMAIN,PROTEIN,A),,protein,binding,/,sequence-specific,DNA,binding,/,transcription,activator/,transcription,factor	1.19628
Contig11565	tr|A0A151QUY2|A0A151QUY2_CAJCA Transcription factor bHLH19 OS=Cajanus cajan GN=KK1_044895 PE=4 SV=1	1.19466
Contig4730	tr|A0A072UK09|A0A072UK09_MEDTR GATA type zinc finger transcription factor family protein OS=Medicago truncatula GN=MTR_4g058910 PE=4 SV=1	1.19003
Contig630	tr|A0A072VCW0|A0A072VCW0_MEDTR DS12 from 2D-PAGE of leaf protein, putative OS=Medicago truncatula GN=MTR_2g105090 PE=4 SV=1	1.16033
PsCam023816	tr|A0A0R0HNB8|A0A0R0HNB8_SOYBN Uncharacterized protein OS=Glycine max GN=GLYMA_11G032900 PE=4 SV=1	1.12662
TRINITY_DN46949_c0_g1_i1	uncharacterized RNA	1.12266
Contig1433	PsCam021351 hit Medtr7g031230.1 : Unknown Protein (AHRD V1) chr07_pseudomolecule_IMGAG_V3.5 8840095-8843001 E EGN_Mt100125 20100825	1.10303
Contig657	tr|G7KV73|G7KV73_MEDTR Lipid transfer protein OS=Medicago truncatula GN=MTR_7g082640 PE=2 SV=1	1.09036
Contig913	tr|G7KVX9|G7KVX9_MEDTR Pectinesterase OS=Medicago truncatula GN=MTR_7g050870 PE=4 SV=1	1.08268
PsCam035344	tr|A0A151TJC8|A0A151TJC8_CAJCA Protein transport protein Sec16B OS=Cajanus cajan GN=KK1_013487 PE=4 SV=1	1.07869
PsCam044338	tr|A0A072TLD0|A0A072TLD0_MEDTR NADP-dependent alkenal double bond reductase OS=Medicago truncatula GN=MTR_8g009980 PE=4 SV=1	1.07143
Contig836	tr|B7FGW0|B7FGW0_MEDTR Uncharacterized protein OS=Medicago truncatula PE=2 SV=1	1.03336
TRINITY_DN23460_c0_g1_i2	uncharacterized RNA	1.01334
Contig369	PsCam042155 hit Glyma13g35800.1|PACid:16292754 : PF00504,PTHR21649,K08914,AT5G54270.1,LHCB3,LHCB3,(LIGHT-HARVESTING,CHLOROPHYLL,B-BINDING,PROTEIN,3),,structural,molecule	1.01065
Contig10202	tr|A0A072V4H5|A0A072V4H5_MEDTR 5'-adenylylsulfate reductase OS=Medicago truncatula GN=MTR_2g023540 PE=4 SV=1	1.00411
Contig7999	tr|I3SK73|I3SK73_MEDTR Perchloric acid soluble translation inhibitor-like protein OS=Medicago truncatula GN=MTR_3g051740 PE=2 SV=1	1.00126

## Sheet: repressed after infection
Genes repressed after infection in P665 vs Messire and in the resistent bulk vs the susceptible bulk
S= only detected in susceptible bulk libraries
gene_id	description	log2FoldChangeBulkRrvsBulkS
Contig4678	tr|G7IZF1|G7IZF1_MEDTR Transmembrane protein, putative OS=Medicago truncatula GN=MTR_3g028450 PE=4 SV=1	-2.30071
PsCam034040	tr|G7K574|G7K574_MEDTR Indole-3-acetic acid-amido synthetase OS=Medicago truncatula GN=MTR_5g016320 PE=4 SV=1	-1.94701
PsCam031093	tr|G7JD11|G7JD11_MEDTR Xyloglucan endotransglucosylase/hydrolase OS=Medicago truncatula GN=MTR_4g128570 PE=3 SV=2	-1.93699
PsCam029365	tr|G7JD11|G7JD11_MEDTR Xyloglucan endotransglucosylase/hydrolase OS=Medicago truncatula GN=MTR_4g128570 PE=3 SV=2	-1.90634
PsCam025055	tr|A0A072V908|A0A072V908_MEDTR Kunitz type trypsin inhibitor OS=Medicago truncatula GN=MTR_2g073010 PE=4 SV=1	-1.88585
PsCam038095	tr|G7IHK3|G7IHK3_MEDTR E3 ubiquitin-protein ligase PUB22-like protein OS=Medicago truncatula GN=MTR_2g087350 PE=4 SV=1	-1.87145
Contig7701	tr|I1J4W3|I1J4W3_SOYBN Uncharacterized protein OS=Glycine max GN=GLYMA_01G019200 PE=3 SV=1	-1.85532
PsCam002191	tr|G7JLF7|G7JLF7_MEDTR EF hand calcium-binding family protein OS=Medicago truncatula GN=MTR_4g103650 PE=4 SV=2	-1.8323
PsCam006371	tr|A0A072U289|A0A072U289_MEDTR Methyltransferase-like protein OS=Medicago truncatula GN=MTR_7g085610 PE=4 SV=1	-1.82405
Contig983	tr|A0A072UG80|A0A072UG80_MEDTR Lactoylglutathione lyase/glyoxalase I family protein OS=Medicago truncatula GN=MTR_4g011020 PE=4 SV=1	-1.79217
PsCam014399	tr|G7JIS0|G7JIS0_MEDTR Peroxidase OS=Medicago truncatula GN=MTR_4g083710 PE=3 SV=2	-1.75911
Contig10563	tr|G7KKP4|G7KKP4_MEDTR Kunitz type trypsin inhibitor / miraculin OS=Medicago truncatula GN=MTR_6g078100 PE=4 SV=1	-1.70304
PsCam001389	tr|A2Q521|A2Q521_MEDTR NAC transcription factor-like protein OS=Medicago truncatula GN=MTR_2g014680 PE=4 SV=1	-1.70265
TRINITY_DN20050_c0_g1_i2	PsCam008600 none	-1.6838
Contig8138	tr|I3SMJ2|I3SMJ2_MEDTR Expansin A1 OS=Medicago truncatula GN=MTR_4g075790 PE=2 SV=1	-1.63776
PsCam031000	tr|I1KH33|I1KH33_SOYBN Uncharacterized protein OS=Glycine max GN=GLYMA_07G031700 PE=4 SV=1	-1.63679
Contig2989	tr|G7JJ29|G7JJ29_MEDTR CASP-like protein OS=Medicago truncatula GN=MTR_4g118800 PE=2 SV=1	-1.61973
PsCam023765	tr|A0A072UKI5|A0A072UKI5_MEDTR Uncharacterized protein OS=Medicago truncatula GN=MTR_4g065093 PE=4 SV=1	-1.56351
PsCam040020	tr|A0A072VJY7|A0A072VJY7_MEDTR Cys2-His2 zinc finger transcription factor OS=Medicago truncatula GN=MTR_1g067660 PE=4 SV=1	-1.52794
PsCam043931	tr|G7IZF5|G7IZF5_MEDTR Uncharacterized protein OS=Medicago truncatula GN=MTR_3g028490 PE=4 SV=1	-1.49859
PsCam018015	tr|G7I4R6|G7I4R6_MEDTR Inhibitor of trypsin and hageman factor-like protein OS=Medicago truncatula GN=MTR_1g075410 PE=4 SV=1	-1.49543
PsCam038205	tr|G7KV66|G7KV66_MEDTR Class I glutamine amidotransferase OS=Medicago truncatula GN=MTR_7g082570 PE=4 SV=1	-1.47784
TRINITY_DN6931_c0_g1_i1	tr|A0A072V045|A0A072V045_MEDTR Protein phosphatase 2C-like protein OS=Medicago truncatula GN=MTR_3g068200 PE=3 SV=1	-1.47433
Contig11049	tr|G7ID94|G7ID94_MEDTR Transmembrane protein, putative OS=Medicago truncatula GN=MTR_1g110550 PE=4 SV=1	-1.47156
Contig8791	tr|G7JFI7|G7JFI7_MEDTR Zein-binding protein OS=Medicago truncatula GN=MTR_4g130400 PE=4 SV=1	-1.44859
PsCam058534	tr|A0A072V5K1|A0A072V5K1_MEDTR STIG1-like protein OS=Medicago truncatula GN=MTR_2g024010 PE=4 SV=1	-1.44243
Contig8851	tr|A0A072TR21|A0A072TR21_MEDTR Gluconokinase OS=Medicago truncatula GN=MTR_8g063470 PE=3 SV=1	-1.42383
PsCam039047	tr|G7JMG3|G7JMG3_MEDTR Calmodulin-binding protein OS=Medicago truncatula GN=MTR_4g086620 PE=4 SV=1	-1.40648
PsCam033834	tr|A0A072V4I2|A0A072V4I2_MEDTR F-box plant-like protein, putative OS=Medicago truncatula GN=MTR_2g023660 PE=4 SV=1	-1.40632
Contig6869	tr|G7II01|G7II01_MEDTR MYB-like transcription factor family protein OS=Medicago truncatula GN=MTR_2g100930 PE=4 SV=1	-1.38789
Contig2789	tr|A0A072VM69|A0A072VM69_MEDTR Electron transfer flavoprotein subunit beta OS=Medicago truncatula GN=MTR_1g074170 PE=4 SV=1	-1.37145
Contig3272	tr|A0A151ST32|A0A151ST32_CAJCA COBRA-like protein 7 OS=Cajanus cajan GN=KK1_004206 PE=4 SV=1	-1.37061
PsCam039973	tr|G7L2Q5|G7L2Q5_MEDTR Ankyrin repeat protein OS=Medicago truncatula GN=MTR_7g087540 PE=4 SV=1	-1.36309
PsCam048858	tr|G7JS28|G7JS28_MEDTR Lysine-ketoglutarate reductase/saccharopine dehydrogenase OS=Medicago truncatula GN=MTR_4g124470 PE=4 SV=1	-1.3629
PsCam058116	tr|G7IVK9|G7IVK9_MEDTR Phenylcoumaran benzylic ether reductase-like protein OS=Medicago truncatula GN=MTR_3g008140 PE=4 SV=1	-1.359
PsCam038272	tr|G7I4H1|G7I4H1_MEDTR Patatin OS=Medicago truncatula GN=MTR_1g019940 PE=3 SV=1	-1.35741
Contig2772	tr|G7K1J5|G7K1J5_MEDTR Transmembrane protein, putative OS=Medicago truncatula GN=MTR_5g056480 PE=4 SV=1	-1.35606
PsCam037177	tr|A0A151T2G4|A0A151T2G4_CAJCA Putative serine/threonine-protein kinase At1g18390 family OS=Cajanus cajan GN=KK1_023663 PE=4 SV=1	-1.35149
Contig6162	tr|A0A072TVX0|A0A072TVX0_MEDTR BPS1, putative OS=Medicago truncatula GN=MTR_0003s0580 PE=4 SV=1	-1.33618
PsCam038087	tr|G7L1C9|G7L1C9_MEDTR Cytochrome P450 family protein OS=Medicago truncatula GN=MTR_7g075600 PE=3 SV=1	-1.33388
Contig3655	tr|I3SSQ7|I3SSQ7_MEDTR Uncharacterized protein OS=Medicago truncatula PE=2 SV=1	-1.33066
Contig3748	tr|A0A151TU10|A0A151TU10_CAJCA Putative glycosyltransferase At1g55740 family OS=Cajanus cajan GN=KK1_009755 PE=4 SV=1	-1.32973
Contig6447	tr|G7JV87|G7JV87_MEDTR Plant/MSJ11-3 protein, putative OS=Medicago truncatula GN=MTR_4g113600 PE=4 SV=1	-1.31465
TRINITY_DN23853_c0_g1_i1	tr|A0A151SJA0|A0A151SJA0_CAJCA Polyprotein OS=Cajanus cajan GN=KK1_001035 PE=4 SV=1	-1.2956
PsCam052439	tr|G8A1T1|G8A1T1_MEDTR Uncharacterized protein OS=Medicago truncatula GN=MTR_8g037205 PE=4 SV=1	-1.27645
PsCam034679	tr|G7JQ23|G7JQ23_MEDTR BTB/POZ and MATH domain protein OS=Medicago truncatula GN=MTR_4g123750 PE=4 SV=1	-1.27124
PsCam025057	tr|G7ILE9|G7ILE9_MEDTR SAUR-like auxin-responsive family protein OS=Medicago truncatula GN=MTR_2g012410 PE=4 SV=1	-1.26566
PsCam010993	tr|G7KZD9|G7KZD9_MEDTR NAC transcription factor-like protein OS=Medicago truncatula GN=MTR_7g085260 PE=4 SV=1	-1.25176
PsCam056244	tr|G7KNM8|G7KNM8_MEDTR Short-chain alcohol dehydrogenase OS=Medicago truncatula GN=MTR_6g023610 PE=4 SV=1	-1.24877
PsCam046944	tr|G7IMZ0|G7IMZ0_MEDTR Disease-resistance response protein OS=Medicago truncatula GN=MTR_2g035150 PE=2 SV=1	-1.2377
Contig4627	tr|G7K667|G7K667_MEDTR Kazal-type serine protease inhibitor OS=Medicago truncatula GN=MTR_5g068760 PE=2 SV=1	-1.23069
PsCam033301	tr|A0A072URK3|A0A072URK3_MEDTR Plant calmodulin-binding-like protein OS=Medicago truncatula GN=MTR_4g109220 PE=4 SV=1	-1.22968
PsCam039694	tr|G7KYT7|G7KYT7_MEDTR Uncharacterized protein OS=Medicago truncatula GN=MTR_7g009270 PE=4 SV=2	-1.22853
PsCam007658	tr|G7KKR0|G7KKR0_MEDTR Lipid transfer protein OS=Medicago truncatula GN=MTR_6g078290 PE=4 SV=1	-1.22543
PsCam011331	tr|A0A072TTZ9|A0A072TTZ9_MEDTR Nudix family hydrolase OS=Medicago truncatula GN=MTR_8g091995 PE=4 SV=1	-1.2001
PsCam048139	tr|G7IL84|G7IL84_MEDTR Fructose-1,6-bisphosphatase, cytosolic-like protein OS=Medicago truncatula GN=MTR_2g008030 PE=3 SV=1	-1.18606
PsCam007706	tr|G7L4L7|G7L4L7_MEDTR Bowman birk trypsin inhibitor OS=Medicago truncatula GN=MTR_7g077340 PE=2 SV=1	-1.18577
Contig4378	tr|G7KNM8|G7KNM8_MEDTR Short-chain alcohol dehydrogenase OS=Medicago truncatula GN=MTR_6g023610 PE=4 SV=1	-1.17115
PsCam049609	tr|A0A072TLG8|A0A072TLG8_MEDTR Transcription factor OS=Medicago truncatula GN=MTR_8g015450 PE=4 SV=1	-1.15329
PsCam033828	tr|G7KYA2|G7KYA2_MEDTR Salicylic acid carboxyl methyltransferase OS=Medicago truncatula GN=MTR_7g084620 PE=4 SV=1	-1.15019
Contig2680	tr|A0A072VNE2|A0A072VNE2_MEDTR Cystathionine beta-lyase/cystathionine gamma-synthase OS=Medicago truncatula GN=MTR_1g077890 PE=3 SV=1	-1.14339
PsCam051583	tr|A0A151SK03|A0A151SK03_CAJCA Ocs element-binding factor 1 (Fragment) OS=Cajanus cajan GN=KK1_001284 PE=4 SV=1	-1.13211
Contig9673	tr|G7J8Z0|G7J8Z0_MEDTR Membrane-related protein CP5, putative OS=Medicago truncatula GN=MTR_3g092640 PE=4 SV=1	-1.12866
Contig7182	tr|A0A072V9S3|A0A072V9S3_MEDTR NAC transcription factor-like protein OS=Medicago truncatula GN=MTR_2g079990 PE=4 SV=1	-1.12637
PsCam040782	tr|G7I7G5|G7I7G5_MEDTR Histidine phosphotransfer protein OS=Medicago truncatula GN=MTR_1g082290 PE=4 SV=1	-1.12593
Contig4485	tr|A0A072UTA7|A0A072UTA7_MEDTR Pectinesterase OS=Medicago truncatula GN=MTR_4g025730 PE=4 SV=1	-1.1138
Contig3901	tr|A0A072VBE9|A0A072VBE9_MEDTR Uncharacterized protein OS=Medicago truncatula GN=MTR_2g090340 PE=4 SV=1	-1.09015
PsCam057646	tr|A0A072UTC1|A0A072UTC1_MEDTR Cytochrome P450 family 71 protein OS=Medicago truncatula GN=MTR_4g026050 PE=3 SV=1	-1.08558
Contig9706	tr|A0A0R4J443|A0A0R4J443_SOYBN Beta-amylase OS=Glycine max GN=GLYMA_09G168300 PE=3 SV=1	-1.07383
PsCam001590	tr|A0A072TKK7|A0A072TKK7_MEDTR Alpha/beta fold hydrolase OS=Medicago truncatula GN=MTR_8g007675 PE=4 SV=1	-1.07008
Contig9752	tr|A0A0L9TSL8|A0A0L9TSL8_PHAAN Dihydrolipoamide acetyltransferase component of pyruvate dehydrogenase complex OS=Phaseolus angularis GN=LR48_Vigan01g304200 PE=3 SV=1	-1.06246
Contig5373	tr|A0A072UPE6|A0A072UPE6_MEDTR Expansin-B1-like protein OS=Medicago truncatula GN=MTR_4g098930 PE=3 SV=1	-1.06078
Contig7211	tr|I3SMR8|I3SMR8_MEDTR Photosystem II biogenesis protein OS=Medicago truncatula GN=MTR_2g089795 PE=2 SV=1	-1.05832
PsCam046129	tr|G7KZA8|G7KZA8_MEDTR Dihydroflavonol 4-reductase-like protein OS=Medicago truncatula GN=MTR_7g074730 PE=4 SV=1	-1.04048
PsCam050725	tr|G7J6E0|G7J6E0_MEDTR Polyketide cyclase/dehydrase and lipid transporter OS=Medicago truncatula GN=MTR_3g101750 PE=4 SV=1	-1.03821
Contig11438	tr|G7JNZ5|G7JNZ5_MEDTR Mevalonate/galactokinase family protein OS=Medicago truncatula GN=MTR_4g122670 PE=4 SV=1	-1.02486
PsCam003219	tr|A0A151SW88|A0A151SW88_CAJCA Uncharacterized protein OS=Cajanus cajan GN=KK1_014480 PE=4 SV=1	-1.02324
Contig9538	tr|A0A072VPS8|A0A072VPS8_MEDTR Methyltransferase PMT16, putative OS=Medicago truncatula GN=MTR_1g022255 PE=4 SV=1	-1.02187
Contig4932	tr|Q29ZN5|Q29ZN5_MEDTR Def3.1 (Fragment) OS=Medicago truncatula GN=Def3.1 PE=4 SV=1	-1.01994
PsCam052322	tr|A0A072UDC7|A0A072UDC7_MEDTR Inhibitor of apoptosis-promoting Bax1 protein OS=Medicago truncatula GN=MTR_7g095640 PE=3 SV=1	-1.01946
PsCam034739	tr|Q2HTY5|Q2HTY5_MEDTR FAD linked oxidase, N-terminal OS=Medicago truncatula GN=MtrDRAFT_AC149577g22v1 PE=4 SV=1	-1.0169
PsCam028468	PsCam028468 hit LjChr6t713 : Cation/H+ exchanger, IPR006153:Cation/H+ exchanger,	-1.01316
PsCam000532	tr|A0A072V382|A0A072V382_MEDTR Transmembrane protein, putative OS=Medicago truncatula GN=MTR_3g115180 PE=4 SV=1	-1.00977
Contig681	tr|G7ITU0|G7ITU0_MEDTR Calcium-binding EF-hand protein OS=Medicago truncatula GN=MTR_2g086560 PE=4 SV=1	-1.00826
PsCam001464	tr|A0A072U082|A0A072U082_MEDTR Trihelix transcription factor GT-3a, putative OS=Medicago truncatula GN=MTR_7g068770 PE=4 SV=1	-1.00665
Contig1014_2	tr|A0A072UPJ4|A0A072UPJ4_MEDTR Cytochrome P450 family 71 protein OS=Medicago truncatula GN=MTR_4g104640 PE=3 SV=1	-1.00308
PsCam041351	tr|A0A151TCD0|A0A151TCD0_CAJCA Retrovirus-related Pol polyprotein from transposon TNT 1-94 OS=Cajanus cajan GN=KK1_019277 PE=4 SV=1	S
PsCam031928	tr|A0A151UBJ2|A0A151UBJ2_CAJCA Putative LRR receptor-like serine/threonine-protein kinase At4g08850 OS=Cajanus cajan GN=KK1_020820 PE=4 SV=1	S
PsCam040209	tr|I3S0B0|I3S0B0_MEDTR Uncharacterized protein OS=Medicago truncatula PE=2 SV=1	S
PsCam058409	PsCam058409 none	S
PsCam057702	tr|G7KC03|G7KC03_MEDTR Endoglucanase OS=Medicago truncatula GN=MTR_5g010000 PE=3 SV=1	S
Contig1926	tr|Q2HU05|Q2HU05_MEDTR Integrase, catalytic region, Zinc finger, CCHC-type, Peptidase aspartic, catalytic OS=Medicago truncatula GN=MtrDRAFT_AC149577g2v1 PE=4 SV=1	S
PsCam038731	tr|A0A072UGF3|A0A072UGF3_MEDTR Phosphatase 2C family protein OS=Medicago truncatula GN=MTR_4g013295 PE=4 SV=1	S
PsCam044786	tr|A0A072UIG7|A0A072UIG7_MEDTR Nodule Cysteine-Rich (NCR) secreted peptide OS=Medicago truncatula GN=MTR_4g036950 PE=4 SV=1	S
Contig1900	tr|A0A151RDI2|A0A151RDI2_CAJCA Ribonuclease 3 OS=Cajanus cajan GN=KK1_038122 PE=3 SV=1	S
PsCam059572	tr|Q2HTM7|Q2HTM7_MEDTR Signal peptidase 22 kDa subunit OS=Medicago truncatula GN=MTR_7g113740 PE=4 SV=1	S
PsCam017351	tr|G7JXT3|G7JXT3_MEDTR 1-aminocyclopropane-1-carboxylate oxidase OS=Medicago truncatula GN=MTR_5g032870 PE=3 SV=1	S
PsCam045948	tr|G7J4H9|G7J4H9_MEDTR CRT (Chloroquine-resistance transporter)-like transporter, putative OS=Medicago truncatula GN=MTR_3g099780 PE=4 SV=2	S
PsCam023201	tr|A0A072UJ59|A0A072UJ59_MEDTR F-box protein OS=Medicago truncatula GN=MTR_6g034935 PE=4 SV=1	S
PsCam034397	tr|G8A217|G8A217_MEDTR LRR receptor-like kinase OS=Medicago truncatula GN=MTR_1g101250 PE=4 SV=1	S
PsCam038537	tr|G7KZQ5|G7KZQ5_MEDTR DUF3049 family protein OS=Medicago truncatula GN=MTR_7g113950 PE=4 SV=1	S
PsCam040711	tr|G7L8Q3|G7L8Q3_MEDTR Transmembrane protein OS=Medicago truncatula GN=MTR_4g014970 PE=4 SV=1	S
PsCam021602	tr|A0A072UT47|A0A072UT47_MEDTR XH/XS domain protein OS=Medicago truncatula GN=MTR_4g126180 PE=4 SV=1	S
PsCam053770	tr|G7LEC2|G7LEC2_MEDTR Gamma-tubulin complex component OS=Medicago truncatula GN=MTR_8g011450 PE=3 SV=2	S
PsCam005250	tr|A0A0L9U0L3|A0A0L9U0L3_PHAAN Uncharacterized protein OS=Phaseolus angularis GN=LR48_Vigan02g245600 PE=4 SV=1	S
PsCam006640	tr|G7L1F8|G7L1F8_MEDTR Subtilisin-like serine protease OS=Medicago truncatula GN=MTR_7g075890 PE=4 SV=1	S
PsCam002216	tr|B7FK24|B7FK24_MEDTR Uncharacterized protein OS=Medicago truncatula PE=2 SV=1	S
PsCam036292	tr|A0A072VGE3|A0A072VGE3_MEDTR Uncharacterized protein OS=Medicago truncatula GN=MTR_1g041895 PE=4 SV=1	S
PsCam045576	tr|G7L3F3|G7L3F3_MEDTR Laccase OS=Medicago truncatula GN=MTR_7g060460 PE=3 SV=1	S
PsCam004684	tr|K7KXM2|K7KXM2_SOYBN Kinesin-like protein OS=Glycine max GN=GLYMA_06G266500 PE=3 SV=1	S
PsCam035525	tr|G7K141|G7K141_MEDTR LRR receptor-like kinase family protein OS=Medicago truncatula GN=MTR_5g014720 PE=3 SV=2	S
PsCam025336	tr|A0A072U2J7|A0A072U2J7_MEDTR NBS-LRR disease resistance protein OS=Medicago truncatula GN=MTR_7g091550 PE=3 SV=1	S
PsCam010949	tr|K7LST1|K7LST1_SOYBN Uncharacterized protein OS=Glycine max GN=GLYMA_12G030400 PE=4 SV=1	S
PsCam035569	tr|G7L642|G7L642_MEDTR NBS-LRR type disease resistance protein OS=Medicago truncatula GN=MTR_7g013560 PE=3 SV=1	S
PsCam038604	tr|G7K7L7|G7K7L7_MEDTR Transmembrane protein, putative OS=Medicago truncatula GN=MTR_5g085980 PE=2 SV=1	S
PsCam034156	tr|K7LLY4|K7LLY4_SOYBN Uncharacterized protein OS=Glycine max GN=GLYMA_10G282600 PE=4 SV=1	S
PsCam039662	tr|Q4VYC7|Q4VYC7_MEDTR Coiled-coil-helix-coiled-coil-helix domain containing protein OS=Medicago truncatula GN=CHP PE=4 SV=1	S
PsCam026327	PsCam026327 hit PDS1-AT1G06570.2 : symbols:PDS1,HPD, phytoene desaturation 1	S
PsCam031729	PsCam031729 hit Glyma06g30000.1|PACid:16264118 : PF07719,PF00515,PTHR12601,AT4G28080.1,binding	S
PsCam042937	tr|Q2MGS0|Q2MGS0_MEDTR GPI mannosyltransferase 2 OS=Medicago truncatula GN=MTR_4g084070 PE=3 SV=1	S
PsCam048303	tr|Q1RU73|Q1RU73_MEDTR DUF247 domain protein OS=Medicago truncatula GN=MTR_8g037923 PE=4 SV=1	S
PsCam025352	tr|A0A072U537|A0A072U537_MEDTR Transmembrane protein, putative OS=Medicago truncatula GN=MTR_8g095160 PE=4 SV=1	S
PsCam037911	tr|G7IU74|G7IU74_MEDTR Hydrolase family protein/HAD-superfamily protein OS=Medicago truncatula GN=MTR_2g095830 PE=4 SV=1	S
Contig7515	tr|A0A151SAF3|A0A151SAF3_CAJCA Protein SMG8 OS=Cajanus cajan GN=KK1_026320 PE=4 SV=1	S
PsCam043881	tr|A0A0B2RR01|A0A0B2RR01_GLYSO Uncharacterized protein OS=Glycine soja GN=glysoja_043283 PE=4 SV=1	S
PsCam043372	tr|G7L0A1|G7L0A1_MEDTR Titan9, putative OS=Medicago truncatula GN=MTR_7g075050 PE=4 SV=2	S
PsCam022602	PsCam022602 hit Glyma07g18200.1|PACid:16267670 : PF00657,KOG3035,AT3G11210.1,GDSL-motif,lipase/hydrolase,family,protein	S
PsCam051592	tr|A0A072US48|A0A072US48_MEDTR F-box/LRR protein, putative OS=Medicago truncatula GN=MTR_4g011120 PE=4 SV=1	S
PsCam027862	PsCam027862 hit Glyma01g07140.1|PACid:16243680 : PF01535,PTHR10483,AT1G12700.1,helicase,domain-containing,protein,/,pentatricopeptide,(PPR),repeat-containing,protein	S
PsCam029905	PsCam029905 hit Glyma17g16600.3|PACid:16305812 : PF06943,	S
PsCam034615	tr|A0A072TUB7|A0A072TUB7_MEDTR Beta-1,4-N-acetylglucosaminyltransferase-like protein OS=Medicago truncatula GN=MTR_8g089840 PE=4 SV=1	S
PsCam031085	tr|G7LGX2|G7LGX2_MEDTR F/Y rich carboxy-terminal protein OS=Medicago truncatula GN=MTR_8g066290 PE=4 SV=2	S
PsCam035321	tr|A0A151R972|A0A151R972_CAJCA Uncharacterized protein (Fragment) OS=Cajanus cajan GN=KK1_039641 PE=4 SV=1	S
PsCam051780	tr|G7KC16|G7KC16_MEDTR CCT motif protein OS=Medicago truncatula GN=MTR_5g010120 PE=4 SV=1	S
PsCam013043	tr|G7L1G9|G7L1G9_MEDTR RING zinc finger protein, putative OS=Medicago truncatula GN=MTR_7g076010 PE=4 SV=1	S
PsCam054192	PsCam054192 none	S
PsCam026644	PsCam026644 hit Glyma09g08940.1|PACid:16275255 : AT1G24420.1,transferase,family,protein	S
PsCam010411	PsCam010411 hit C.cajan_41067 : A5ARG8_VITVI Putative uncharacterized protein OS=Vitis vinifera GN=VITISV_013112 PE=4 SV=1	S
Contig3997	tr|G7J0H9|G7J0H9_MEDTR LRR and NB-ARC domain disease resistance protein OS=Medicago truncatula GN=MTR_3g014320 PE=3 SV=1	S
PsCam010152	PsCam010152 hit AT1G42470.1 : Patched family protein	S
PsCam014289	tr|G7K2V5|G7K2V5_MEDTR NB-ARC domain disease resistance protein OS=Medicago truncatula GN=MTR_5g035280 PE=3 SV=1	S
PsCam036293	tr|G7JNB4|G7JNB4_MEDTR Glycosyltransferase family 47 protein OS=Medicago truncatula GN=MTR_4g057500 PE=4 SV=2	S
PsCam027311	tr|A0A072TLN4|A0A072TLN4_MEDTR Zinc-binding alcohol dehydrogenase family protein OS=Medicago truncatula GN=MTR_0001s0660 PE=4 SV=1	S
PsCam035336	tr|A0A151RUR6|A0A151RUR6_CAJCA Dicer-like protein 4 OS=Cajanus cajan GN=KK1_032158 PE=3 SV=1	S
PsCam001982	tr|I3SI07|I3SI07_MEDTR Uncharacterized protein OS=Medicago truncatula PE=2 SV=1	S
PsCam035439	tr|A0A151R778|A0A151R778_CAJCA Uncharacterized protein OS=Cajanus cajan GN=KK1_040272 PE=4 SV=1	S
PsCam038085	tr|A0A072U8X6|A0A072U8X6_MEDTR Plant/T8K14-16 protein OS=Medicago truncatula GN=MTR_6g445110 PE=4 SV=1	S
PsCam020869	tr|A0A072TQ65|A0A072TQ65_MEDTR MYND finger protein OS=Medicago truncatula GN=MTR_8g447230 PE=4 SV=1	S
PsCam054149	PsCam054149 hit MCT2-AT5G07930.1 : symbols:MCT2, MEI2 C-terminal RRM only like 2	S
PsCam045166	tr|I1JAQ6|I1JAQ6_SOYBN Uncharacterized protein OS=Glycine max GN=GLYMA_01G235300 PE=4 SV=1	S
PsCam005273	tr|G7KQ85|G7KQ85_MEDTR Uncharacterized protein OS=Medicago truncatula GN=MTR_6g069830 PE=4 SV=2	S
PsCam004868	tr|G7JEV2|G7JEV2_MEDTR Ras protein Rab7, putative OS=Medicago truncatula GN=MTR_4g068010 PE=4 SV=1	S
PsCam039049	tr|G7J4X9|G7J4X9_MEDTR DnaJ chaperone carboxy-terminal domain protein OS=Medicago truncatula GN=MTR_3g088140 PE=4 SV=1	S
PsCam013227	tr|G7KXJ0|G7KXJ0_MEDTR Transmembrane protein, putative OS=Medicago truncatula GN=MTR_7g112710 PE=4 SV=2	S
PsCam040875	tr|A0A072VXA4|A0A072VXA4_MEDTR AP2 domain class transcription factor OS=Medicago truncatula GN=MTR_1g074230 PE=4 SV=1	S
PsCam038040	tr|A0A072V0Q7|A0A072V0Q7_MEDTR Glutathione S-transferase, amino-terminal domain protein OS=Medicago truncatula GN=MTR_3g088635 PE=4 SV=1	S
PsCam036880	tr|A0A072UPZ7|A0A072UPZ7_MEDTR Polygalacturonase QRT3-like protein OS=Medicago truncatula GN=MTR_4g094732 PE=4 SV=1	S
PsCam034742	tr|Q2HSR8|Q2HSR8_MEDTR Putative uncharacterized protein OS=Medicago truncatula GN=MtrDRAFT_AC151000g14v2 PE=4 SV=1	S
PsCam042238	tr|A0A072V8S5|A0A072V8S5_MEDTR 9-cis-epoxycarotenoid dioxygenase OS=Medicago truncatula GN=MTR_2g070460 PE=4 SV=1	S
Contig5802	PsCam026182 none	S
PsCam022463	tr|V7BMG0|V7BMG0_PHAVU Uncharacterized protein (Fragment) OS=Phaseolus vulgaris GN=PHAVU_006G0250002g PE=4 SV=1	S
PsCam010403	tr|G7L647|G7L647_MEDTR Core histone H2A/H2B/H3/H4 OS=Medicago truncatula GN=MTR_7g013610 PE=3 SV=1	S
PsCam051915	tr|A0A072URM3|A0A072URM3_MEDTR Membrane lipoprotein, putative OS=Medicago truncatula GN=MTR_4g125370 PE=4 SV=1	S
PsCam029216	tr|K7LPV0|K7LPV0_SOYBN Uncharacterized protein OS=Glycine max PE=4 SV=1	S
PsCam039812	tr|A0A072UVE9|A0A072UVE9_MEDTR NAC transcription factor-like protein OS=Medicago truncatula GN=MTR_4g052620 PE=4 SV=1	S
PsCam038970	tr|G7IRG8|G7IRG8_MEDTR Receptor-like kinase OS=Medicago truncatula GN=MTR_2g087680 PE=4 SV=2	S

## Sheet: constitutively less expressed
Genes constitutively less expressed in P665 vs Messire and in the resistent bulk vs the susceptible bulk
S= only detected in susceptible bulk libraries
gene_id	description	log2FoldChangeBulkRvsBulkS
PsCam011423	tr|A0A072TYJ3|A0A072TYJ3_MEDTR Basic helix loop helix protein BHLH17, putative OS=Medicago truncatula GN=MTR_7g451650 PE=4 SV=1	S
PsCam025480	tr|A0A072UIN5|A0A072UIN5_MEDTR Uncharacterized protein OS=Medicago truncatula GN=MTR_6g033460 PE=4 SV=1	S
Contig7435	tr|A0A151S7Z1|A0A151S7Z1_CAJCA Protein SERAC1 OS=Cajanus cajan GN=KK1_027293 PE=4 SV=1	S
PsCam021105	tr|K7K361|K7K361_SOYBN Uncharacterized protein OS=Glycine max GN=GLYMA_01G112300 PE=4 SV=1	S
PsCam057770	tr|G7IM52|G7IM52_MEDTR Disease resistance protein (TIR-NBS-LRR class), putative OS=Medicago truncatula GN=MTR_2g083650 PE=4 SV=2	S
PsCam003568	PsCam003568 hit Medtr4g014190.1 : Orf141 protein (AHRD V1 *-*- Q5U6D6_BETVU) chr04_pseudomolecule_IMGAG_V3.5 3078410-3077262 E EGN_Mt100125 20100825	S
PsCam048035	PsCam048035 hit Medtr8g094340.1 : Unknown Protein (AHRD V1) chr08_pseudomolecule_IMGAG_V3.5 27212096-27210735 E EGN_Mt100125 20100825	S
PsCam052065	tr|G7IK66|G7IK66_MEDTR Late embryogenesis abundant protein OS=Medicago truncatula GN=MTR_2g011350 PE=2 SV=1	S
PsCam055956	tr|A0A0B2P7I4|A0A0B2P7I4_GLYSO Retrovirus-related Pol polyprotein from transposon TNT 1-94 (Fragment) OS=Glycine soja GN=glysoja_039211 PE=4 SV=1	S
PsCam007369	PsCam007369 hit Medtr5g061220.1 : Auxin response factor (AHRD V1 ***- D2NUD7_PHYPA), contains Interpro domain(s) IPR003340 Transcriptional factor B3 chr05_pseudomolecule_IMGAG_V3.5 24648245-24646440 H EGN_Mt100125 20100825	S
PsCam038577	tr|A0A072UR89|A0A072UR89_MEDTR Tyrosine kinase family protein OS=Medicago truncatula GN=MTR_4g105770 PE=4 SV=1	S
PsCam043540	PsCam043540 hit Glyma14g10510.1|PACid:16295065 : PF01417,PTHR12276,KOG2056,AT5G11710.1,epsin,N-terminal,homology,(ENTH),domain-containing,protein,/,clathrin,assembly,protein-related	S
PsCam038913	tr|A0A072VFD7|A0A072VFD7_MEDTR Senescence-associated nodulin OS=Medicago truncatula GN=MTR_1g034140 PE=3 SV=1	S
PsCam036818	tr|A0A072UKN2|A0A072UKN2_MEDTR Calmodulin-domain kinase CDPK protein OS=Medicago truncatula GN=MTR_4g066660 PE=4 SV=1	S
PsCam014703	PsCam014703 none	S
PsCam046882	PsCam046882 none	S
PsCam002548	tr|A0A072UBY5|A0A072UBY5_MEDTR Replication factor-A carboxy-terminal domain protein OS=Medicago truncatula GN=MTR_6g464080 PE=4 SV=1	S
PsCam037158	tr|G7JIR1|G7JIR1_MEDTR GDP-fucose protein O-fucosyltransferase OS=Medicago truncatula GN=MTR_4g083590 PE=4 SV=1	S
PsCam001346	tr|G7J8R5|G7J8R5_MEDTR Carbon-sulfur lyase OS=Medicago truncatula GN=MTR_3g065140 PE=2 SV=1	S
PsCam036902	tr|G7KH09|G7KH09_MEDTR Phosphoinositide phospholipase C OS=Medicago truncatula GN=MTR_5g082590 PE=4 SV=2	S
PsCam029221	tr|A0A151SGP6|A0A151SGP6_CAJCA Pleiotropic drug resistance protein 1 OS=Cajanus cajan GN=KK1_000161 PE=3 SV=1	S
PsCam053488	PsCam053488 none	S
PsCam040950	tr|G7JDY3|G7JDY3_MEDTR Cysteine proteinase inhibitor OS=Medicago truncatula GN=MTR_4g095630 PE=3 SV=1	S
PsCam039303	tr|A0A072VQ74|A0A072VQ74_MEDTR Epidermal patterning factor-like protein OS=Medicago truncatula GN=MTR_1g102940 PE=4 SV=1	S
PsCam039538	tr|A0A072U2K6|A0A072U2K6_MEDTR Myb transcription factor OS=Medicago truncatula GN=MTR_7g096930 PE=4 SV=1	S
PsCam033783	tr|G7IND7|G7IND7_MEDTR Pentatricopeptide (PPR) repeat protein OS=Medicago truncatula GN=MTR_2g035630 PE=4 SV=1	S
PsCam045350	tr|G7J683|G7J683_MEDTR LRR receptor-like kinase OS=Medicago truncatula GN=MTR_3g090660 PE=4 SV=2	S
Contig5505	PsCam002242 hit LjChr6t2486 : Transcription factor, TCP, IPR005333:Transcription factor, TCP,	S
PsCam052719	PsCam052719 hit C.cajan_19246 : A5B625_VITVI Putative uncharacterized protein OS=Vitis vinifera GN=VITISV_022977 PE=4 SV=1	S
Contig7431	PsCam040371 hit Medtr7g046520.1 : Unknown Protein (AHRD V1) chr07_pseudomolecule_IMGAG_V3.5 12288528-12287087 H EGN_Mt100125 20100825	S
PsCam050045	tr|G7ICC6|G7ICC6_MEDTR F-box/kelch-repeat plant protein OS=Medicago truncatula GN=MTR_1g018140 PE=4 SV=1	S
PsCam039608	tr|A0A0R0IA54|A0A0R0IA54_SOYBN Uncharacterized protein (Fragment) OS=Glycine max GN=GLYMA_09G185400 PE=4 SV=1	S
PsCam031793	PsCam031793 none	S
PsCam013405	tr|G7JU00|G7JU00_MEDTR Glucose-6-phosphate 1-epimerase-like protein OS=Medicago truncatula GN=MTR_4g092780 PE=4 SV=1	S
PsCam010459	PsCam010459 hit ARF22-AT1G34390.1 : symbols:ARF22, auxin response factor 22	S
PsCam001371	tr|I3S3M2|I3S3M2_MEDTR Uncharacterized protein OS=Medicago truncatula PE=2 SV=1	S
Contig6525	tr|A0A151RNW3|A0A151RNW3_CAJCA Glycinin OS=Cajanus cajan GN=KK1_034270 PE=3 SV=1	S
PsCam050645	tr|A0A072UNT0|A0A072UNT0_MEDTR Papain family cysteine protease OS=Medicago truncatula GN=MTR_4g094918 PE=3 SV=1	S
PsCam049027	tr|G7JHH8|G7JHH8_MEDTR Methyltransferase PMT16, putative OS=Medicago truncatula GN=MTR_4g083030 PE=4 SV=2	S
PsCam001704	tr|A0A072V162|A0A072V162_MEDTR DUF1645 family protein OS=Medicago truncatula GN=MTR_4g105750 PE=4 SV=1	S
PsCam045623	tr|G7JIE0|G7JIE0_MEDTR BZIP family transcription factor OS=Medicago truncatula GN=MTR_4g053250 PE=4 SV=1	S
PsCam043724	PsCam043724 hit Medtr4g031380.1 : Nodule-specific cysteine-rich peptide 319 (AHRD V1 *-*- A7KHE9_MEDTR), contains Interpro domain(s) IPR009810 Late nodulin chr04_pseudomolecule_IMGAG_V3.5 9455266-9453005 H EGN_Mt100125 20100825	S
PsCam042969	tr|I3S3G7|I3S3G7_MEDTR Uncharacterized protein OS=Medicago truncatula PE=2 SV=1	S
PsCam000021	tr|G7J0T1|G7J0T1_MEDTR LRR and NB-ARC domain disease resistance protein OS=Medicago truncatula GN=MTR_3g032760 PE=3 SV=2	S
PsCam050898	tr|G7J5H7|G7J5H7_MEDTR CASP-like protein OS=Medicago truncatula GN=MTR_3g078010 PE=3 SV=1	S
PsCam057585	tr|G7KAF0|G7KAF0_MEDTR Pumilio-family RNA-binding repeatprotein OS=Medicago truncatula GN=MTR_5g063650 PE=4 SV=1	S
PsCam042317	PsCam042317 hit C.cajan_43374 : B9IGA5_POPTR Predicted protein OS=Populus trichocarpa GN=POPTRDRAFT_825349 PE=4 SV=1	S
PsCam033565	tr|G7KAY4|G7KAY4_MEDTR Transmembrane protein, putative OS=Medicago truncatula GN=MTR_5g028560 PE=4 SV=1	S
PsCam028627	tr|A0A151SQX0|A0A151SQX0_CAJCA Retrovirus-related Pol polyprotein from transposon TNT 1-94 OS=Cajanus cajan GN=KK1_003441 PE=4 SV=1	S
Contig11446	tr|G7J878|G7J878_MEDTR Transmembrane protein, putative OS=Medicago truncatula GN=MTR_3g092200 PE=4 SV=1	-1.00141
Contig2715	tr|A0A072U565|A0A072U565_MEDTR Uncharacterized protein OS=Medicago truncatula GN=MTR_7g106820 PE=4 SV=1	-1.01837
PsCam037021	tr|A2Q519|A2Q519_MEDTR Protein kinase OS=Medicago truncatula GN=MTR_2g014650 PE=4 SV=1	-1.01917
Contig6622	tr|G7JV63|G7JV63_MEDTR Flavonol synthase/flavanone 3-hydroxylase OS=Medicago truncatula GN=MTR_4g093840 PE=3 SV=1	-1.0329
PsCam042468	tr|A0A151TBP1|A0A151TBP1_CAJCA Multiple C2 and transmembrane domain-containing protein 2 OS=Cajanus cajan GN=KK1_019020 PE=4 SV=1	-1.03392
Contig10667	tr|B7FMY9|B7FMY9_MEDTR Adenine nucleotide alpha hydrolase superfamily protein OS=Medicago truncatula GN=MTR_3g116830 PE=2 SV=1	-1.03902
Contig479_2	tr|I3T4U0|I3T4U0_MEDTR Legume-specific protein OS=Medicago truncatula GN=MTR_7g063490 PE=2 SV=1	-1.04023
Contig511_2	tr|G7L7E4|G7L7E4_MEDTR Uncharacterized protein OS=Medicago truncatula GN=MTR_8g102350 PE=2 SV=1	-1.05312
Contig4428	tr|C6TFF7|C6TFF7_SOYBN Putative uncharacterized protein OS=Glycine max GN=GLYMA_15G016800 PE=2 SV=1	-1.05387
Contig889	tr|G7JAW9|G7JAW9_MEDTR Chaperone DnaJ domain protein OS=Medicago truncatula GN=MTR_3g095470 PE=4 SV=2	-1.05836
Contig820	tr|G7J880|G7J880_MEDTR SAUR-like auxin-responsive family protein OS=Medicago truncatula GN=MTR_3g092220 PE=2 SV=2	-1.05949
Contig8017	tr|I3T8G5|I3T8G5_MEDTR Uncharacterized protein OS=Medicago truncatula PE=2 SV=1	-1.06908
Contig1637	tr|A0A072VCV6|A0A072VCV6_MEDTR Non-specific serine/threonine protein kinase OS=Medicago truncatula GN=MTR_2g105010 PE=3 SV=1	-1.07581
PsCam057679	tr|G7IFT7|G7IFT7_MEDTR ATRAD3, putative OS=Medicago truncatula GN=MTR_2g028610 PE=4 SV=1	-1.1069
Contig7955	tr|G7LIP1|G7LIP1_MEDTR BZIP transcription factor bZIP124 OS=Medicago truncatula GN=MTR_8g086020 PE=2 SV=2	-1.11232
PsCam034884	tr|G7JR49|G7JR49_MEDTR Anaphase-promoting complex subunit 11 RING-H2 finger protein OS=Medicago truncatula GN=MTR_4g124380 PE=2 SV=1	-1.12187
Contig6070	tr|A0A072UKM3|A0A072UKM3_MEDTR Glycoside hydrolase family 1 protein OS=Medicago truncatula GN=MTR_4g066630 PE=3 SV=1	-1.13467
Contig1639	tr|B7FND8|B7FND8_MEDTR Mps one binder kinase activator-like protein 1A OS=Medicago truncatula GN=MTR_2g041600 PE=2 SV=1	-1.16639
Contig11320	tr|A0A072U1C1|A0A072U1C1_MEDTR Auxin response factor OS=Medicago truncatula GN=MTR_7g062540 PE=3 SV=1	-1.17491
PsCam013668	tr|G7L4L7|G7L4L7_MEDTR Bowman birk trypsin inhibitor OS=Medicago truncatula GN=MTR_7g077340 PE=2 SV=1	-1.17499
PsCam053229	PsCam053229 hit Medtr5g095340.1 : Unknown Protein (AHRD V1) chr05_pseudomolecule_IMGAG_V3.5 40627733-40630640 H EGN_Mt100125 20100825	-1.1885
PsCam042138	tr|G7L8V9|G7L8V9_MEDTR Glutelin type-B-like protein OS=Medicago truncatula GN=MTR_8g088860 PE=2 SV=2	-1.19898
Contig9978	tr|G7JRW3|G7JRW3_MEDTR Sugar porter (SP) family MFS transporter OS=Medicago truncatula GN=MTR_4g091370 PE=3 SV=1	-1.2076
Contig894	tr|A0A072V3G0|A0A072V3G0_MEDTR Branched-chain-amino-acid aminotransferase OS=Medicago truncatula GN=MTR_3g103580 PE=3 SV=1	-1.21003
TRINITY_DN24255_c1_g1_i1	uncharacterized RNA	-1.21082
PsCam051206	tr|B7FKK9|B7FKK9_MEDTR Haloacid dehalogenase-like hydrolase OS=Medicago truncatula GN=MTR_1g104610 PE=2 SV=1	-1.23355
PsCam027262	tr|G7L8V9|G7L8V9_MEDTR Glutelin type-B-like protein OS=Medicago truncatula GN=MTR_8g088860 PE=2 SV=2	-1.23678
Contig6937	tr|I3S7A2|I3S7A2_MEDTR Uncharacterized protein OS=Medicago truncatula PE=2 SV=1	-1.23898
PsCam003726	tr|G7KEN1|G7KEN1_MEDTR Cation-transporting ATPase plant OS=Medicago truncatula GN=MTR_5g097270 PE=4 SV=1	-1.24511
PsCam027447	tr|G7L8V9|G7L8V9_MEDTR Glutelin type-B-like protein OS=Medicago truncatula GN=MTR_8g088860 PE=2 SV=2	-1.24582
PsCam002006	tr|A0A072U325|A0A072U325_MEDTR EF hand calcium-binding family protein OS=Medicago truncatula GN=MTR_8g069915 PE=4 SV=1	-1.25312
PsCam040257	tr|G7JD05|G7JD05_MEDTR DUF761 domain protein OS=Medicago truncatula GN=MTR_4g128470 PE=4 SV=1	-1.2534
TRINITY_DN47459_c0_g1_i1	uncharacterized RNA	-1.25592
PsCam029240	tr|A0A072U700|A0A072U700_MEDTR Transmembrane amino acid transporter family protein OS=Medicago truncatula GN=MTR_6g022790 PE=4 SV=1	-1.25955
PsCam044688	tr|I3SBB1|I3SBB1_MEDTR Glutaredoxin-C1 protein OS=Medicago truncatula GN=MTR_2g090755 PE=2 SV=1	-1.26675
PsCam053135	PsCam053135 hit Glyma13g20340.1|PACid:16290954 : PF04520,AT5G03230.1,unknown,protein	-1.29723
Contig1574	tr|A0A072UXM4|A0A072UXM4_MEDTR Asparagine synthetase [glutamine-hydrolyzing] protein OS=Medicago truncatula GN=MTR_3g464580 PE=4 SV=1	-1.30008
Contig918	tr|G7IRL3|G7IRL3_MEDTR Dihydroxyacid dehydratase OS=Medicago truncatula GN=MTR_2g089340 PE=3 SV=1	-1.30396
PsCam030809	tr|A0A072VIC7|A0A072VIC7_MEDTR Calmodulin-binding protein OS=Medicago truncatula GN=MTR_2g450080 PE=4 SV=1	-1.30567
Contig2605	tr|G7LDS3|G7LDS3_MEDTR Tyrosine/nicotianamine family aminotransferase OS=Medicago truncatula GN=MTR_8g061360 PE=4 SV=1	-1.34982
Contig11480	tr|A0A072UHY2|A0A072UHY2_MEDTR Haloacid dehalogenase-like hydrolase OS=Medicago truncatula GN=MTR_4g021800 PE=4 SV=1	-1.36739
Contig5657	tr|G7ZZ88|G7ZZ88_MEDTR Stem-specific TSJT1-like protein OS=Medicago truncatula GN=MTR_4g088955 PE=4 SV=1	-1.37802
PsCam011886	tr|A0A072U8Q0|A0A072U8Q0_MEDTR Plant invertase/pectin methylesterase inhibitor OS=Medicago truncatula GN=MTR_6g024060 PE=4 SV=1	-1.39118
Contig8371	tr|I1MH53|I1MH53_SOYBN Uncharacterized protein OS=Glycine max GN=GLYMA_15G167800 PE=4 SV=1	-1.39399
PsCam044064	tr|G7L8V9|G7L8V9_MEDTR Glutelin type-B-like protein OS=Medicago truncatula GN=MTR_8g088860 PE=2 SV=2	-1.40304
Contig4197	tr|A0A072TPM4|A0A072TPM4_MEDTR Organic cation/carnitine transporter OS=Medicago truncatula GN=MTR_8g447340 PE=4 SV=1	-1.43611
Contig8141	tr|I3SPV4|I3SPV4_MEDTR Uncharacterized protein OS=Medicago truncatula GN=MTR_3g111970 PE=2 SV=1	-1.48566
Contig7342	tr|I3S093|I3S093_MEDTR Potato type II proteinase inhibitor family protein OS=Medicago truncatula GN=MTR_4g032865 PE=2 SV=1	-1.52318
PsCam046128	tr|A0A072TLN4|A0A072TLN4_MEDTR Zinc-binding alcohol dehydrogenase family protein OS=Medicago truncatula GN=MTR_0001s0660 PE=4 SV=1	-1.52717
Contig7394	tr|G7IM41|G7IM41_MEDTR Cysteine proteinase inhibitor OS=Medicago truncatula GN=MTR_2g026040 PE=3 SV=1	-1.55776
PsCam040847	tr|G7IHG9|G7IHG9_MEDTR Uncharacterized protein OS=Medicago truncatula GN=MTR_2g086870 PE=4 SV=1	-1.62354
PsCam037148	tr|G7JA60|G7JA60_MEDTR Purple acid phosphatase OS=Medicago truncatula GN=MTR_3g083810 PE=3 SV=1	-1.63097
Contig3671	tr|Q2HTU2|Q2HTU2_MEDTR 17.6 kDa class I heat shock protein OS=Medicago truncatula GN=MTR_4g091590 PE=2 SV=1	-1.63708
PsCam041081	tr|G7KA02|G7KA02_MEDTR Uncharacterized protein OS=Medicago truncatula GN=MTR_5g061610 PE=4 SV=1	-1.63941
PsCam021074	tr|G8A1D3|G8A1D3_MEDTR Polygalacturonase inhibitor protein OS=Medicago truncatula GN=MTR_4g094435 PE=4 SV=1	-1.71722
PsCam015478	tr|G7L4L7|G7L4L7_MEDTR Bowman birk trypsin inhibitor OS=Medicago truncatula GN=MTR_7g077340 PE=2 SV=1	-1.73966
Contig263	tr|G7KCY0|G7KCY0_MEDTR Serine-glyoxylate aminotransferase-like protein OS=Medicago truncatula GN=MTR_5g090070 PE=3 SV=1	-1.78234
Contig5624	tr|G7JBB9|G7JBB9_MEDTR Uncharacterized protein OS=Medicago truncatula GN=MTR_3g084720 PE=4 SV=2	-1.86805
Contig3592	tr|A0A072UYA2|A0A072UYA2_MEDTR Transmembrane amino acid transporter family protein OS=Medicago truncatula GN=MTR_3g465510 PE=4 SV=1	-1.91323
Contig10380	tr|G7JAU8|G7JAU8_MEDTR Xyloglucan endotransglucosylase/hydrolase OS=Medicago truncatula GN=MTR_3g084630 PE=3 SV=1	-2.27532
PsCam016945	tr|A0A072V5I3|A0A072V5I3_MEDTR FAD-binding berberine family protein OS=Medicago truncatula GN=MTR_2g031590 PE=4 SV=1	-2.41149
Contig4796	tr|A0A072TUQ4|A0A072TUQ4_MEDTR Kelch repeat F-box protein OS=Medicago truncatula GN=MTR_8g080370 PE=4 SV=1	-2.42865
