# Supplementary material for: Bulked segregant transcriptome analysis in pea identifies key expression markers for resistance to Peyronellaea pinodes
Source: Sci Rep. 2022 Oct 28;12:18159. doi: 10.1038/s41598-022-22621-2 (PMC9616913; doi:10.1038/s41598-022-22621-2)
Supplement: Supplementary file 9 — Supplementary Information 3. [file 41598_2022_22621_MOESM9_ESM.xlsx]

## Sheet: Hoja1
Supplementary data 3: Pearson's correlation coefficient between the level of expression of the gene in each RIL family and the level of resistance to P. pinodes
ID	description	Pearson	R2
Contig9398	tr|G7J9W3|G7J9W3_MEDTR Two-component response regulator ARR12-like protein OS=Medicago truncatula GN=MTR_3g106220 PE=4 SV=1	-0.635374	0.4037
Contig6174	tr|A0A072UM12|A0A072UM12_MEDTR Glucosidase II beta subunit-like protein OS=Medicago truncatula GN=MTR_4g083360 PE=4 SV=1	-0.58647	0.343947
Contig7858	tr|A0A072V9Z9|A0A072V9Z9_MEDTR Proliferation-associated 2G4-like protein OS=Medicago truncatula GN=MTR_2g078290 PE=4 SV=1	-0.562914	0.316872
Contig1021	tr|G7IUV4|G7IUV4_MEDTR Rhomboid-like protein OS=Medicago truncatula GN=MTR_2g103600 PE=3 SV=2	-0.561799	0.315618
Contig4641	tr|G7KKA7|G7KKA7_MEDTR Oligosaccharyltransferase subunit STT3 OS=Medicago truncatula GN=MTR_6g077750 PE=4 SV=1	-0.559131	0.312628
Contig8557	tr|K7MZP1|K7MZP1_SOYBN Uncharacterized protein OS=Glycine max GN=GLYMA_19G222700 PE=4 SV=1	-0.552484	0.305239
PsCam048193	tr|K7LW91|K7LW91_SOYBN Uncharacterized protein OS=Glycine max GN=GLYMA_12G214500 PE=4 SV=1	-0.548527	0.300882
PsCam005031	tr|A0A072UNM0|A0A072UNM0_MEDTR 60S ribosomal protein L3B OS=Medicago truncatula GN=MTR_4g094398 PE=3 SV=1	-0.547891	0.300185
Contig180_2	tr|G7L8J6|G7L8J6_MEDTR Cytochrome P450 family protein OS=Medicago truncatula GN=MTR_8g046210 PE=3 SV=2	-0.542366	0.294161
Contig5896	tr|A0A151QYS0|A0A151QYS0_CAJCA Eukaryotic translation initiation factor 3 subunit B OS=Cajanus cajan GN=KK1_043450 PE=3 SV=1	-0.541701	0.29344
Contig9783	tr|G7I7V7|G7I7V7_MEDTR DEAD-box helicase family protein OS=Medicago truncatula GN=MTR_1g050730 PE=4 SV=1	-0.541109	0.292799
Contig10978	tr|G7KWF4|G7KWF4_MEDTR Endonuclease or glycosyl hydrolase, putative OS=Medicago truncatula GN=MTR_7g111570 PE=4 SV=1	-0.536228	0.287541
Contig3790	tr|A0A0R0KIK5|A0A0R0KIK5_SOYBN Uncharacterized protein OS=Glycine max GN=GLYMA_03G136000 PE=4 SV=1	-0.532361	0.283408
Contig10386	tr|A0A072UP04|A0A072UP04_MEDTR Serine/Threonine-kinase rio2 OS=Medicago truncatula GN=MTR_4g094615 PE=4 SV=1	-0.531806	0.282818
PsCam021144	tr|A0A072TMD6|A0A072TMD6_MEDTR DEAD-box ATP-dependent RNA helicase family protein OS=Medicago truncatula GN=MTR_8g027775 PE=4 SV=1	-0.527333	0.27808
Contig7724	tr|G7J5Z1|G7J5Z1_MEDTR Dolichyl-diphosphooligosaccharide--protein glycosyltransferase subunit 1 OS=Medicago truncatula GN=MTR_3g115980 PE=3 SV=2	-0.525731	0.276393
Contig5003	tr|B5AGY8|B5AGY8_MEDTR LRR receptor-like kinase OS=Medicago truncatula GN=MTR_8g095030 PE=2 SV=1	-0.522878	0.273401
Contig9297	tr|I1JUT9|I1JUT9_SOYBN Uncharacterized protein OS=Glycine max GN=GLYMA_04G082000 PE=4 SV=1	-0.521917	0.272397
Contig709	sp|Q1S053|H2A3_MEDTR Probable histone H2A.3 OS=Medicago truncatula PE=3 SV=1	-0.520608	0.271033
TRINITY_DN12806_c0_g1_i1	tr|V7BY22|V7BY22_PHAVU Uncharacterized protein OS=Phaseolus vulgaris GN=PHAVU_005G114200g PE=4 SV=1	-0.519618	0.270003
Contig4565	tr|G7IRR6|G7IRR6_MEDTR Protein disulfide-isomerase OS=Medicago truncatula GN=MTR_2g094180 PE=3 SV=1	-0.518187	0.268518
Contig3207	tr|K7KFI9|K7KFI9_SOYBN Uncharacterized protein OS=Glycine max GN=GLYMA_03G167000 PE=4 SV=1	-0.517482	0.267787
TRINITY_DN16499_c0_g1_i1	tr|B7FGN6|B7FGN6_MEDTR Uncharacterized protein OS=Medicago truncatula GN=MTR_7g083930 PE=2 SV=1	-0.517102	0.267394
Contig1596	tr|I1K4S0|I1K4S0_SOYBN Uncharacterized protein OS=Glycine max GN=GLYMA_05G184800 PE=4 SV=1	-0.516955	0.267243
Contig1165	tr|Q84RD9|Q84RD9_MEDTR Adenosylhomocysteinase OS=Medicago truncatula GN=AHC1 PE=3 SV=1	-0.516826	0.267109
Contig935_2	tr|Q2HTH4|Q2HTH4_MEDTR PAP fibrillin OS=Medicago truncatula GN=MTR_2g025050 PE=4 SV=1	-0.516495	0.266767
Contig857	tr|K7KFT2|K7KFT2_SOYBN Uncharacterized protein OS=Glycine max GN=GLYMA_03G181400 PE=4 SV=1	-0.515597	0.26584
Contig9273	tr|I1LIK8|I1LIK8_SOYBN Uncharacterized protein OS=Glycine max GN=GLYMA_11G094300 PE=3 SV=2	-0.514535	0.264747
Contig607_2	tr|A0A0R0HTR5|A0A0R0HTR5_SOYBN Uncharacterized protein OS=Glycine max GN=GLYMA_11G218000 PE=4 SV=1	-0.514182	0.264383
Contig626_2	PsCam001973 hit C.cajan_39618 : A7R004_VITVI Chromosome chr7 scaffold_294, whole genome shotgun sequence OS=Vitis vinifera GN=GSVIVT00010917001 PE=4 SV=1	-0.513673	0.263859
Contig8149	tr|G7J3R6|G7J3R6_MEDTR 50S ribosomal protein L23 OS=Medicago truncatula GN=MTR_3g087190 PE=4 SV=2	-0.513488	0.26367
Contig9260	tr|A0A151SAT0|A0A151SAT0_CAJCA Uncharacterized protein OS=Cajanus cajan GN=KK1_026216 PE=4 SV=1	-0.512267	0.262417
Contig8120	tr|G7KQ71|G7KQ71_MEDTR HSP90 co-chaperone OS=Medicago truncatula GN=MTR_6g034550 PE=4 SV=1	-0.510942	0.261062
PsCam057538	tr|G7K383|G7K383_MEDTR Glycosyltransferase OS=Medicago truncatula GN=MTR_5g090620 PE=3 SV=1	-0.510707	0.260821
Contig4001	tr|G7JYU0|G7JYU0_MEDTR S-acyltransferase OS=Medicago truncatula GN=MTR_5g023230 PE=3 SV=2	-0.510584	0.260696
Contig955_2	tr|V7BU45|V7BU45_PHAVU Uncharacterized protein OS=Phaseolus vulgaris GN=PHAVU_006G220100g PE=4 SV=1	-0.510482	0.260592
Contig8474	tr|C6TBE7|C6TBE7_SOYBN Putative uncharacterized protein OS=Glycine max PE=2 SV=1	-0.510459	0.260569
TRINITY_DN5029_c0_g1_i1	tr|I1M3W1|I1M3W1_SOYBN Uncharacterized protein OS=Glycine max GN=GLYMA_13G300300 PE=3 SV=1	-0.507735	0.257795
Contig10140	tr|I1K6U7|I1K6U7_SOYBN Uncharacterized protein OS=Glycine max GN=GLYMA_06G000300 PE=4 SV=1	-0.507504	0.257561
Contig5453	tr|I1J940|I1J940_SOYBN Uncharacterized protein OS=Glycine max GN=GLYMA_01G183400 PE=3 SV=2	-0.506188	0.256226
Contig11027	tr|G7J8B0|G7J8B0_MEDTR CTC-interacting domain protein OS=Medicago truncatula GN=MTR_3g092510 PE=4 SV=2	-0.505479	0.255509
PsCam055850	tr|A0A072UZR7|A0A072UZR7_MEDTR TPR repeat thioredoxin TTL1-like protein OS=Medicago truncatula GN=MTR_3g074230 PE=4 SV=1	-0.503786	0.2538
Contig4130	PsCam012078 hit TT1-AT1G34790.1 : symbols:TT1,WIP1, C2H2 and C2HC zinc fingers superfamily protein	-0.501669	0.251672
Contig386_2	tr|G7IPY3|G7IPY3_MEDTR Ribosomal protein S11 OS=Medicago truncatula GN=MTR_2g019670 PE=2 SV=2	-0.500626	0.250626
PsCam034597	tr|G7KS28|G7KS28_MEDTR Glucose-6-phosphate 1-dehydrogenase OS=Medicago truncatula GN=MTR_7g037440 PE=3 SV=1	-0.500201	0.250201
Contig3314	tr|I1M1I0|I1M1I0_SOYBN Uncharacterized protein OS=Glycine max GN=GLYMA_13G220000 PE=4 SV=2	-0.49961	0.24961
Contig5672	tr|G7JRS5|G7JRS5_MEDTR Nucleolar protein 12, 25 kDa protein OS=Medicago truncatula GN=MTR_4g090910 PE=2 SV=1	-0.499181	0.249181
Contig10793	PsCam052240 hit AT2G36480.3 : ENTH/VHS family protein	-0.49851	0.248512
Contig5867	tr|A0A072U5M6|A0A072U5M6_MEDTR Hydroxyproline-rich protein, putative OS=Medicago truncatula GN=MTR_6g015280 PE=4 SV=1	-0.497746	0.247751
PsCam052117	tr|G7IUU4|G7IUU4_MEDTR Alba DNA/RNA-binding protein OS=Medicago truncatula GN=MTR_2g103500 PE=2 SV=1	-0.497465	0.247472
Contig6478	tr|I1J4I5|I1J4I5_SOYBN Uncharacterized protein OS=Glycine max GN=GLYMA_01G007400 PE=3 SV=2	-0.497194	0.247202
Contig11217	tr|A0A072UYN5|A0A072UYN5_MEDTR Hydroxyproline-rich glycoprotein family protein OS=Medicago truncatula GN=MTR_3g063200 PE=4 SV=1	-0.496814	0.246824
Contig5371	tr|B7FK22|B7FK22_MEDTR Homeobox leucine zipper family protein OS=Medicago truncatula GN=MTR_4g107650 PE=2 SV=1	-0.496443	0.246455
TRINITY_DN31_c0_g1_i1	tr|Q1SN35|Q1SN35_MEDTR 60S ribosomal protein L24-2 OS=Medicago truncatula GN=MTR_1g061670 PE=2 SV=1	-0.496338	0.246351
Contig938	tr|A0A0L9T5R7|A0A0L9T5R7_PHAAN Uncharacterized protein OS=Phaseolus angularis GN=LR48_Vigan205s006400 PE=4 SV=1	-0.496323	0.246336
Contig364_2	tr|A0A072VB67|A0A072VB67_MEDTR Protein phosphatase 2C-like protein OS=Medicago truncatula GN=MTR_2g078760 PE=3 SV=1	-0.495508	0.245529
Contig5926	tr|H9CDQ2|H9CDQ2_SOYBN SOS1 OS=Glycine max GN=SOS1 PE=2 SV=1	-0.495494	0.245514
PsCam053349	tr|C6TBI4|C6TBI4_SOYBN Putative uncharacterized protein OS=Glycine max GN=GLYMA_05G132500 PE=2 SV=1	-0.49442	0.244451
Contig1250	tr|I3T063|I3T063_MEDTR Ribosomal protein L7Ae/L30e/S12e/Gadd45 family protein OS=Medicago truncatula GN=MTR_4g074260 PE=2 SV=1	-0.494352	0.244384
Contig7540	tr|A0A072U156|A0A072U156_MEDTR Calreticulin OS=Medicago truncatula GN=MTR_7g080370 PE=3 SV=1	-0.49424	0.244274
Contig10883	tr|G7KN51|G7KN51_MEDTR 40S ribosomal S7-like protein OS=Medicago truncatula GN=MTR_6g021670 PE=2 SV=1	-0.49422	0.244254
Contig489_2	tr|A0A072VMC4|A0A072VMC4_MEDTR Malate dehydrogenase OS=Medicago truncatula GN=MTR_1g076130 PE=3 SV=1	-0.493814	0.243852
Contig10331	tr|G7KXG1|G7KXG1_MEDTR Cytochrome oxidase complex assembly protein OS=Medicago truncatula GN=MTR_7g098470 PE=4 SV=1	-0.492942	0.242992
Contig4535	tr|Q2HT34|Q2HT34_MEDTR Fumarylacetoacetase OS=Medicago truncatula GN=MTR_2g025640 PE=4 SV=1	-0.492442	0.242499
PsCam037242	tr|G7IKT3|G7IKT3_MEDTR C2H2-type zinc finger protein OS=Medicago truncatula GN=MTR_2g093960 PE=4 SV=2	-0.491333	0.241408
PsCam042339	tr|A0A0R0KV35|A0A0R0KV35_SOYBN Uncharacterized protein OS=Glycine max GN=GLYMA_03G190800 PE=4 SV=1	-0.48932	0.239434
Contig1020	tr|I3T714|I3T714_MEDTR Adenine phosphoribosyltransferase-like protein OS=Medicago truncatula GN=MTR_3g103010 PE=2 SV=1	-0.4889	0.239023
PsCam009576	tr|A0A072TP09|A0A072TP09_MEDTR Glycosyltransferase family 90 protein OS=Medicago truncatula GN=MTR_8g031470 PE=4 SV=1	-0.488802	0.238928
Contig6884	tr|G7IVL0|G7IVL0_MEDTR Sugar porter (SP) family MFS transporter OS=Medicago truncatula GN=MTR_3g008160 PE=3 SV=1	-0.488221	0.23836
PsCam056202	tr|A0A072U156|A0A072U156_MEDTR Calreticulin OS=Medicago truncatula GN=MTR_7g080370 PE=3 SV=1	-0.488118	0.238259
Contig2831	tr|B7FM96|B7FM96_MEDTR Transcription initiation factor IIF beta subunit OS=Medicago truncatula GN=MTR_3g112490 PE=2 SV=1	-0.487996	0.23814
PsCam046261	tr|G7LAF7|G7LAF7_MEDTR Probable ribosome biogenesis protein MTR_8g091510 OS=Medicago truncatula GN=MTR_8g091510 PE=3 SV=1	-0.487984	0.238129
Contig6766	tr|A0A072UH09|A0A072UH09_MEDTR Transducin family protein/WD-40 repeat protein, putative OS=Medicago truncatula GN=MTR_4g011300 PE=4 SV=1	-0.487806	0.237955
TRINITY_DN2475_c0_g1_i1	uncharacterized RNA	-0.487587	0.237741
Contig10592	tr|A0A072UUN0|A0A072UUN0_MEDTR DUF3223 family protein OS=Medicago truncatula GN=MTR_3g435580 PE=4 SV=1	-0.486176	0.236367
Contig919	tr|I3SKN7|I3SKN7_MEDTR RuBisCO large subunit-binding protein OS=Medicago truncatula GN=MTR_4g057970 PE=2 SV=1	-0.485863	0.236063
Contig4630	tr|B7FGU9|B7FGU9_MEDTR 40S ribosomal protein S21 OS=Medicago truncatula GN=MTR_2g436800 PE=2 SV=1	-0.484684	0.234919
Contig8101	tr|A0A072VPV6|A0A072VPV6_MEDTR 60S ribosomal protein L7 OS=Medicago truncatula GN=MTR_1g022385 PE=4 SV=1	-0.484671	0.234906
Contig8955	tr|A0A072VK20|A0A072VK20_MEDTR MSF1 family protein OS=Medicago truncatula GN=MTR_1g058050 PE=4 SV=1	-0.484252	0.2345
PsCam046213	tr|B7FJX5|B7FJX5_MEDTR 60S ribosomal protein L5-2 OS=Medicago truncatula GN=MTR_8g028125 PE=2 SV=1	-0.483992	0.234248
Contig1111	tr|G7JXE1|G7JXE1_MEDTR Ribosomal protein OS=Medicago truncatula GN=MTR_5g012930 PE=3 SV=1	-0.483128	0.233413
Contig4770	tr|G7KSA2|G7KSA2_MEDTR Proliferation-associated 2G4-like protein OS=Medicago truncatula GN=MTR_7g069390 PE=4 SV=1	-0.483021	0.233309
Contig691	tr|C6T0Y9|C6T0Y9_SOYBN Putative uncharacterized protein OS=Glycine max PE=2 SV=1	-0.482798	0.233094
PsCam048413	tr|A0A072VGX6|A0A072VGX6_MEDTR Hydroxyproline-rich glycoprotein family protein OS=Medicago truncatula GN=MTR_1g033500 PE=4 SV=1	-0.482792	0.233088
Contig8220	tr|B7FGF1|B7FGF1_MEDTR Ribosomal protein L37 OS=Medicago truncatula GN=MTR_2g101900 PE=2 SV=1	-0.481954	0.23228
PsCam037781	tr|G7K579|G7K579_MEDTR Cytochrome P450 family 81 protein OS=Medicago truncatula GN=MTR_5g016410 PE=3 SV=1	-0.481846	0.232176
PsCam049856	tr|G7LC87|G7LC87_MEDTR CC1-like splicing factor OS=Medicago truncatula GN=MTR_8g092550 PE=4 SV=1	-0.480007	0.230407
Contig7878	tr|G7LCD4|G7LCD4_MEDTR C3HC4-type RING zinc finger protein OS=Medicago truncatula GN=MTR_8g106240 PE=4 SV=2	-0.479316	0.229743
PsCam025490	tr|G7LD89|G7LD89_MEDTR GTP-binding elongation factor Tu family protein OS=Medicago truncatula GN=MTR_8g106700 PE=4 SV=1	-0.479166	0.2296
Contig8012	tr|G7K4N0|G7K4N0_MEDTR Serine acetyltransferase OS=Medicago truncatula GN=MTR_5g095470 PE=4 SV=2	-0.479	0.229441
PsCam018345	tr|B7FMW7|B7FMW7_MEDTR Nascent polypeptide-associated complex subunit beta OS=Medicago truncatula GN=MTR_4g071000 PE=2 SV=1	-0.4786	0.229058
PsCam056009	tr|G7IE07|G7IE07_MEDTR Amino-terminal domain cyclin OS=Medicago truncatula GN=MTR_1g104820 PE=3 SV=1	-0.478429	0.228894
Contig226	tr|B7FGR0|B7FGR0_MEDTR 60S ribosomal protein L23a-2 OS=Medicago truncatula GN=MTR_2g096340 PE=2 SV=1	-0.477959	0.228445
Contig10831	tr|A0A0B2R0E3|A0A0B2R0E3_GLYSO Glycine-rich RNA-binding protein GRP1A OS=Glycine soja GN=glysoja_010294 PE=4 SV=1	-0.477598	0.2281
Contig351_2	tr|G7L532|G7L532_MEDTR 60S acidic ribosomal protein OS=Medicago truncatula GN=MTR_7g118060 PE=3 SV=1	-0.477251	0.227769
Contig2578	tr|G7J1A1|G7J1A1_MEDTR Tryptophan synthase OS=Medicago truncatula GN=MTR_3g049410 PE=3 SV=1	-0.476837	0.227374
PsCam008556	PsCam008556 hit Glyma03g31210.1|PACid:16252928 : PF04570,AT3G63210.1,MARD1,MARD1	-0.47595	0.226529
Contig1226	tr|G7JTN9|G7JTN9_MEDTR 60S ribosomal protein L23a-2 OS=Medicago truncatula GN=MTR_4g063060 PE=2 SV=1	-0.475924	0.226504
PsCam053168	tr|I3T2S0|I3T2S0_MEDTR 60S acidic ribosomal protein OS=Medicago truncatula GN=MTR_8g089790 PE=2 SV=1	-0.475725	0.226314
PsCam051354	tr|A0A072VE77|A0A072VE77_MEDTR Sec14p-like phosphatidylinositol transfer family protein OS=Medicago truncatula GN=MTR_1g022185 PE=4 SV=1	-0.475232	0.225845
Contig10985	tr|K7LNT6|K7LNT6_SOYBN Uncharacterized protein OS=Glycine max GN=GLYMA_11G094500 PE=4 SV=1	-0.475182	0.225798
Contig349_2	tr|V7AUB1|V7AUB1_PHAVU 60S ribosomal protein L18a OS=Phaseolus vulgaris GN=PHAVU_009G024800g PE=3 SV=1	-0.474649	0.225292
TRINITY_DN19035_c0_g1_i1	PsCam019109 hit Glyma03g32520.2|PACid:16253077 : PF00005,PF01061,PF08370,PTHR19241,KOG0065,	-0.474603	0.225248
Contig3693	tr|I3T2S0|I3T2S0_MEDTR 60S acidic ribosomal protein OS=Medicago truncatula GN=MTR_8g089790 PE=2 SV=1	-0.474602	0.225247
Contig3785	tr|A0A072TR50|A0A072TR50_MEDTR Zinc finger CCCH domain protein OS=Medicago truncatula GN=MTR_8g446930 PE=4 SV=1	-0.474159	0.224827
Contig4831	tr|A0A0S3RI14|A0A0S3RI14_PHAAN Uncharacterized protein OS=Vigna angularis var. angularis GN=Vigan.02G308000 PE=4 SV=1	-0.474104	0.224774
Contig8429	tr|I1N527|I1N527_SOYBN Uncharacterized protein OS=Glycine max GN=GLYMA_18G286400 PE=3 SV=1	-0.47319	0.223908
Contig7582	tr|A0A072U6W4|A0A072U6W4_MEDTR Feronia receptor-like kinase OS=Medicago truncatula GN=MTR_6g015805 PE=4 SV=1	-0.472617	0.223367
Contig490	tr|G7JMT5|G7JMT5_MEDTR 60S ribosomal protein L29-1 OS=Medicago truncatula GN=MTR_4g121870 PE=4 SV=2	-0.472281	0.223049
TRINITY_DN2835_c0_g1_i1	tr|A0A072VNS6|A0A072VNS6_MEDTR GGL domain protein OS=Medicago truncatula GN=MTR_1g010050 PE=4 SV=1	-0.472233	0.223004
Contig802	tr|G7JMH6|G7JMH6_MEDTR Peptidyl-prolyl cis-trans isomerase D OS=Medicago truncatula GN=MTR_4g086760 PE=4 SV=1	-0.471751	0.222549
TRINITY_DN5032_c0_g1_i1	tr|A0A0B2SLI8|A0A0B2SLI8_GLYSO Nucleoside diphosphate kinase OS=Glycine soja GN=glysoja_047126 PE=3 SV=1	-0.471748	0.222546
Contig969_2	tr|I1L8S1|I1L8S1_SOYBN Uncharacterized protein OS=Glycine max GN=GLYMA_03G178000 PE=3 SV=1	-0.471569	0.222377
PsCam020836	tr|A0A072TP89|A0A072TP89_MEDTR DEAD-box ATP-dependent RNA helicase family protein OS=Medicago truncatula GN=MTR_8g027770 PE=4 SV=1	-0.471361	0.222181
Contig3367	tr|G7J8G7|G7J8G7_MEDTR 5'-methylthioadenosine/S-adenosylhomocysteine nucleosidase OS=Medicago truncatula GN=MTR_3g117700 PE=2 SV=1	-0.471341	0.222163
Contig657_2	tr|I3SC37|I3SC37_MEDTR Allergenic isoflavone reductase-like protein Bet protein OS=Medicago truncatula GN=MTR_3g111980 PE=2 SV=1	-0.471335	0.222157
Contig8130	tr|I3SKQ8|I3SKQ8_MEDTR 60S ribosomal protein L24-2 OS=Medicago truncatula GN=MTR_7g103320 PE=2 SV=1	-0.470891	0.221738
TRINITY_DN11281_c0_g1_i1	tr|G7I373|G7I373_MEDTR Dolichyl-diphosphooligosaccharide--protein glycosyltransferase subunit 1 OS=Medicago truncatula GN=MTR_1g094870 PE=3 SV=2	-0.470769	0.221623
Contig6261	tr|K7MIS6|K7MIS6_SOYBN Uncharacterized protein OS=Glycine max GN=GLYMA_16G208800 PE=4 SV=1	-0.470714	0.221571
PsCam001755	tr|G7K4N0|G7K4N0_MEDTR Serine acetyltransferase OS=Medicago truncatula GN=MTR_5g095470 PE=4 SV=2	-0.470515	0.221384
Contig4936	tr|A0A072UQX1|A0A072UQX1_MEDTR Transcription initiation factor ia protein, putative OS=Medicago truncatula GN=MTR_4g117680 PE=4 SV=1	-0.470383	0.221261
PsCam017301	tr|I1M2X3|I1M2X3_SOYBN Uncharacterized protein OS=Glycine max GN=GLYMA_13G266100 PE=4 SV=1	-0.470232	0.221118
Contig6082	tr|K7LIB3|K7LIB3_SOYBN Uncharacterized protein OS=Glycine max GN=GLYMA_10G094500 PE=4 SV=1	-0.469712	0.22063
Contig10595	tr|G7J914|G7J914_MEDTR Caffeic acid O-methyltransferase OS=Medicago truncatula GN=MTR_3g092900 PE=3 SV=1	-0.469642	0.220564
Contig9905	tr|G7KSG2|G7KSG2_MEDTR Purine permease OS=Medicago truncatula GN=MTR_7g080750 PE=4 SV=1	-0.469595	0.220519
PsCam024981	tr|A0A072UVM3|A0A072UVM3_MEDTR Glutathione S-transferase OS=Medicago truncatula GN=MTR_3g450790 PE=3 SV=1	-0.469492	0.220423
Contig9120	tr|A0A151TGM5|A0A151TGM5_CAJCA Potassium transporter (Fragment) OS=Cajanus cajan GN=KK1_012457 PE=3 SV=1	-0.469371	0.220309
Contig7729	tr|A0A072V056|A0A072V056_MEDTR Enhanced disease susceptibility protein OS=Medicago truncatula GN=MTR_3g078633 PE=4 SV=1	-0.469295	0.220238
Contig7748	tr|A0A151TJH1|A0A151TJH1_CAJCA Heat shock protein STI OS=Cajanus cajan GN=KK1_013520 PE=4 SV=1	-0.468153	0.219167
Contig9915	tr|G7KEZ8|G7KEZ8_MEDTR Gamma carbonic anhydrase-like protein OS=Medicago truncatula GN=MTR_5g020850 PE=4 SV=1	-0.467985	0.21901
Contig7999	tr|I3SK73|I3SK73_MEDTR Perchloric acid soluble translation inhibitor-like protein OS=Medicago truncatula GN=MTR_3g051740 PE=2 SV=1	-0.46775	0.21879
Contig11223	tr|I3T416|I3T416_MEDTR Uncharacterized protein OS=Medicago truncatula PE=2 SV=1	-0.467294	0.218364
TRINITY_DN17534_c0_g1_i1	tr|A0A151RIG1|A0A151RIG1_CAJCA 60S ribosomal protein L13a-4 OS=Cajanus cajan GN=KK1_036192 PE=3 SV=1	-0.466979	0.21807
TRINITY_DN20089_c0_g1_i3	tr|G7JXE1|G7JXE1_MEDTR Ribosomal protein OS=Medicago truncatula GN=MTR_5g012930 PE=3 SV=1	-0.466564	0.217682
Contig10116	tr|G7JB43|G7JB43_MEDTR Homeobox domain protein OS=Medicago truncatula GN=MTR_3g107530 PE=4 SV=1	-0.466465	0.21759
Contig8155	tr|Q2HVW4|Q2HVW4_MEDTR Uncharacterized protein OS=Medicago truncatula GN=MTR_2g103380 PE=2 SV=1	-0.4662	0.217343
Contig5132	tr|A0A151U3W5|A0A151U3W5_CAJCA 40S ribosomal protein S5 OS=Cajanus cajan GN=KK1_006653 PE=3 SV=1	-0.465645	0.216825
PsCam045127	tr|I1LBS2|I1LBS2_SOYBN Uncharacterized protein OS=Glycine max GN=GLYMA_10G167300 PE=4 SV=1	-0.465597	0.21678
PsCam048593	tr|A0A0R4J5K4|A0A0R4J5K4_SOYBN 40S ribosomal protein S4 OS=Glycine max GN=GLYMA_16G127500 PE=3 SV=1	-0.465352	0.216553
TRINITY_DN23259_c0_g1_i1	tr|V7CXB5|V7CXB5_PHAVU Uncharacterized protein OS=Phaseolus vulgaris GN=PHAVU_001G177300g PE=3 SV=1	-0.465296	0.2165
Contig8689	tr|A0A072UVE5|A0A072UVE5_MEDTR Nicalin OS=Medicago truncatula GN=MTR_4g052530 PE=3 SV=1	-0.46519	0.216402
PsCam030908	tr|A0A072UMY5|A0A072UMY5_MEDTR Disease resistance protein (TIR-NBS-LRR class), putative OS=Medicago truncatula GN=MTR_4g080777 PE=4 SV=1	-0.464815	0.216053
Contig8372	tr|G7I9H2|G7I9H2_MEDTR Calreticulin OS=Medicago truncatula GN=MTR_1g083960 PE=2 SV=1	-0.464064	0.215355
Contig6042	tr|A0A0R0LNN2|A0A0R0LNN2_SOYBN Uncharacterized protein OS=Glycine max GN=GLYMA_01G232800 PE=4 SV=1	-0.464053	0.215345
Contig10490	tr|I3T0S3|I3T0S3_MEDTR Uncharacterized protein OS=Medicago truncatula PE=2 SV=1	-0.46373	0.215045
TRINITY_DN652_c0_g1_i1	tr|V7BQJ1|V7BQJ1_PHAVU Uncharacterized protein OS=Phaseolus vulgaris GN=PHAVU_006G075500g PE=4 SV=1	-0.463246	0.214597
Contig10340	tr|G7JS43|G7JS43_MEDTR Eukaryotic translation initiation factor 3 subunit K OS=Medicago truncatula GN=MTR_4g124640 PE=3 SV=1	-0.462679	0.214071
PsCam002035	tr|A0A151U7I4|A0A151U7I4_CAJCA Pre-mRNA-processing factor 40 isogeny A OS=Cajanus cajan GN=KK1_007962 PE=4 SV=1	-0.462628	0.214025
Contig2600	tr|G7KA50|G7KA50_MEDTR Glycoside hydrolase family 5 protein OS=Medicago truncatula GN=MTR_5g062190 PE=3 SV=2	-0.462547	0.21395
TRINITY_DN18136_c0_g1_i1	tr|V7BH47|V7BH47_PHAVU Uncharacterized protein OS=Phaseolus vulgaris GN=PHAVU_001G164200g PE=3 SV=1	-0.46249	0.213897
Contig899_2	tr|G7I9L3|G7I9L3_MEDTR Elongation factor 1-alpha OS=Medicago truncatula GN=MTR_1g095650 PE=3 SV=2	-0.462163	0.213595
Contig8269	tr|A0A072UQY1|A0A072UQY1_MEDTR Quinolinate synthetase A protein OS=Medicago truncatula GN=MTR_4g104680 PE=4 SV=1	-0.462009	0.213452
PsCam014169	tr|I1KZI0|I1KZI0_SOYBN Uncharacterized protein OS=Glycine max GN=GLYMA_08G361900 PE=4 SV=2	-0.461916	0.213367
TRINITY_DN46684_c0_g1_i1	tr|G7I259|G7I259_MEDTR Thioredoxin-related transmembrane protein, putative OS=Medicago truncatula GN=MTR_1g007120 PE=4 SV=1	-0.461578	0.213054
Contig10531	tr|Q2MGQ9|Q2MGQ9_MEDTR Histidine triad (HIT) protein OS=Medicago truncatula GN=MTR_4g084190 PE=2 SV=1	-0.461542	0.213021
TRINITY_DN5570_c0_g1_i1	tr|K7M9P7|K7M9P7_SOYBN Uncharacterized protein OS=Glycine max PE=3 SV=1	-0.461388	0.212879
Contig10566	tr|G7L2C7|G7L2C7_MEDTR 60S ribosomal protein L7 OS=Medicago truncatula GN=MTR_7g059170 PE=2 SV=1	-0.460571	0.212126
PsCam006904	tr|G7ITY6|G7ITY6_MEDTR Hexosyltransferase OS=Medicago truncatula GN=MTR_2g088270 PE=3 SV=1	-0.460281	0.211859
Contig1147	uncharacterized RNA	-0.459795	0.211411
Contig4181	tr|G7LJD4|G7LJD4_MEDTR Macronuclear actin OS=Medicago truncatula GN=MTR_8g070520 PE=3 SV=1	-0.459721	0.211343
Contig5924	tr|K7LSM3|K7LSM3_SOYBN Uncharacterized protein OS=Glycine max GN=GLYMA_12G022500 PE=4 SV=1	-0.459686	0.211312
Contig7053	tr|A0A072UXX1|A0A072UXX1_MEDTR GrpE protein homolog OS=Medicago truncatula GN=MTR_3g054220 PE=3 SV=1	-0.459547	0.211184
Contig8617	tr|K7KU06|K7KU06_SOYBN Uncharacterized protein OS=Glycine max GN=GLYMA_06G088500 PE=4 SV=1	-0.459428	0.211074
Contig6026	tr|Q2HTI6|Q2HTI6_MEDTR Ubiquinol oxidase OS=Medicago truncatula GN=MTR_2g025140 PE=3 SV=1	-0.459364	0.211016
PsCam037604	tr|G7JTY4|G7JTY4_MEDTR LL-diaminopimelate aminotransferase OS=Medicago truncatula GN=MTR_4g092620 PE=3 SV=1	-0.459354	0.211006
PsCam025771	tr|G7JPK0|G7JPK0_MEDTR Peptidyl-tRNA hydrolase II (PTH2) family protein OS=Medicago truncatula GN=MTR_4g075280 PE=4 SV=1	-0.459066	0.210742
Contig7682	tr|G7I2E2|G7I2E2_MEDTR Polyadenylate-binding protein OS=Medicago truncatula GN=MTR_1g019150 PE=3 SV=1	-0.458477	0.210201
Contig902_2	tr|Q2HTG9|Q2HTG9_MEDTR Pyrophosphate--fructose 6-phosphate 1-phosphotransferase subunit beta OS=Medicago truncatula GN=PFP-BETA PE=3 SV=1	-0.45845	0.210177
Contig115_2	tr|I3SPQ1|I3SPQ1_MEDTR 60S ribosomal protein L32-1 OS=Medicago truncatula GN=MTR_7g053180 PE=2 SV=1	-0.458277	0.210018
Contig10719	tr|G7KJW1|G7KJW1_MEDTR Organellar single-stranded DNA-binding protein OS=Medicago truncatula GN=MTR_6g092780 PE=4 SV=2	-0.457684	0.209475
Contig10106	tr|I1LAP5|I1LAP5_SOYBN Uncharacterized protein OS=Glycine max GN=GLYMA_10G131700 PE=4 SV=1	-0.457543	0.209345
Contig10173	tr|G7KHY6|G7KHY6_MEDTR ATP-dependent 6-phosphofructokinase OS=Medicago truncatula GN=PFK PE=3 SV=1	-0.457362	0.20918
Contig4123	tr|V7D094|V7D094_PHAVU Ribosomal protein L19 OS=Phaseolus vulgaris GN=PHAVU_001G204300g PE=3 SV=1	-0.457336	0.209156
Contig6605	tr|I1MET9|I1MET9_SOYBN Uncharacterized protein OS=Glycine max GN=GLYMA_15G084200 PE=4 SV=1	-0.457324	0.209146
Contig6369	tr|G7IP72|G7IP72_MEDTR Exosome complex exonuclease RRP41 OS=Medicago truncatula GN=MTR_2g019210 PE=4 SV=1	-0.456786	0.208654
Contig4846	tr|G7JAD5|G7JAD5_MEDTR Like-COV protein OS=Medicago truncatula GN=MTR_3g095210 PE=2 SV=1	-0.456646	0.208526
Contig5294	tr|I1JPD6|I1JPD6_SOYBN Eukaryotic translation initiation factor 3 subunit A OS=Glycine max GN=GLYMA_03G172200 PE=3 SV=1	-0.456644	0.208524
Contig1417	tr|G7LDH6|G7LDH6_MEDTR Fatty acid hydroxylase superfamily protein OS=Medicago truncatula GN=MTR_8g009560 PE=3 SV=1	-0.456616	0.208498
Contig10565	tr|G7KRU3|G7KRU3_MEDTR GDP-4-keto-6-deoxymannose-3, 5-epimerase-4-reductase OS=Medicago truncatula GN=MTR_7g108490 PE=3 SV=1	-0.456423	0.208322
PsCam010946	tr|A0A151SWP4|A0A151SWP4_CAJCA Eukaryotic translation initiation factor 4G OS=Cajanus cajan GN=KK1_014649 PE=4 SV=1	-0.456016	0.207951
Contig5625	tr|I1KLH2|I1KLH2_SOYBN Uncharacterized protein OS=Glycine max GN=GLYMA_07G193700 PE=3 SV=1	-0.455909	0.207853
Contig8067	tr|A0A072TSF9|A0A072TSF9_MEDTR Whirly transcription factor OS=Medicago truncatula GN=MTR_8g468570 PE=4 SV=1	-0.455647	0.207614
Contig4929	tr|A0A0B2SNL7|A0A0B2SNL7_GLYSO 40S ribosomal protein S18 OS=Glycine soja GN=glysoja_031731 PE=3 SV=1	-0.455531	0.207508
Contig8228	tr|G7JJD2|G7JJD2_MEDTR Uncharacterized protein OS=Medicago truncatula GN=MTR_4g012810 PE=4 SV=1	-0.454984	0.207011
Contig8625	tr|A0A0B2RE62|A0A0B2RE62_GLYSO Protein TOC75-3, chloroplastic OS=Glycine soja GN=glysoja_010525 PE=4 SV=1	-0.454769	0.206815
Contig3260	tr|G7LBR3|G7LBR3_MEDTR U-box kinase family protein OS=Medicago truncatula GN=MTR_8g030690 PE=4 SV=1	-0.454451	0.206525
Contig9764	tr|A0A072VDP3|A0A072VDP3_MEDTR Smr (Small MutS-related) domain protein OS=Medicago truncatula GN=MTR_1g014880 PE=4 SV=1	-0.454391	0.206471
Contig4705	tr|G7IR61|G7IR61_MEDTR Double-strand break repair protein Mre11 OS=Medicago truncatula GN=MTR_2g081100 PE=3 SV=1	-0.454019	0.206133
PsCam043166	tr|A0A072USZ0|A0A072USZ0_MEDTR Translation elongation factor EF1B, gamma chain OS=Medicago truncatula GN=MTR_4g134770 PE=4 SV=1	-0.454006	0.206121
PsCam046560	tr|A0A0S3QZH8|A0A0S3QZH8_PHAAN 40S ribosomal protein S6 OS=Vigna angularis var. angularis GN=Vigan.01G123400 PE=3 SV=1	-0.454	0.206116
Contig2990	tr|G7L4T7|G7L4T7_MEDTR Nascent proteinassociated complex alpha chain OS=Medicago truncatula GN=MTR_7g088680 PE=2 SV=1	-0.453933	0.206055
Contig8952	tr|I3SD95|I3SD95_MEDTR Uncharacterized protein OS=Medicago truncatula PE=2 SV=1	-0.453772	0.205909
Contig7587	tr|G7J4D9|G7J4D9_MEDTR SAP domain protein OS=Medicago truncatula GN=MTR_3g087830 PE=4 SV=1	-0.453352	0.205528
Contig7959	tr|G7IQ11|G7IQ11_MEDTR tRNA (Guanine(37)-N(1))-methyltransferase OS=Medicago truncatula GN=MTR_2g027010 PE=4 SV=1	-0.453332	0.20551
Contig4366	tr|K7L432|K7L432_SOYBN Uncharacterized protein OS=Glycine max GN=GLYMA_07G272400 PE=4 SV=1	-0.453316	0.205495
Contig9010	tr|V7BH47|V7BH47_PHAVU Uncharacterized protein OS=Phaseolus vulgaris GN=PHAVU_001G164200g PE=3 SV=1	-0.453116	0.205314
PsCam044863	tr|G7L8C6|G7L8C6_MEDTR COP1-interacting-like protein OS=Medicago truncatula GN=MTR_8g022280 PE=4 SV=1	-0.453101	0.2053
Contig2981	tr|B7FLI7|B7FLI7_MEDTR Acyl carrier protein OS=Medicago truncatula GN=MTR_7g080390 PE=2 SV=1	-0.452979	0.20519
Contig11399	tr|A0A072U775|A0A072U775_MEDTR Protein DETOXIFICATION OS=Medicago truncatula GN=MTR_6g027200 PE=3 SV=1	-0.45275	0.204982
Contig11332	tr|A0A072URV8|A0A072URV8_MEDTR Uncharacterized protein OS=Medicago truncatula GN=MTR_4g127210 PE=4 SV=1	-0.452643	0.204885
Contig9947	tr|A0A072TXD9|A0A072TXD9_MEDTR X-ray induced transcript protein OS=Medicago truncatula GN=MTR_8g013095 PE=4 SV=1	-0.452629	0.204873
Contig5023	tr|G7L779|G7L779_MEDTR NAD(P)-binding rossmann-fold protein OS=Medicago truncatula GN=MTR_8g087310 PE=4 SV=2	-0.452211	0.204495
Contig639	tr|A0A072VAP8|A0A072VAP8_MEDTR Epoxide hydrolase-like protein OS=Medicago truncatula GN=MTR_2g090245 PE=4 SV=1	-0.45212	0.204412
TRINITY_DN15719_c0_g1_i1	tr|I3S8C8|I3S8C8_MEDTR Uncharacterized protein OS=Medicago truncatula PE=2 SV=1	-0.452075	0.204372
TRINITY_DN16471_c0_g2_i1	PsCam011744 hit C.cajan_10790 : C6TAW2_SOYBN Putative uncharacterized protein OS=Glycine max PE=2 SV=1	-0.452072	0.204369
Contig340_2	tr|G7K383|G7K383_MEDTR Glycosyltransferase OS=Medicago truncatula GN=MTR_5g090620 PE=3 SV=1	-0.451857	0.204175
TRINITY_DN5903_c0_g1_i1	tr|A0A072TU10|A0A072TU10_MEDTR CDGSH iron-sulfur domain protein OS=Medicago truncatula GN=MTR_0050s0180 PE=4 SV=1	-0.451831	0.204151
TRINITY_DN21476_c0_g1_i1	tr|A0A151U4L6|A0A151U4L6_CAJCA Indole-3-acetic acid-induced protein ARG2 OS=Cajanus cajan GN=KK1_006913 PE=4 SV=1	-0.451759	0.204086
Contig1456	tr|C6TBE7|C6TBE7_SOYBN Putative uncharacterized protein OS=Glycine max PE=2 SV=1	-0.451536	0.203885
Contig6154	tr|K7LMG6|K7LMG6_SOYBN Uncharacterized protein OS=Glycine max GN=GLYMA_11G012000 PE=4 SV=1	-0.451295	0.203667
PsCam011292	tr|A0A0S3RUC2|A0A0S3RUC2_PHAAN 40S ribosomal protein S6 OS=Vigna angularis var. angularis GN=Vigan.04G152900 PE=3 SV=1	-0.451153	0.203539
Contig3770	tr|G7IEA2|G7IEA2_MEDTR Anthranilate synthase alpha 1 OS=Medicago truncatula GN=MTR_1g114520 PE=4 SV=2	-0.450923	0.203331
Contig4357	tr|G7IGG7|G7IGG7_MEDTR Methylthioribose-1-phosphate isomerase OS=Medicago truncatula GN=MTR_2g042450 PE=3 SV=2	-0.45078	0.203203
Contig9605	tr|G7II88|G7II88_MEDTR Phox (PX) domain protein OS=Medicago truncatula GN=MTR_2g104070 PE=4 SV=1	-0.450556	0.203001
Contig10620	tr|V7BYI0|V7BYI0_PHAVU Uncharacterized protein OS=Phaseolus vulgaris GN=PHAVU_005G126800g PE=4 SV=1	-0.450544	0.20299
Contig4052	tr|A0A072VHI1|A0A072VHI1_MEDTR GroES chaperonin OS=Medicago truncatula GN=MTR_2g043230 PE=3 SV=1	-0.450466	0.20292
Contig8404	tr|G7J0G1|G7J0G1_MEDTR RNA-binding KH domain protein OS=Medicago truncatula GN=MTR_3g010220 PE=4 SV=1	-0.450411	0.20287
Contig5629	tr|I1LS90|I1LS90_SOYBN Uncharacterized protein OS=Glycine max GN=GLYMA_12G119800 PE=4 SV=1	-0.450307	0.202776
Contig10534	tr|B7FMG6|B7FMG6_MEDTR 60S ribosomal protein L13a-4 OS=Medicago truncatula GN=MTR_1g023590 PE=2 SV=1	-0.450223	0.202701
Contig5916	tr|G7L050|G7L050_MEDTR Nuclear transport factor 2 and RNA recognition motif protein OS=Medicago truncatula GN=MTR_7g055610 PE=4 SV=2	-0.450042	0.202538
Contig9295	tr|I1KP28|I1KP28_SOYBN Auxin response factor OS=Glycine max GN=GLYMA_08G008100 PE=3 SV=1	-0.450013	0.202512
PsCam003233	tr|I1MBI6|I1MBI6_SOYBN Uncharacterized protein OS=Glycine max GN=GLYMA_14G201500 PE=4 SV=1	-0.449977	0.20248
PsCam047902	tr|A0A0B2F0U4|A0A0B2F0U4_9BACL Uncharacterized protein (Fragment) OS=Paenibacillus sp. IHB B 3415 GN=QW71_36580 PE=4 SV=1	-0.449943	0.202449
Contig4959	tr|K7LBW0|K7LBW0_SOYBN 60S ribosomal protein L27 OS=Glycine max PE=3 SV=1	-0.44991	0.202419
Contig4549	tr|G7KLR3|G7KLR3_MEDTR NAD(P)-binding rossmann-fold protein OS=Medicago truncatula GN=MTR_6g081020 PE=3 SV=1	-0.449848	0.202363
Contig6086	tr|A0A151SGX4|A0A151SGX4_CAJCA Uncharacterized protein OS=Cajanus cajan GN=KK1_000163 PE=4 SV=1	-0.449812	0.202331
Contig2660	tr|A0A151TF25|A0A151TF25_CAJCA Uncharacterized protein OS=Cajanus cajan GN=KK1_011845 PE=4 SV=1	-0.449505	0.202055
Contig4965	tr|A0A151S951|A0A151S951_CAJCA Putative LRR receptor-like serine/threonine-protein kinase At2g16250 family OS=Cajanus cajan GN=KK1_026870 PE=4 SV=1	-0.449322	0.20189
Contig8704	tr|G7I7V6|G7I7V6_MEDTR Glycerol-3-phosphate dehydrogenase OS=Medicago truncatula GN=MTR_1g050720 PE=3 SV=1	-0.448794	0.201416
Contig908	tr|Q1SKX2|Q1SKX2_MEDTR 70 kDa heat shock protein OS=Medicago truncatula GN=MTR_2g005690 PE=3 SV=1	-0.448675	0.201309
Contig10656	tr|G7J359|G7J359_MEDTR Uncharacterized protein OS=Medicago truncatula GN=MTR_3g086600 PE=2 SV=1	-0.448645	0.201282
Contig4815	PsCam021078 none	-0.44858	0.201224
TRINITY_DN14537_c0_g2_i1	tr|A0A072V2V3|A0A072V2V3_MEDTR Uncharacterized protein OS=Medicago truncatula GN=MTR_3g115650 PE=4 SV=1	-0.448472	0.201127
Contig8151	tr|A0A072V7A1|A0A072V7A1_MEDTR 50S ribosomal protein L19-2 OS=Medicago truncatula GN=MTR_3g058620 PE=4 SV=1	-0.448359	0.201026
Contig8674	tr|A0A151SRK1|A0A151SRK1_CAJCA Purple acid phosphatase OS=Cajanus cajan GN=KK1_003677 PE=3 SV=1	-0.44813	0.200821
Contig8664	tr|G7LI13|G7LI13_MEDTR RNA-binding protein NOB1 OS=Medicago truncatula GN=MTR_8g098490 PE=4 SV=1	-0.448113	0.200806
Contig7551	tr|A0A151U9X6|A0A151U9X6_CAJCA Valyl-tRNA synthetase OS=Cajanus cajan GN=KK1_020304 PE=3 SV=1	-0.447981	0.200687
Contig10721	tr|B7FMP6|B7FMP6_MEDTR Nucleoside diphosphate kinase OS=Medicago truncatula GN=MTR_4g104030 PE=2 SV=1	-0.44751	0.200265
Contig4259	tr|I1LQ46|I1LQ46_SOYBN Coatomer subunit gamma OS=Glycine max GN=GLYMA_12G044000 PE=3 SV=1	-0.44738	0.200149
Contig1029	tr|B7FGL4|B7FGL4_MEDTR 60S ribosomal protein L31B OS=Medicago truncatula GN=MTR_8g101980 PE=2 SV=1	-0.447241	0.200025
Contig1018	tr|I1JXB3|I1JXB3_SOYBN Uncharacterized protein OS=Glycine max GN=GLYMA_04G187700 PE=4 SV=1	-0.447013	0.199821
TRINITY_DN24833_c0_g2_i1	tr|A0A0R0EEG8|A0A0R0EEG8_SOYBN Uncharacterized protein OS=Glycine max GN=GLYMA_U040800 PE=4 SV=1	-0.446997	0.199806
PsCam048419	tr|G7L0Q4|G7L0Q4_MEDTR Ankyrin repeat plant protein OS=Medicago truncatula GN=MTR_7g100390 PE=4 SV=1	-0.446761	0.199596
Contig1289	tr|A0A072TVH5|A0A072TVH5_MEDTR Heat shock protein 81-2 OS=Medicago truncatula GN=MTR_0009s0390 PE=3 SV=1	-0.446429	0.199299
Contig9197	tr|Q2HVG2|Q2HVG2_MEDTR Uncharacterized protein OS=Medicago truncatula GN=MTR_2g025490 PE=4 SV=1	-0.446377	0.199253
Contig7779	tr|G7K3N6|G7K3N6_MEDTR CDPK adapter protein, putative OS=Medicago truncatula GN=MTR_5g006390 PE=4 SV=1	-0.44602	0.198934
Contig4978	tr|F4P0B9|F4P0B9_BATDJ Putative uncharacterized protein OS=Batrachochytrium dendrobatidis (strain JAM81 / FGSC 10211) GN=BATDEDRAFT_87362 PE=4 SV=1	-0.445906	0.198832
PsCam042774	tr|B7FLD9|B7FLD9_MEDTR 2,3-bisphosphoglycerate-independent phosphoglycerate mutase OS=Medicago truncatula GN=MTR_7g074570 PE=2 SV=1	-0.445828	0.198762
TRINITY_DN37360_c0_g1_i1	tr|G7JL09|G7JL09_MEDTR ATP synthase E chain OS=Medicago truncatula GN=MTR_4g072130 PE=2 SV=1	-0.445545	0.198511
PsCam056318	tr|I1M2X3|I1M2X3_SOYBN Uncharacterized protein OS=Glycine max GN=GLYMA_13G266100 PE=4 SV=1	-0.444916	0.19795
Contig154	tr|G7J2V1|G7J2V1_MEDTR AIG2-like (Avirulence induced protein) family protein OS=Medicago truncatula GN=MTR_3g109200 PE=4 SV=1	-0.444608	0.197676
Contig3653	tr|A0A072UAI2|A0A072UAI2_MEDTR Transmembrane protein, putative OS=Medicago truncatula GN=MTR_7g059255 PE=4 SV=1	-0.444349	0.197446
Contig10877	tr|B7FHC3|B7FHC3_MEDTR Acyl carrier protein OS=Medicago truncatula GN=MTR_2g020360 PE=2 SV=1	-0.443899	0.197047
Contig6297	tr|K7L550|K7L550_SOYBN Potassium transporter OS=Glycine max GN=GLYMA_08G056100 PE=3 SV=1	-0.443772	0.196933
Contig1019_2	tr|A0A072U338|A0A072U338_MEDTR Phosphopyruvate hydratase OS=Medicago truncatula GN=MTR_7g103620 PE=3 SV=1	-0.443753	0.196916
Contig7181	tr|A0A072USZ1|A0A072USZ1_MEDTR Stress responsive A/B barrel domain protein OS=Medicago truncatula GN=MTR_4g125560 PE=4 SV=1	-0.443744	0.196909
Contig5927	tr|G7LAJ5|G7LAJ5_MEDTR 40S ribosomal protein S15-4 OS=Medicago truncatula GN=MTR_8g105110 PE=2 SV=1	-0.443742	0.196907
Contig11474	tr|I3SXB4|I3SXB4_MEDTR Cleavage and polyadenylation specificity factor 5 OS=Medicago truncatula GN=MTR_1g100673 PE=2 SV=1	-0.443682	0.196854
Contig8116	tr|I3T063|I3T063_MEDTR Ribosomal protein L7Ae/L30e/S12e/Gadd45 family protein OS=Medicago truncatula GN=MTR_4g074260 PE=2 SV=1	-0.443592	0.196774
TRINITY_DN15443_c0_g1_i1	PsCam051924 hit Medtr4g122830.1 : Unknown Protein (AHRD V1) chr04_pseudomolecule_IMGAG_V3.5 42527558-42529605 F EGN_Mt100125 20100825	-0.443185	0.196413
Contig9767	tr|A0A0B2PBH9|A0A0B2PBH9_GLYSO Pentatricopeptide repeat-containing protein, chloroplastic OS=Glycine soja GN=glysoja_013869 PE=4 SV=1	-0.443141	0.196374
Contig7578	tr|A0A151TEB7|A0A151TEB7_CAJCA Uncharacterized protein OS=Cajanus cajan GN=KK1_011625 PE=4 SV=1	-0.443132	0.196366
Contig9215	tr|B7FJZ6|B7FJZ6_MEDTR Delta-aminolevulinic acid dehydratase OS=Medicago truncatula PE=2 SV=1	-0.443049	0.196292
Contig818	tr|I1L0W9|I1L0W9_SOYBN Uncharacterized protein OS=Glycine max GN=GLYMA_09G042000 PE=4 SV=2	-0.442985	0.196236
Contig9536	tr|A0A0S3RQD8|A0A0S3RQD8_PHAAN Uncharacterized protein OS=Vigna angularis var. angularis GN=Vigan.03G281200 PE=4 SV=1	-0.442937	0.196193
Contig1686	tr|B7FMW7|B7FMW7_MEDTR Nascent polypeptide-associated complex subunit beta OS=Medicago truncatula GN=MTR_4g071000 PE=2 SV=1	-0.44287	0.196134
Contig43_2	tr|G7JCK0|G7JCK0_MEDTR Ketol-acid reductoisomerase OS=Medicago truncatula GN=MTR_4g079780 PE=3 SV=1	-0.442829	0.196098
Contig7461	tr|A0A151R836|A0A151R836_CAJCA Endoplasmin isogeny OS=Cajanus cajan GN=KK1_039948 PE=3 SV=1	-0.442574	0.195872
Contig764	tr|G7KU84|G7KU84_MEDTR Nuclear RNA-binding-like protein OS=Medicago truncatula GN=MTR_7g081660 PE=4 SV=2	-0.442536	0.195839
TRINITY_DN4960_c0_g1_i1	tr|A0A072TVC3|A0A072TVC3_MEDTR 50S ribosomal protein L29 OS=Medicago truncatula GN=MTR_8g090185 PE=3 SV=1	-0.442462	0.195772
Contig2403	tr|A0A151QQ46|A0A151QQ46_CAJCA 40S ribosomal protein S20-2 OS=Cajanus cajan GN=KK1_046906 PE=3 SV=1	-0.44239	0.195709
TRINITY_DN16853_c0_g1_i1	tr|A0A0L9VHZ4|A0A0L9VHZ4_PHAAN Uncharacterized protein OS=Phaseolus angularis GN=LR48_Vigan10g057300 PE=3 SV=1	-0.44233	0.195656
TRINITY_DN9035_c0_g2_i1	uncharacterized RNA	-0.442316	0.195643
Contig9002	tr|G7JHA8|G7JHA8_MEDTR RNA-binding (RRM/RBD/RNP motif) family protein OS=Medicago truncatula GN=MTR_4g070190 PE=4 SV=1	-0.442287	0.195618
TRINITY_DN15112_c0_g1_i1	tr|A0A151U359|A0A151U359_CAJCA Pyruvate kinase OS=Cajanus cajan GN=KK1_006424 PE=3 SV=1	-0.442134	0.195482
Contig6559	tr|G7IFB9|G7IFB9_MEDTR LRR receptor-like kinase family protein OS=Medicago truncatula GN=MTR_2g010470 PE=3 SV=1	-0.442045	0.195403
Contig3729	tr|I3S2W5|I3S2W5_MEDTR Thioredoxin OS=Medicago truncatula GN=MTR_4g094690 PE=2 SV=1	-0.441948	0.195318
Contig9167	tr|G7J7X8|G7J7X8_MEDTR Flavin containing amine oxidase OS=Medicago truncatula GN=MTR_3g064370 PE=4 SV=1	-0.441821	0.195206
Contig7952	tr|G7J2K6|G7J2K6_MEDTR Enoyl-(Acyl carrier) reductase OS=Medicago truncatula GN=MTR_3g086210 PE=3 SV=1	-0.441304	0.194749
TRINITY_DN2987_c0_g1_i1	tr|A0A0L9USY3|A0A0L9USY3_PHAAN Eukaryotic translation initiation factor 3 subunit I OS=Phaseolus angularis GN=LR48_Vigan06g099800 PE=3 SV=1	-0.441088	0.194558
Contig7572	tr|A0A0B2RS20|A0A0B2RS20_GLYSO Receptor-like protein kinase HSL1-like protein OS=Glycine soja GN=glysoja_044881 PE=4 SV=1	-0.440789	0.194295
PsCam048143	tr|G7ICT7|G7ICT7_MEDTR Myb transcription factor OS=Medicago truncatula GN=MTR_1g086510 PE=4 SV=1	-0.440688	0.194206
Contig7281	tr|G7LDX2|G7LDX2_MEDTR SPX domain protein OS=Medicago truncatula GN=MTR_8g077020 PE=4 SV=1	-0.440672	0.194192
Contig9446	tr|G7JC76|G7JC76_MEDTR Neutral alpha-glucosidase OS=Medicago truncatula GN=MTR_3g096870 PE=3 SV=1	-0.440388	0.193941
TRINITY_DN12904_c0_g1_i1	PsCam018413 hit Glyma15g15800.1|PACid:16298916 : PF01249,PTHR10442,KOG3486,K02971,AT5G27700.1,structural,constituent,of,ribosome	-0.440101	0.193689
TRINITY_DN15931_c0_g1_i1	tr|G7KAG6|G7KAG6_MEDTR Cytochrome C oxidase, subunit VIb family protein OS=Medicago truncatula GN=MTR_5g064600 PE=2 SV=1	-0.440066	0.193658
PsCam017359	tr|G7JB01|G7JB01_MEDTR 40S ribosomal protein SA OS=Medicago truncatula GN=MTR_3g095810 PE=2 SV=1	-0.440028	0.193625
TRINITY_DN23874_c0_g1_i2	tr|G7I6N5|G7I6N5_MEDTR 60S ribosomal L4-like protein OS=Medicago truncatula GN=MTR_1g045410 PE=4 SV=1	-0.439989	0.19359
PsCam053001	tr|B7FMD7|B7FMD7_MEDTR Putative uncharacterized protein OS=Medicago truncatula PE=2 SV=1	-0.439893	0.193506
Contig4848	tr|A0A072TSG6|A0A072TSG6_MEDTR 5-formyltetrahydrofolate cyclo-ligase OS=Medicago truncatula GN=MTR_0168s0080 PE=3 SV=1	-0.439878	0.193493
Contig5490	tr|G7KCB7|G7KCB7_MEDTR Dolichyl-diphosphooligosaccharide--protein glycosyltransferase subunit DAD1 OS=Medicago truncatula GN=MTR_5g029240 PE=2 SV=1	-0.4398	0.193424
Contig10195	tr|G7I5C2|G7I5C2_MEDTR Nucleotide-binding protein OS=Medicago truncatula GN=MTR_1g022960 PE=4 SV=1	-0.439726	0.193359
Contig7725	tr|G7LGJ1|G7LGJ1_MEDTR Glutamyl-tRNA(Gln) amidotransferase subunit A-like protein OS=Medicago truncatula GN=MTR_8g095600 PE=4 SV=2	-0.439409	0.193081
Contig862_2	tr|A0A072UHK1|A0A072UHK1_MEDTR Pmr5/Cas1p GDSL/SGNH-like acyl-esterase family protein OS=Medicago truncatula GN=MTR_6g016880 PE=4 SV=1	-0.439391	0.193065
Contig4955	tr|A0A072VJR8|A0A072VJR8_MEDTR 60S ribosomal L4-like protein OS=Medicago truncatula GN=MTR_1g066990 PE=4 SV=1	-0.439367	0.193043
Contig8135	tr|G7LJ82|G7LJ82_MEDTR Pre-rRNA-processing protein TSR2, motif protein OS=Medicago truncatula GN=MTR_8g043450 PE=2 SV=1	-0.43923	0.192923
Contig1893	PsCam003364 hit Glyma01g36680.2|PACid:16245388 : PF00168,PF00614,PTHR18896,KOG1329,	-0.439118	0.192824
Contig8994	PsCam047144 hit Medtr8g105040.1 : Elongation factor G (AHRD V1 ***- A5FV42), contains Interpro domain(s) IPR004161 Translation elongation factor EFTu/EF1A, domain 2 chr08_pseudomolecule_IMGAG_V3.5 31119818-31117613 H EGN_Mt100125 20100825	-0.439055	0.192769
Contig6877	tr|V7BGH7|V7BGH7_PHAVU Uncharacterized protein OS=Phaseolus vulgaris GN=PHAVU_007G196100g PE=4 SV=1	-0.438942	0.19267
TRINITY_DN22631_c0_g1_i1	tr|I1M259|I1M259_SOYBN Uncharacterized protein OS=Glycine max GN=GLYMA_13G240500 PE=4 SV=1	-0.43888	0.192615
Contig4196	tr|A0A072TYQ4|A0A072TYQ4_MEDTR Squamosa promoter-binding-like protein OS=Medicago truncatula GN=MTR_7g028740 PE=4 SV=1	-0.438586	0.192358
PsCam037824	tr|A0A072VBY4|A0A072VBY4_MEDTR DTW domain protein OS=Medicago truncatula GN=MTR_2g090335 PE=4 SV=1	-0.438547	0.192323
Contig1036	tr|A0A072UQS5|A0A072UQS5_MEDTR Import receptor subunit TOM5-like protein OS=Medicago truncatula GN=MTR_4g109610 PE=4 SV=1	-0.438487	0.192271
Contig9647	tr|A0A0S3T0X2|A0A0S3T0X2_PHAAN Uncharacterized protein OS=Vigna angularis var. angularis GN=Vigan.09G232600 PE=4 SV=1	-0.438343	0.192144
Contig3489	tr|G7KQ66|G7KQ66_MEDTR Evolutionarily carboxy-terminal region protein OS=Medicago truncatula GN=MTR_6g032970 PE=4 SV=1	-0.437979	0.191826
Contig9080	tr|I1LU56|I1LU56_SOYBN Glutamate receptor OS=Glycine max GN=GLYMA_12G194100 PE=3 SV=1	-0.437937	0.191788
Contig3606	tr|G7I4U4|G7I4U4_MEDTR Plastid fibrillin OS=Medicago truncatula GN=MTR_1g075660 PE=4 SV=1	-0.437918	0.191772
Contig8156	tr|A0A072UKP4|A0A072UKP4_MEDTR NADH-ubiquinone oxidoreductase, putative OS=Medicago truncatula GN=MTR_6g053280 PE=4 SV=1	-0.437767	0.19164
TRINITY_DN17272_c0_g1_i1	tr|G7K3P1|G7K3P1_MEDTR 40S ribosomal protein S3a OS=Medicago truncatula GN=MTR_5g006440 PE=3 SV=1	-0.437644	0.191532
Contig4101	tr|A0A0B2QKI0|A0A0B2QKI0_GLYSO 60S ribosomal protein L18-2 OS=Glycine soja GN=glysoja_039691 PE=4 SV=1	-0.437577	0.191474
TRINITY_DN11054_c0_g1_i1	uncharacterized RNA	-0.437476	0.191385
Contig10202	tr|A0A072V4H5|A0A072V4H5_MEDTR 5'-adenylylsulfate reductase OS=Medicago truncatula GN=MTR_2g023540 PE=4 SV=1	-0.437339	0.191265
Contig5525	tr|A0A072TLN0|A0A072TLN0_MEDTR Triose-phosphate transporter family protein OS=Medicago truncatula GN=MTR_8g016090 PE=4 SV=1	-0.437227	0.191167
Contig7505	tr|A0A0R0L2R0|A0A0R0L2R0_SOYBN Uncharacterized protein OS=Glycine max GN=GLYMA_02G121200 PE=4 SV=1	-0.437124	0.191078
Contig6965	tr|A0A072UMN0|A0A072UMN0_MEDTR Myb-like transcription factor family protein OS=Medicago truncatula GN=MTR_4g086835 PE=4 SV=1	-0.436989	0.19096
TRINITY_DN14701_c0_g1_i1	tr|G7KRA6|G7KRA6_MEDTR TCP-1/cpn60 chaperonin family protein OS=Medicago truncatula GN=MTR_7g067470 PE=3 SV=1	-0.436968	0.190941
PsCam022333	tr|G7KBX5|G7KBX5_MEDTR Peroxisomal membrane carrier protein OS=Medicago truncatula GN=MTR_5g081910 PE=3 SV=1	-0.436884	0.190867
PsCam043656	tr|V7BS17|V7BS17_PHAVU Uncharacterized protein OS=Phaseolus vulgaris GN=PHAVU_005G011400g PE=3 SV=1	-0.436834	0.190824
Contig4226	tr|A0A151SHG2|A0A151SHG2_CAJCA Coatomer subunit beta'-2 (Fragment) OS=Cajanus cajan GN=KK1_000399 PE=4 SV=1	-0.436166	0.19024
Contig9037	tr|A0A0B2PWM9|A0A0B2PWM9_GLYSO Protein NLP7 OS=Glycine soja GN=glysoja_044626 PE=4 SV=1	-0.435906	0.190014
TRINITY_DN22190_c0_g1_i1	tr|A0A151TQZ7|A0A151TQZ7_CAJCA Cleft lip and palate transmembrane protein 1 OS=Cajanus cajan GN=KK1_008695 PE=4 SV=1	-0.435895	0.190005
Contig6052	tr|A0A072USC3|A0A072USC3_MEDTR Nucleoporin 50 Ran-binding domain protein, putative OS=Medicago truncatula GN=MTR_4g011930 PE=4 SV=1	-0.435843	0.189959
Contig660	tr|G7IAL7|G7IAL7_MEDTR 60S ribosomal protein L36 OS=Medicago truncatula GN=MTR_1g100960 PE=2 SV=1	-0.435801	0.189923
Contig955	tr|A0A151TVQ5|A0A151TVQ5_CAJCA Uncharacterized protein OS=Cajanus cajan GN=KK1_010387 PE=4 SV=1	-0.435716	0.189849
Contig9900	tr|A0A151S2Z4|A0A151S2Z4_CAJCA Uncharacterized protein OS=Cajanus cajan GN=KK1_029108 PE=3 SV=1	-0.435633	0.189776
TRINITY_DN46131_c0_g1_i1	PsCam012275 hit Medtr4g005130.1 : Protein STRUBBELIG-RECEPTOR FAMILY 5 (AHRD V1 ***- Q6R2K1), contains Interpro domain(s) IPR002290 Serine/threonine protein kinase chr04_pseudomolecule_IMGAG_V3.5 229282-223231 E EGN_Mt100125 20100825	-0.435551	0.189705
Contig8091	tr|A0A072UGW9|A0A072UGW9_MEDTR Uracil phosphoribosyltransferase OS=Medicago truncatula GN=MTR_4g020090 PE=4 SV=1	-0.435453	0.18962
TRINITY_DN54002_c0_g1_i1	uncharacterized RNA	-0.435072	0.189287
Contig6576	tr|A0A072VSL5|A0A072VSL5_MEDTR Nop14 nucleolar-like protein OS=Medicago truncatula GN=MTR_1g442830 PE=4 SV=1	-0.434865	0.189107
Contig10385	tr|A0A072VN62|A0A072VN62_MEDTR Anaphase-promoting complex subunit 11 RING-H2 finger protein OS=Medicago truncatula GN=MTR_1g492830 PE=4 SV=1	-0.434793	0.189045
Contig9958	tr|A0A072VAS9|A0A072VAS9_MEDTR Glycoside hydrolase family 5 protein OS=Medicago truncatula GN=MTR_2g090390 PE=3 SV=1	-0.434668	0.188936
Contig8332	tr|G7IC96|G7IC96_MEDTR Cysteinyl-tRNA synthetase OS=Medicago truncatula GN=MTR_1g110350 PE=3 SV=1	-0.434625	0.188899
PsCam027765	tr|A0A151R074|A0A151R074_CAJCA Lipoxygenase OS=Cajanus cajan GN=KK1_043046 PE=3 SV=1	-0.434616	0.188891
Contig7595	tr|K7L3J1|K7L3J1_SOYBN Uncharacterized protein OS=Glycine max GN=GLYMA_07G238900 PE=4 SV=1	-0.43435	0.18866
PsCam048093	tr|A0A072VAY4|A0A072VAY4_MEDTR Transmembrane amino acid transporter family protein OS=Medicago truncatula GN=MTR_3g088475 PE=4 SV=1	-0.434144	0.188481
Contig9553	tr|G7II21|G7II21_MEDTR Protein disulfide isomerase-like protein OS=Medicago truncatula GN=MTR_2g101880 PE=4 SV=1	-0.434123	0.188463
Contig3862	tr|K7M3E1|K7M3E1_SOYBN Uncharacterized protein OS=Glycine max GN=GLYMA_13G335700 PE=4 SV=1	-0.433808	0.188189
Contig7592	tr|A0A151TT70|A0A151TT70_CAJCA 40 kDa peptidyl-prolyl cis-trans isomerase OS=Cajanus cajan GN=KK1_009399 PE=4 SV=1	-0.433748	0.188137
Contig6504	tr|A0A0R0KJ64|A0A0R0KJ64_SOYBN Uncharacterized protein OS=Glycine max GN=GLYMA_03G024000 PE=4 SV=1	-0.43331	0.187757
Contig10481	tr|G7I4G4|G7I4G4_MEDTR LisH and RanBPM domain protein OS=Medicago truncatula GN=MTR_1g019870 PE=4 SV=1	-0.433106	0.187581
Contig6582	tr|K7MYC4|K7MYC4_SOYBN Uncharacterized protein OS=Glycine max GN=GLYMA_19G139800 PE=3 SV=1	-0.432844	0.187354
Contig7640	tr|I1L4U3|I1L4U3_SOYBN Uncharacterized protein OS=Glycine max GN=GLYMA_09G202100 PE=3 SV=2	-0.432841	0.187351
PsCam000146	tr|Q2MJ04|Q2MJ04_MEDTR Cytochrome P450 family-dependent fatty acid hydroxylase OS=Medicago truncatula GN=CYP94A14 PE=2 SV=1	-0.432759	0.18728
Contig5241	tr|G7K4R2|G7K4R2_MEDTR Heat shock protein 81-2 OS=Medicago truncatula GN=MTR_5g096430 PE=3 SV=1	-0.432663	0.187197
Contig2740	tr|A0A151R328|A0A151R328_CAJCA Pentatricopeptide repeat-containing protein At1g02150 family OS=Cajanus cajan GN=KK1_041937 PE=4 SV=1	-0.43248	0.187039
PsCam023160	tr|G7JDV5|G7JDV5_MEDTR Protein disulfide-isomerase 5-3 OS=Medicago truncatula GN=MTR_4g080800 PE=4 SV=1	-0.432178	0.186778
Contig3751	tr|I1LAI5|I1LAI5_SOYBN Uncharacterized protein OS=Glycine max GN=GLYMA_10G124200 PE=4 SV=2	-0.432056	0.186672
Contig8324	tr|A0A0R0KP45|A0A0R0KP45_SOYBN Uncharacterized protein OS=Glycine max GN=GLYMA_03G243700 PE=4 SV=1	-0.432037	0.186656
TRINITY_DN19010_c0_g1_i2	tr|K7M1X9|K7M1X9_SOYBN Peptidylprolyl isomerase OS=Glycine max GN=GLYMA_13G258500 PE=4 SV=1	-0.431716	0.186378
TRINITY_DN20143_c0_g1_i1	tr|I3SHA1|I3SHA1_MEDTR 60S ribosomal protein L17A OS=Medicago truncatula GN=MTR_8g080460 PE=2 SV=1	-0.431696	0.186362
PsCam037020	tr|A0A072VCD5|A0A072VCD5_MEDTR Pmr5/Cas1p GDSL/SGNH-like acyl-esterase family protein OS=Medicago truncatula GN=MTR_2g091175 PE=4 SV=1	-0.431461	0.186159
Contig2999	tr|C6SVB8|C6SVB8_SOYBN 40S ribosomal protein S24 OS=Glycine max GN=GLYMA_10G160300 PE=2 SV=1	-0.431176	0.185913
Contig1024	tr|I3SQZ5|I3SQZ5_MEDTR Short-chain dehydrogenase/reductase OS=Medicago truncatula GN=MTR_7g094520 PE=2 SV=1	-0.430871	0.185649
PsCam023816	tr|A0A0R0HNB8|A0A0R0HNB8_SOYBN Uncharacterized protein OS=Glycine max GN=GLYMA_11G032900 PE=4 SV=1	-0.430851	0.185633
Contig5263	tr|A0A072UL06|A0A072UL06_MEDTR Dolichyl-diphosphooligosaccharide--protein glycosyltransferase 48 kDa subunit OS=Medicago truncatula GN=MTR_4g069240 PE=3 SV=1	-0.430838	0.185622
Contig1169	tr|I3T617|I3T617_MEDTR 60S ribosomal L35-like protein OS=Medicago truncatula GN=MTR_1g067490 PE=2 SV=1	-0.430791	0.185581
Contig873_2	tr|G7JEV8|G7JEV8_MEDTR Calreticulin OS=Medicago truncatula GN=MTR_4g068080 PE=2 SV=1	-0.430699	0.185502
Contig8145	tr|G7JMD8|G7JMD8_MEDTR Ubiquitin-conjugating enzyme E2 OS=Medicago truncatula GN=MTR_4g073240 PE=3 SV=1	-0.430614	0.185428
Contig9358	tr|A0A0B2RZ64|A0A0B2RZ64_GLYSO RNA cytidine acetyltransferase OS=Glycine soja GN=glysoja_003900 PE=3 SV=1	-0.430543	0.185368
Contig10259	tr|G7L3I6|G7L3I6_MEDTR Methylenetetrahydrofolate dehydrogenase OS=Medicago truncatula GN=MTR_7g076680 PE=3 SV=1	-0.430532	0.185358
Contig2717	tr|G7IV40|G7IV40_MEDTR Integrase-type DNA-binding superfamily protein OS=Medicago truncatula GN=MTR_3g062440 PE=4 SV=1	-0.430504	0.185334
Contig9263	tr|K7L6S8|K7L6S8_SOYBN Uncharacterized protein OS=Glycine max GN=GLYMA_08G148300 PE=3 SV=1	-0.430351	0.185202
Contig3248	tr|A0A072VDG6|A0A072VDG6_MEDTR Carbon catabolite repressor-like protein OS=Medicago truncatula GN=MTR_1g011720 PE=4 SV=1	-0.430269	0.185131
Contig1198	tr|G7LD98|G7LD98_MEDTR Guanine nucleotide-binding protein beta subunit-like protein OS=Medicago truncatula GN=MTR_8g106790 PE=4 SV=1	-0.430217	0.185086
Contig4882	tr|B7FMW0|B7FMW0_MEDTR 40S ribosomal protein S8 OS=Medicago truncatula GN=MTR_7g053450 PE=2 SV=1	-0.430106	0.184991
PsCam050593	tr|G7L8N8|G7L8N8_MEDTR GTP-binding protein OS=Medicago truncatula GN=MTR_8g073110 PE=4 SV=1	-0.429979	0.184882
Contig6387	tr|A2Q5V9|A2Q5V9_MEDTR Transmembrane protein, putative OS=Medicago truncatula GN=UKP PE=4 SV=1	-0.429882	0.184799
Contig9205	tr|A0A072UFC8|A0A072UFC8_MEDTR Ribonuclease H superfamily polynucleotidyl transferase OS=Medicago truncatula GN=MTR_5g088337 PE=4 SV=1	-0.429718	0.184657
TRINITY_DN30302_c0_g1_i1	tr|A0A072VA05|A0A072VA05_MEDTR 31 kDa ribonucleoprotein OS=Medicago truncatula GN=MTR_3g075500 PE=4 SV=1	-0.429711	0.184652
PsCam006619	tr|G7I6H0|G7I6H0_MEDTR IQ calmodulin-binding motif protein OS=Medicago truncatula GN=MTR_1g023760 PE=4 SV=1	-0.429526	0.184493
Contig661	tr|I1K2S3|I1K2S3_SOYBN Uncharacterized protein OS=Glycine max GN=GLYMA_05G120700 PE=3 SV=1	-0.429509	0.184478
Contig6911	tr|G7ZYX3|G7ZYX3_MEDTR Cytochrome P450 family Ent-kaurenoic acid oxidase OS=Medicago truncatula GN=MTR_2g105360 PE=3 SV=1	-0.429309	0.184306
Contig8115	tr|I3SZY8|I3SZY8_MEDTR Uncharacterized protein OS=Medicago truncatula PE=2 SV=1	-0.429191	0.184205
PsCam006179	PsCam006179 hit Glyma09g06730.1|PACid:16275011 : PF00628,PF00046,PTHR12628,AT4G29940.1,PRHA,PRHA,(PATHOGENESIS,RELATED,HOMEODOMAIN,PROTEIN,A),,protein,binding,/,sequence-specific,DNA,binding,/,transcription,activator/,transcription,factor	-0.429124	0.184147
TRINITY_DN20150_c0_g1_i1	tr|A0A0L9TG22|A0A0L9TG22_PHAAN Uncharacterized protein OS=Phaseolus angularis GN=LR48_Vigan727s001900 PE=4 SV=1	-0.428885	0.183943
Contig3890	tr|B7FH91|B7FH91_MEDTR 60S ribosomal L12-like protein OS=Medicago truncatula GN=MTR_4g059400 PE=2 SV=1	-0.428878	0.183936
Contig346_2	uncharacterized RNA	-0.428873	0.183932
Contig3306	tr|I3SYX8|I3SYX8_MEDTR Uncharacterized protein OS=Medicago truncatula PE=2 SV=1	-0.428703	0.183786
Contig6106	tr|G7I6T0|G7I6T0_MEDTR RNA polymerase III RPC4 OS=Medicago truncatula GN=MTR_1g080300 PE=4 SV=1	-0.428483	0.183598
Contig9914	tr|A0A072TH37|A0A072TH37_MEDTR Glycoside hydrolase family 1 protein OS=Medicago truncatula GN=MTR_0110s0040 PE=3 SV=1	-0.428423	0.183547
Contig5384	tr|A0A072VPJ1|A0A072VPJ1_MEDTR Protein disulfide isomerase-like protein, putative OS=Medicago truncatula GN=MTR_1g096790 PE=4 SV=1	-0.428302	0.183443
Contig9497	tr|G7K7P3|G7K7P3_MEDTR LA-related protein 2 LA RNA-binding domain protein OS=Medicago truncatula GN=MTR_5g088200 PE=4 SV=1	-0.428123	0.183289
Contig11030	tr|G7I7U5|G7I7U5_MEDTR LA-related protein 6 LA RNA-binding domain protein OS=Medicago truncatula GN=MTR_1g025920 PE=4 SV=2	-0.427764	0.182982
Contig4242	tr|G7J598|G7J598_MEDTR Glutathione S-transferase-related protein OS=Medicago truncatula GN=MTR_3g114070 PE=4 SV=1	-0.427722	0.182946
Contig1097	tr|G7JJ71|G7JJ71_MEDTR Peroxidase OS=Medicago truncatula GN=MTR_4g132110 PE=3 SV=1	-0.427717	0.182942
TRINITY_DN23121_c0_g1_i1	tr|A0A072TSV7|A0A072TSV7_MEDTR LRR and NB-ARC domain disease resistance protein OS=Medicago truncatula GN=MTR_8g479430 PE=3 SV=1	-0.427439	0.182704
Contig9643	tr|A0A072UMF7|A0A072UMF7_MEDTR Uncharacterized protein OS=Medicago truncatula GN=MTR_4g065980 PE=4 SV=1	-0.427205	0.182505
TRINITY_DN16193_c0_g1_i1	tr|A0A072TZG2|A0A072TZG2_MEDTR Potassium efflux antiporter OS=Medicago truncatula GN=MTR_8g031550 PE=4 SV=1	-0.426969	0.182303
Contig4060	tr|A0A072U6U8|A0A072U6U8_MEDTR Plant-specific import receptor subunit TOM20 OS=Medicago truncatula GN=MTR_6g024140 PE=4 SV=1	-0.426939	0.182277
Contig7467	tr|A0A072ULA4|A0A072ULA4_MEDTR Centromere/microtubule-binding protein OS=Medicago truncatula GN=MTR_4g074160 PE=4 SV=1	-0.42683	0.182184
Contig6498	tr|I1JE70|I1JE70_SOYBN Uncharacterized protein OS=Glycine max GN=GLYMA_02G109900 PE=4 SV=1	-0.426583	0.181973
PsCam051535	tr|A0A072V9M3|A0A072V9M3_MEDTR Elongation factor 1-beta OS=Medicago truncatula GN=MTR_2g461200 PE=3 SV=1	-0.426538	0.181934
Contig7943	tr|A0A072UNH0|A0A072UNH0_MEDTR Substrate carrier family protein OS=Medicago truncatula GN=MTR_4g094305 PE=3 SV=1	-0.426217	0.181661
Contig391_2	tr|K7KG22|K7KG22_SOYBN Uncharacterized protein OS=Glycine max PE=4 SV=1	-0.425927	0.181414
Contig9104	tr|A0A0S3RG42|A0A0S3RG42_PHAAN Uncharacterized protein OS=Vigna angularis var. angularis GN=Vigan.02G229600 PE=4 SV=1	-0.425866	0.181362
Contig5547	tr|V7BFQ0|V7BFQ0_PHAVU Uncharacterized protein OS=Phaseolus vulgaris GN=PHAVU_007G172900g PE=4 SV=1	-0.425572	0.181112
Contig7811	tr|A0A072VQ81|A0A072VQ81_MEDTR 3-oxoacyl-(Acyl carrier) synthase II OS=Medicago truncatula GN=MTR_1g103020 PE=3 SV=1	-0.425455	0.181012
Contig11400	tr|A0A072VPE6|A0A072VPE6_MEDTR 2OG-Fe(II) oxygenase family oxidoreductase OS=Medicago truncatula GN=MTR_1g089865 PE=4 SV=1	-0.425454	0.181011
Contig7830	tr|G7KNK7|G7KNK7_MEDTR Nucleotide-binding protein OS=Medicago truncatula GN=MTR_6g086600 PE=3 SV=2	-0.425338	0.180912
PsCam037428	tr|A0A072VQW8|A0A072VQW8_MEDTR Purple acid phosphatase OS=Medicago truncatula GN=MTR_1g112630 PE=3 SV=1	-0.425332	0.180907
Contig2876	tr|A0A072UKP4|A0A072UKP4_MEDTR NADH-ubiquinone oxidoreductase, putative OS=Medicago truncatula GN=MTR_6g053280 PE=4 SV=1	-0.425258	0.180844
Contig910	tr|A0A151RIR9|A0A151RIR9_CAJCA Importin subunit beta-1 OS=Cajanus cajan GN=KK1_036272 PE=4 SV=1	-0.424967	0.180597
Contig1069	tr|A0A072TUY9|A0A072TUY9_MEDTR Non-specific serine/threonine protein kinase OS=Medicago truncatula GN=MTR_8g086380 PE=3 SV=1	-0.424893	0.180534
Contig3888	tr|G7I4V0|G7I4V0_MEDTR 60S ribosomal L14-like protein OS=Medicago truncatula GN=MTR_1g075720 PE=4 SV=1	-0.424727	0.180393
Contig3571	tr|A0A072V216|A0A072V216_MEDTR Tryptophan-tRNA ligase OS=Medicago truncatula GN=MTR_3g110360 PE=3 SV=1	-0.424696	0.180366
Contig353	tr|I1NFS4|I1NFS4_SOYBN ATP synthase subunit beta OS=Glycine max GN=GLYMA_20G123600 PE=3 SV=1	-0.424585	0.180272
PsCam025431	tr|G7I6A4|G7I6A4_MEDTR Pentatricopeptide (PPR) repeat protein OS=Medicago truncatula GN=MTR_1g080110 PE=4 SV=1	-0.42454	0.180235
Contig6130	tr|A0A072TT23|A0A072TT23_MEDTR Methyltransferase PMT16, putative OS=Medicago truncatula GN=MTR_8g071280 PE=4 SV=1	-0.424534	0.180229
Contig9020	tr|A0A072TFU7|A0A072TFU7_MEDTR 60S ribosomal protein L37a-2 OS=Medicago truncatula GN=MTR_0199s0040 PE=3 SV=1	-0.424459	0.180165
Contig5092	tr|I1M7D7|I1M7D7_SOYBN Structural maintenance of chromosomes protein OS=Glycine max GN=GLYMA_14G044900 PE=3 SV=2	-0.424438	0.180148
Contig2438	tr|G7KJ80|G7KJ80_MEDTR Arginine N-methyltransferase OS=Medicago truncatula GN=MTR_6g091770 PE=3 SV=2	-0.424401	0.180116
Contig3327	tr|A0A072U6Z4|A0A072U6Z4_MEDTR Homeobox associated leucine zipper protein OS=Medicago truncatula GN=MTR_6g007647 PE=4 SV=1	-0.424286	0.180018
Contig7621	tr|A0A151U5U9|A0A151U5U9_CAJCA Uncharacterized protein (Fragment) OS=Cajanus cajan GN=KK1_007324 PE=4 SV=1	-0.424127	0.179884
Contig10088	tr|I3SMT2|I3SMT2_MEDTR Oligosaccharide transporter OS=Medicago truncatula GN=MTR_1g105470 PE=2 SV=1	-0.423786	0.179595
Contig4012	tr|I1LRA9|I1LRA9_SOYBN Uncharacterized protein OS=Glycine max GN=GLYMA_12G083200 PE=4 SV=2	-0.423639	0.17947
Contig1115	tr|A0A072V2G7|A0A072V2G7_MEDTR Uncharacterized protein OS=Medicago truncatula GN=MTR_3g094080 PE=4 SV=1	-0.423561	0.179404
Contig1454	tr|I3SPL5|I3SPL5_MEDTR 40S ribosomal protein S17 OS=Medicago truncatula GN=MTR_1g058250 PE=2 SV=1	-0.423428	0.179291
Contig3861	tr|I1JW21|I1JW21_SOYBN Uncharacterized protein OS=Glycine max GN=GLYMA_04G132900 PE=4 SV=1	-0.423254	0.179144
Contig8203	tr|I3SYI9|I3SYI9_MEDTR ATP synthase G subunit family protein OS=Medicago truncatula GN=MTR_8g101890 PE=2 SV=1	-0.423171	0.179074
Contig989	tr|I1KR56|I1KR56_SOYBN Uncharacterized protein OS=Glycine max GN=GLYMA_08G074900 PE=4 SV=1	-0.423065	0.178984
Contig679_2	PsCam012433 hit Medtr3te046560.1 : none	-0.423053	0.178974
Contig8184	tr|A0A072UTE2|A0A072UTE2_MEDTR GATA type zinc finger transcription factor family protein OS=Medicago truncatula GN=MTR_4g121110 PE=4 SV=1	-0.422859	0.17881
Contig8336	tr|G7JGP9|G7JGP9_MEDTR Cytosol aminopeptidase family protein OS=Medicago truncatula GN=MTR_4g130860 PE=3 SV=1	-0.422827	0.178783
PsCam029529	PsCam029529 hit TBL37-AT2G34070.1 : symbols:TBL37, TRICHOME BIREFRINGENCE-LIKE 37	-0.422694	0.17867
Contig7167	tr|G7J4E2|G7J4E2_MEDTR NAD(P)-binding rossmann-fold protein OS=Medicago truncatula GN=MTR_3g087860 PE=3 SV=1	-0.422529	0.17853
Contig982	tr|A0A0S3RUC2|A0A0S3RUC2_PHAAN 40S ribosomal protein S6 OS=Vigna angularis var. angularis GN=Vigan.04G152900 PE=3 SV=1	-0.422393	0.178416
PsCam060187	tr|A0A072UGE8|A0A072UGE8_MEDTR Formate dehydrogenase, mitochondrial OS=Medicago truncatula GN=MTR_6g007170 PE=3 SV=1	-0.422341	0.178372
Contig9847	tr|G7JBL9|G7JBL9_MEDTR 2-oxoisovalerate dehydrogenase E1 component, alpha subunit OS=Medicago truncatula GN=MTR_3g096390 PE=4 SV=1	-0.422041	0.178119
Contig6641	tr|A0A151U647|A0A151U647_CAJCA Putative receptor-like protein kinase At5g24010 family OS=Cajanus cajan GN=KK1_007455 PE=4 SV=1	-0.421991	0.178076
Contig8534	tr|A0A072VHJ7|A0A072VHJ7_MEDTR RNA recognition motif OS=Medicago truncatula GN=MTR_1g041735 PE=4 SV=1	-0.42199	0.178076
Contig7472	tr|A0A151S561|A0A151S561_CAJCA Uncharacterized protein OS=Cajanus cajan GN=KK1_028397 PE=4 SV=1	-0.421981	0.178068
Contig6451	tr|G7J7H6|G7J7H6_MEDTR Transcription factor Pcc1 OS=Medicago truncatula GN=MTR_3g091850 PE=4 SV=1	-0.421907	0.178006
TRINITY_DN13047_c0_g1_i1	tr|B7FL29|B7FL29_MEDTR 40S ribosomal protein S4 OS=Medicago truncatula GN=MTR_5g018940 PE=2 SV=1	-0.421806	0.177921
Contig10310	tr|B7FJB9|B7FJB9_MEDTR Anthranilate synthase component II OS=Medicago truncatula GN=MTR_1g033480 PE=2 SV=1	-0.421431	0.177604
Contig3792	tr|A0A072VM13|A0A072VM13_MEDTR ARID/bright DNA-binding domain protein OS=Medicago truncatula GN=MTR_1g073530 PE=4 SV=1	-0.421298	0.177492
Contig10239	tr|A0A151TM81|A0A151TM81_CAJCA Prohibitin-2 (Fragment) OS=Cajanus cajan GN=KK1_021756 PE=4 SV=1	-0.421252	0.177454
Contig10279	sp|Q29U70|I4OMT_MEDTR Isoflavone 4'-O-methyltransferase OS=Medicago truncatula GN=HI4'OMT PE=1 SV=1	-0.421214	0.177421
Contig9382	tr|A0A151TDH7|A0A151TDH7_CAJCA Uncharacterized protein OS=Cajanus cajan GN=KK1_019705 PE=4 SV=1	-0.421149	0.177367
Contig9330	tr|G7J2R6|G7J2R6_MEDTR 110 kDa 4SNc-tudor domain protein OS=Medicago truncatula GN=MTR_3g098420 PE=4 SV=1	-0.420905	0.177161
PsCam060094	tr|Q1RSH3|Q1RSH3_MEDTR GroEL-like chaperone, ATPase OS=Medicago truncatula GN=MTR_1g090140 PE=3 SV=1	-0.42068	0.176972
Contig10104	tr|A0A072VMJ0|A0A072VMJ0_MEDTR Pantothenate kinase OS=Medicago truncatula GN=MTR_1g076720 PE=4 SV=1	-0.420467	0.176793
Contig10070	tr|V7AFB6|V7AFB6_PHAVU Uncharacterized protein OS=Phaseolus vulgaris GN=PHAVU_011G076300g PE=3 SV=1	-0.420364	0.176706
Contig3877	tr|K7LBW0|K7LBW0_SOYBN 60S ribosomal protein L27 OS=Glycine max PE=3 SV=1	-0.420283	0.176637
Contig8575	tr|G7JXP7|G7JXP7_MEDTR Ubiquitin carboxy-terminal hydrolase OS=Medicago truncatula GN=MTR_5g032380 PE=4 SV=2	-0.420196	0.176565
Contig6679	tr|A0A151S5Y0|A0A151S5Y0_CAJCA Uncharacterized protein OS=Cajanus cajan GN=KK1_028008 PE=4 SV=1	-0.420156	0.176531
Contig5395	tr|G7J0C0|G7J0C0_MEDTR Aminoalcoholphosphotransferase OS=Medicago truncatula GN=MTR_3g009730 PE=3 SV=2	-0.419985	0.176387
Contig11571	tr|A0A151U8V7|A0A151U8V7_CAJCA Putative pre-mRNA-splicing factor ATP-dependent RNA helicase OS=Cajanus cajan GN=KK1_019966 PE=4 SV=1	-0.419972	0.176377
Contig6833	tr|G7L831|G7L831_MEDTR TCP-1/cpn60 chaperonin family protein OS=Medicago truncatula GN=MTR_8g088270 PE=3 SV=1	-0.419807	0.176238
Contig3807	tr|A0A072U8T6|A0A072U8T6_MEDTR Mediator of RNA polymerase II transcription subunit 36a OS=Medicago truncatula GN=MTR_6g047580 PE=3 SV=1	-0.419723	0.176168
Contig10989	tr|A0A151T0E4|A0A151T0E4_CAJCA Transforming growth factor-beta receptor-associated protein 1 isogeny OS=Cajanus cajan GN=KK1_022929 PE=4 SV=1	-0.419537	0.176012
Contig6117	tr|B7FH91|B7FH91_MEDTR 60S ribosomal L12-like protein OS=Medicago truncatula GN=MTR_4g059400 PE=2 SV=1	-0.41953	0.176005
Contig7942	tr|G7ZYK6|G7ZYK6_MEDTR Plant/F16B3-5 protein OS=Medicago truncatula GN=MTR_6g016780 PE=4 SV=1	-0.41941	0.175904
Contig11619	tr|G7JIJ7|G7JIJ7_MEDTR NOP56-like pre RNA processing ribonucleoprotein OS=Medicago truncatula GN=MTR_4g070910 PE=4 SV=1	-0.419292	0.175806
PsCam050461	tr|G7JKJ1|G7JKJ1_MEDTR Nucleolar protein,Nop52 protein OS=Medicago truncatula GN=MTR_4g133100 PE=4 SV=1	-0.419269	0.175787
PsCam056538	tr|A0A151TFN2|A0A151TFN2_CAJCA E3 ubiquitin-protein ligase Doa10 OS=Cajanus cajan GN=KK1_012072 PE=4 SV=1	-0.419164	0.175698
Contig1132	tr|G7I3M7|G7I3M7_MEDTR EF hand protein OS=Medicago truncatula GN=MTR_1g019670 PE=4 SV=1	-0.419132	0.175672
Contig7814	tr|G7I9V1|G7I9V1_MEDTR S-adenosyl-L-methionine-dependent methyltransferase OS=Medicago truncatula GN=MTR_1g015770 PE=4 SV=2	-0.41908	0.175628
Contig10683	tr|G7KTN7|G7KTN7_MEDTR Nitrogen fixation protein NifU OS=Medicago truncatula GN=MTR_7g109850 PE=2 SV=1	-0.419039	0.175594
PsCam006656	tr|A0A151RUD0|A0A151RUD0_CAJCA Putative urea active transporter 1 OS=Cajanus cajan GN=KK1_032312 PE=3 SV=1	-0.418955	0.175523
Contig5934	tr|I3S2M3|I3S2M3_MEDTR GTP-binding nuclear protein OS=Medicago truncatula GN=MTR_3g107707 PE=2 SV=1	-0.418921	0.175495
Contig6695	tr|A0A072UPW1|A0A072UPW1_MEDTR RNA polymerase-associated RTF1-like protein OS=Medicago truncatula GN=MTR_4g089070 PE=4 SV=1	-0.418916	0.17549
Contig3265	tr|I1L226|I1L226_SOYBN Uncharacterized protein OS=Glycine max GN=GLYMA_09G084800 PE=4 SV=1	-0.418862	0.175446
TRINITY_DN24424_c3_g5_i1	tr|A0A0B2Q2C3|A0A0B2Q2C3_GLYSO Magnesium-chelatase subunit H OS=Glycine soja GN=glysoja_040871 PE=4 SV=1	-0.418734	0.175338
Contig9561	tr|A0A151SPI4|A0A151SPI4_CAJCA Putative phenylalanyl-tRNA synthetase beta chain OS=Cajanus cajan GN=KK1_002997 PE=4 SV=1	-0.418734	0.175338
Contig5355	tr|A0A072VNA9|A0A072VNA9_MEDTR NRAMP metal ion transporter 6 OS=Medicago truncatula GN=MTR_2g104990 PE=3 SV=1	-0.418512	0.175152
Contig2689	tr|A0A072UPA7|A0A072UPA7_MEDTR Copper ion-binding protein, putative OS=Medicago truncatula GN=MTR_4g102330 PE=4 SV=1	-0.418107	0.174814
PsCam030880	tr|A0A0B2S313|A0A0B2S313_GLYSO Developmentally regulated G-protein 2 OS=Glycine soja GN=glysoja_020718 PE=4 SV=1	-0.418042	0.174759
PsCam054384	tr|A0A0R0E4B5|A0A0R0E4B5_SOYBN Elongation factor G, mitochondrial OS=Glycine max GN=GLYMA_U0161001 PE=3 SV=1	-0.418033	0.174751
Contig9951	tr|A0A072URH9|A0A072URH9_MEDTR Xyloglucan xylosyltransferase OS=Medicago truncatula GN=MTR_4g108940 PE=4 SV=1	-0.417783	0.174543
Contig10124	tr|G7J309|G7J309_MEDTR Histone chaperone domain CHZ protein OS=Medicago truncatula GN=MTR_3g072480 PE=4 SV=1	-0.417652	0.174434
Contig6216	tr|G7J870|G7J870_MEDTR Glucosamine-6-phosphate isomerase/6-phosphogluconolactonase OS=Medicago truncatula GN=MTR_3g092110 PE=4 SV=1	-0.41752	0.174323
TRINITY_DN24833_c1_g1_i1	tr|A0A0R0EEG8|A0A0R0EEG8_SOYBN Uncharacterized protein OS=Glycine max GN=GLYMA_U040800 PE=4 SV=1	-0.417405	0.174227
Contig9068	tr|A0A072USG7|A0A072USG7_MEDTR ATP-dependent RNA helicase OS=Medicago truncatula GN=MTR_4g134790 PE=4 SV=1	-0.417401	0.174224
Contig5244	tr|A0A072TQU5|A0A072TQU5_MEDTR Cyclic nucleotide-gated ion channel-like protein OS=Medicago truncatula GN=MTR_8g464570 PE=4 SV=1	-0.41726	0.174106
TRINITY_DN17744_c0_g1_i1	tr|G7I755|G7I755_MEDTR tRNA (Guanine-N(1))-methyltransferase, putative OS=Medicago truncatula GN=MTR_1g024920 PE=4 SV=1	-0.416806	0.173727
Contig1619	PsCam054438 hit C.cajan_10124 : C6SZ18_SOYBN Putative uncharacterized protein OS=Glycine max PE=4 SV=1	-0.416713	0.17365
PsCam045437	tr|A0A072TQ05|A0A072TQ05_MEDTR Inwardly rectifying potassium channel subunit OS=Medicago truncatula GN=MTR_8g446430 PE=4 SV=1	-0.416648	0.173595
TRINITY_DN566_c0_g1_i1	tr|G7KRK1|G7KRK1_MEDTR Thioredoxin OS=Medicago truncatula GN=MTR_7g080250 PE=4 SV=1	-0.416123	0.173158
Contig4905	tr|B7FGV1|B7FGV1_MEDTR Nuclear transcription factor Y subunit B OS=Medicago truncatula GN=MTR_1g072790 PE=2 SV=1	-0.41604	0.17309
Contig4797	tr|G7J2T9|G7J2T9_MEDTR GDP-mannose transporter GONST3 OS=Medicago truncatula GN=MTR_3g109070 PE=2 SV=1	-0.415749	0.172847
Contig516_2	tr|A0A072TFE0|A0A072TFE0_MEDTR Thioredoxin protein OS=Medicago truncatula GN=MTR_0332s0020 PE=4 SV=1	-0.415467	0.172613
Contig9412	tr|I1K5J7|I1K5J7_SOYBN Uncharacterized protein OS=Glycine max GN=GLYMA_05G239400 PE=4 SV=1	-0.41545	0.172599
PsCam021010	tr|G7IET7|G7IET7_MEDTR Zinc finger protein, putative OS=Medicago truncatula GN=MTR_1g106530 PE=4 SV=1	-0.415261	0.172442
TRINITY_DN21404_c0_g1_i1	uncharacterized RNA	-0.415248	0.172431
Contig7953	tr|Q9AXJ7|Q9AXJ7_MEDTR Phosphatase-like protein Mtc923 OS=Medicago truncatula GN=MTR_5g085870 PE=2 SV=1	-0.415189	0.172382
Contig2455	tr|A0A151S965|A0A151S965_CAJCA Phosphoenolpyruvate carboxylase OS=Cajanus cajan GN=KK1_026796 PE=3 SV=1	-0.415082	0.172293
PsCam053019	tr|G7KN51|G7KN51_MEDTR 40S ribosomal S7-like protein OS=Medicago truncatula GN=MTR_6g021670 PE=2 SV=1	-0.415066	0.17228
Contig38	tr|A0A0L9T5P7|A0A0L9T5P7_PHAAN Uncharacterized protein OS=Phaseolus angularis GN=LR48_Vigan205s006200 PE=4 SV=1	-0.415051	0.172267
Contig5209	tr|G7KWB7|G7KWB7_MEDTR Colon cancer-associated Mic1-like protein OS=Medicago truncatula GN=MTR_7g093740 PE=4 SV=1	-0.414662	0.171944
Contig405	tr|G7KYU2|G7KYU2_MEDTR Porin/voltage-dependent anion-selective channel protein OS=Medicago truncatula GN=MTR_7g009330 PE=4 SV=1	-0.41463	0.171918
Contig8271	tr|G7IA05|G7IA05_MEDTR Armadillo/beta-catenin-like repeat protein, putative OS=Medicago truncatula GN=MTR_1g031750 PE=4 SV=1	-0.414625	0.171914
Contig6714	tr|A0A072UF90|A0A072UF90_MEDTR Outward rectifying potassium channel protein OS=Medicago truncatula GN=MTR_5g091565 PE=4 SV=1	-0.414624	0.171913
Contig4240	tr|A0A072U103|A0A072U103_MEDTR Acetyl-CoA carboxylase, carboxyl transferase, alpha subunit OS=Medicago truncatula GN=MTR_7g066870 PE=3 SV=1	-0.414596	0.17189
Contig3881	tr|G7IUL4|G7IUL4_MEDTR 60S ribosomal L28-like protein OS=Medicago truncatula GN=MTR_2g100410 PE=4 SV=1	-0.414592	0.171887
Contig6916	tr|G7IP46|G7IP46_MEDTR Nucleoporin protein Ndc1-Nup OS=Medicago truncatula GN=MTR_2g018830 PE=4 SV=2	-0.414561	0.171861
Contig9181	tr|B0I559|B0I559_PHAVU Calcineurin B-like protein OS=Phaseolus vulgaris GN=PvCBL2 PE=2 SV=1	-0.414497	0.171807
Contig2659	tr|G7IFC0|G7IFC0_MEDTR Proline iminopeptidase OS=Medicago truncatula GN=MTR_2g010480 PE=2 SV=1	-0.41443	0.171753
PsCam052213	tr|G7IF49|G7IF49_MEDTR Ribosomal L22e family protein OS=Medicago truncatula GN=MTR_1g088450 PE=2 SV=1	-0.414381	0.171711
Contig5446	PsCam025858 hit LjChr1t3648 : , IPR018866:,	-0.414356	0.171691
TRINITY_DN38024_c0_g1_i1	tr|A0A072U465|A0A072U465_MEDTR mRNA-decapping enzyme-like protein OS=Medicago truncatula GN=MTR_7g105250 PE=4 SV=1	-0.414254	0.171606
Contig9860	tr|G8A1U1|G8A1U1_MEDTR LysM domain GPI-anchored protein OS=Medicago truncatula GN=MTR_4g094730 PE=4 SV=1	-0.414077	0.17146
TRINITY_DN13593_c0_g3_i1	PsCam055533 none	-0.414061	0.171447
Contig7020	tr|V7CNA4|V7CNA4_PHAVU Uncharacterized protein OS=Phaseolus vulgaris GN=PHAVU_002G187000g PE=4 SV=1	-0.413911	0.171323
Contig5610	tr|A0A072TH01|A0A072TH01_MEDTR Maltose excess protein OS=Medicago truncatula GN=MTR_0172s0020 PE=4 SV=1	-0.413888	0.171304
TRINITY_DN23253_c1_g1_i2	PsCam031380 hit C.cajan_24605 : B9HUD6_POPTR Predicted protein OS=Populus trichocarpa GN=POPTRDRAFT_814136 PE=3 SV=1	-0.413737	0.171179
Contig11415	tr|G7K3D2|G7K3D2_MEDTR Tropomyosin-like protein, putative OS=Medicago truncatula GN=MTR_5g091710 PE=4 SV=1	-0.413674	0.171126
Contig10148	tr|B7FK44|B7FK44_MEDTR Eukaryotic translation initiation factor 3 subunit F OS=Medicago truncatula GN=MTR_3g070190 PE=2 SV=1	-0.41364	0.171098
TRINITY_DN4368_c0_g1_i1	tr|G7J960|G7J960_MEDTR 3-ketoacyl-CoA synthase OS=Medicago truncatula GN=MTR_3g105550 PE=3 SV=1	-0.413223	0.170753
Contig2656	tr|A0A151RMH9|A0A151RMH9_CAJCA Alpha-mannosidase OS=Cajanus cajan GN=KK1_034782 PE=3 SV=1	-0.41313	0.170676
PsCam042282	tr|G7LDP4|G7LDP4_MEDTR ADP/ATP carrier protein OS=Medicago truncatula GN=MTR_8g036880 PE=3 SV=1	-0.413045	0.170606
Contig7703	tr|A0A072VN38|A0A072VN38_MEDTR Acetyltransferase component of pyruvate dehydrogenase complex OS=Medicago truncatula GN=MTR_1g091037 PE=3 SV=1	-0.412955	0.170532
Contig8144	tr|G7I2V8|G7I2V8_MEDTR Methyl-CpG-binding domain protein OS=Medicago truncatula GN=MTR_1g089750 PE=2 SV=1	-0.412894	0.170482
Contig1589	tr|A0A072VGS1|A0A072VGS1_MEDTR Sec14p-like phosphatidylinositol transfer family protein OS=Medicago truncatula GN=MTR_1g032580 PE=4 SV=1	-0.412884	0.170473
Contig11447	tr|G7LBH4|G7LBH4_MEDTR Aspartate-semialdehyde dehydrogenase OS=Medicago truncatula GN=MTR_8g105860 PE=3 SV=1	-0.412662	0.17029
Contig7961	tr|I3SF47|I3SF47_MEDTR TRAM, LAG1 and CLN8 (TLC) lipid-sensing domain protein OS=Medicago truncatula GN=MTR_3g063070 PE=2 SV=1	-0.412334	0.17002
Contig9267	tr|A0A151RUY7|A0A151RUY7_CAJCA Uncharacterized protein OS=Cajanus cajan GN=KK1_032080 PE=4 SV=1	-0.412308	0.169998
Contig3499	tr|Q2MGS1|Q2MGS1_MEDTR Alpha 1,4-glycosyltransferase family protein OS=Medicago truncatula GN=MTR_4g084060 PE=4 SV=1	-0.412125	0.169847
TRINITY_DN25140_c0_g1_i1	uncharacterized RNA	-0.41207	0.169802
Contig3365	tr|A0A072V498|A0A072V498_MEDTR Tobamovirus multiplication-like protein OS=Medicago truncatula GN=MTR_2g022880 PE=4 SV=1	-0.412047	0.169782
Contig11656	tr|G7KSW7|G7KSW7_MEDTR Ribosomal protein L7Ae/L30e/S12e/Gadd45 family protein OS=Medicago truncatula GN=MTR_7g021030 PE=2 SV=1	-0.41202	0.16976
Contig10073	tr|B7FL24|B7FL24_MEDTR Putative uncharacterized protein OS=Medicago truncatula PE=2 SV=1	-0.412	0.169744
Contig436_2	tr|I3S5L6|I3S5L6_MEDTR Cysteine proteinase inhibitor OS=Medicago truncatula GN=MTR_3g043750 PE=2 SV=1	-0.411853	0.169623
Contig7451	tr|A0A0R0K7P8|A0A0R0K7P8_SOYBN Uncharacterized protein OS=Glycine max GN=GLYMA_04G123900 PE=3 SV=1	-0.411791	0.169572
Contig5722	tr|A0A151SF13|A0A151SF13_CAJCA Tenascin OS=Cajanus cajan GN=KK1_024908 PE=4 SV=1	-0.411787	0.169569
Contig52_2	tr|C6SYC1|C6SYC1_SOYBN Putative uncharacterized protein OS=Glycine max GN=GLYMA_20G177700 PE=2 SV=1	-0.411753	0.169541
Contig1079	tr|A2Q3W4|A2Q3W4_MEDTR Dihydroflavonol 4-reductase-like protein OS=Medicago truncatula GN=MTR_7g074710 PE=2 SV=1	-0.411673	0.169474
PsCam025192	tr|I3T9M0|I3T9M0_MEDTR 60S ribosomal protein L35a-3 OS=Medicago truncatula GN=MTR_0699s0020 PE=2 SV=1	-0.411359	0.169216
TRINITY_DN21470_c0_g1_i1	tr|G7JRY6|G7JRY6_MEDTR Transducin/WD-40 repeat protein OS=Medicago truncatula GN=MTR_4g111810 PE=4 SV=1	-0.411169	0.16906
TRINITY_DN3852_c0_g1_i1	tr|A0A072UW47|A0A072UW47_MEDTR Purine permease OS=Medicago truncatula GN=MTR_3g058660 PE=4 SV=1	-0.411136	0.169033
Contig665	tr|G8A187|G8A187_MEDTR 40S ribosomal protein SA OS=Medicago truncatula GN=MTR_7g107400 PE=3 SV=1	-0.41105	0.168962
Contig787	tr|G7JXE1|G7JXE1_MEDTR Ribosomal protein OS=Medicago truncatula GN=MTR_5g012930 PE=3 SV=1	-0.410882	0.168824
Contig6694	tr|G7K396|G7K396_MEDTR NPR1/NIM1-like regulatory protein, putative OS=Medicago truncatula GN=MTR_5g090770 PE=4 SV=1	-0.410822	0.168775
Contig951	tr|I1KVR4|I1KVR4_SOYBN Calcium-transporting ATPase OS=Glycine max GN=GLYMA_08G222200 PE=3 SV=2	-0.410787	0.168746
TRINITY_DN20075_c0_g1_i1	tr|G7J4C7|G7J4C7_MEDTR DUF581 family protein OS=Medicago truncatula GN=MTR_3g087700 PE=2 SV=1	-0.410663	0.168644
Contig6016	tr|V7C7E3|V7C7E3_PHAVU Uncharacterized protein OS=Phaseolus vulgaris GN=PHAVU_004G164100g PE=4 SV=1	-0.410662	0.168644
Contig5858	tr|I3SMP7|I3SMP7_MEDTR Nucleic acid-binding, OB-fold-like protein OS=Medicago truncatula GN=MTR_2g090635 PE=2 SV=1	-0.410587	0.168581
Contig10648	tr|A0A072UPG1|A0A072UPG1_MEDTR U1 small nuclear ribonucleoprotein OS=Medicago truncatula GN=MTR_4g084990 PE=4 SV=1	-0.410447	0.168467
TRINITY_DN21187_c0_g2_i1	uncharacterized RNA	-0.410411	0.168437
Contig3223	tr|A0A151TN96|A0A151TN96_CAJCA Nucleolar complex protein 3 isogeny OS=Cajanus cajan GN=KK1_022129 PE=4 SV=1	-0.410383	0.168414
Contig7534	tr|A0A151SZB3|A0A151SZB3_CAJCA Thiamine biosynthesis protein thiC OS=Cajanus cajan GN=KK1_015591 PE=3 SV=1	-0.409922	0.168036
PsCam025051	tr|A0A072V9P8|A0A072V9P8_MEDTR Sulfate/bicarbonate/oxalate exchanger and transporter sat-1 OS=Medicago truncatula GN=MTR_3g073730 PE=3 SV=1	-0.409917	0.168032
Contig1293	tr|A0A072UTP5|A0A072UTP5_MEDTR ADP/ATP carrier protein OS=Medicago truncatula GN=MTR_3g028590 PE=3 SV=1	-0.409878	0.168
Contig696	tr|A0A072VKZ3|A0A072VKZ3_MEDTR Cellulose synthase-like protein D3 OS=Medicago truncatula GN=MTR_1g073740 PE=3 SV=1	-0.409863	0.167988
Contig2778	tr|I3S222|I3S222_MEDTR Fiber protein Fb34 OS=Medicago truncatula GN=MTR_4g089100 PE=2 SV=1	-0.409737	0.167884
Contig5806	tr|A0A072UAH3|A0A072UAH3_MEDTR 3,4-dihydroxy-2-butanone kinase, putative OS=Medicago truncatula GN=MTR_6g073003 PE=4 SV=1	-0.409463	0.16766
Contig9308	tr|I1M0W4|I1M0W4_SOYBN Uncharacterized protein OS=Glycine max GN=GLYMA_13G201700 PE=4 SV=2	-0.409443	0.167643
Contig8929	PsCam046425 hit C.cajan_10001 : B0BLB9_LOTJA CM0545.430.nc protein OS=Lotus japonicus GN=CM0545.430.nc PE=4 SV=1	-0.409434	0.167636
TRINITY_DN24301_c2_g2_i1	tr|I3S2G2|I3S2G2_MEDTR 40S ribosomal protein S26 OS=Medicago truncatula GN=MTR_5g097200 PE=2 SV=1	-0.409333	0.167554
Contig9541	tr|G7JHL9|G7JHL9_MEDTR LRR receptor-like kinase OS=Medicago truncatula GN=MTR_4g098740 PE=4 SV=2	-0.409311	0.167535
Contig4594	tr|A0A072VLZ0|A0A072VLZ0_MEDTR HIT zinc finger protein OS=Medicago truncatula GN=MTR_1g069150 PE=4 SV=1	-0.409264	0.167497
Contig9569	tr|A0A072UPJ9|A0A072UPJ9_MEDTR Apoptosis inhibitory protein 5 (API5) OS=Medicago truncatula GN=MTR_4g087935 PE=4 SV=1	-0.40924	0.167478
Contig2690	tr|G7JWN1|G7JWN1_MEDTR Amino acid kinase family protein OS=Medicago truncatula GN=MTR_5g042980 PE=4 SV=1	-0.409224	0.167465
Contig7173	tr|G7KPF3|G7KPF3_MEDTR Late embryogenesis abundant protein OS=Medicago truncatula GN=MTR_6g087880 PE=4 SV=1	-0.409095	0.167359
PsCam004846	tr|A0A072VDW9|A0A072VDW9_MEDTR TCP-1/cpn60 chaperonin family protein OS=Medicago truncatula GN=MTR_1g017390 PE=3 SV=1	-0.409086	0.167351
PsCam043459	tr|A0A072UKP4|A0A072UKP4_MEDTR NADH-ubiquinone oxidoreductase, putative OS=Medicago truncatula GN=MTR_6g053280 PE=4 SV=1	-0.408965	0.167253
Contig5253	tr|A0A072VBF4|A0A072VBF4_MEDTR Magnesium transporter MRS2-like protein OS=Medicago truncatula GN=MTR_2g084565 PE=4 SV=1	-0.40883	0.167142
Contig273	tr|G7JBH3|G7JBH3_MEDTR 50S ribosomal protein L17 OS=Medicago truncatula GN=MTR_3g095900 PE=2 SV=1	-0.408807	0.167123
Contig10927	tr|A0A072UT55|A0A072UT55_MEDTR 40S ribosomal protein S19-1 OS=Medicago truncatula GN=MTR_3g013635 PE=4 SV=1	-0.408612	0.166964
Contig8446	tr|G8A2F8|G8A2F8_MEDTR Peptide methionine sulfoxide reductase family protein OS=Medicago truncatula GN=MTR_3g075380 PE=2 SV=1	-0.408517	0.166886
Contig809	tr|G7KEZ1|G7KEZ1_MEDTR Isoflavone reductase-like protein OS=Medicago truncatula GN=MTR_5g020800 PE=4 SV=1	-0.408473	0.16685
PsCam001932	tr|G7JK13|G7JK13_MEDTR 30S ribosomal protein S9P OS=Medicago truncatula GN=MTR_4g085580 PE=2 SV=1	-0.408398	0.166789
Contig10136	tr|A0A072UPI3|A0A072UPI3_MEDTR Sucrose nonfermenting 1(SNF1)-related kinase OS=Medicago truncatula GN=MTR_4g099240 PE=3 SV=1	-0.408388	0.16678
Contig6371	tr|G7J4W9|G7J4W9_MEDTR Transmembrane protein, putative OS=Medicago truncatula GN=MTR_3g077500 PE=4 SV=2	-0.408328	0.166731
Contig7689	tr|A0A072VI64|A0A072VI64_MEDTR Guanine nucleotide-binding-like protein OS=Medicago truncatula GN=MTR_1g048030 PE=4 SV=1	-0.408251	0.166669
Contig7123	tr|G7JBP6|G7JBP6_MEDTR 50S ribosomal protein L4, bacterial/organelle protein OS=Medicago truncatula GN=MTR_3g107920 PE=3 SV=2	-0.408224	0.166647
Contig10133	tr|A0A0L9TL94|A0A0L9TL94_PHAAN Uncharacterized protein OS=Phaseolus angularis GN=LR48_Vigan01g047900 PE=3 SV=1	-0.408164	0.166598
TRINITY_DN23817_c0_g1_i1	PsCam052789 hit AT1G57860.1 : Translation protein SH3-like family protein	-0.407997	0.166461
Contig4844	tr|G7JXE1|G7JXE1_MEDTR Ribosomal protein OS=Medicago truncatula GN=MTR_5g012930 PE=3 SV=1	-0.407954	0.166427
TRINITY_DN22206_c0_g1_i1	tr|A0A072TM19|A0A072TM19_MEDTR 50S ribosomal protein L4, bacterial/organelle protein OS=Medicago truncatula GN=MTR_8g006995 PE=3 SV=1	-0.407886	0.166371
TRINITY_DN18834_c1_g1_i1	tr|I3SPQ1|I3SPQ1_MEDTR 60S ribosomal protein L32-1 OS=Medicago truncatula GN=MTR_7g053180 PE=2 SV=1	-0.407865	0.166354
Contig10474	tr|G7IP84|G7IP84_MEDTR Inositol monophosphatase family protein OS=Medicago truncatula GN=MTR_2g026060 PE=4 SV=1	-0.407545	0.166093
Contig7501	tr|A0A151T7Z7|A0A151T7Z7_CAJCA UDP-glucose:glycoprotein glucosyltransferase 1 OS=Cajanus cajan GN=KK1_017746 PE=4 SV=1	-0.407483	0.166043
Contig6005	tr|G7IUM8|G7IUM8_MEDTR Proteinaceous RNase P OS=Medicago truncatula GN=MTR_2g101360 PE=4 SV=1	-0.407451	0.166016
TRINITY_DN22772_c0_g1_i1	uncharacterized RNA	-0.407348	0.165932
Contig9679	tr|A0A072VFS9|A0A072VFS9_MEDTR RNA recognition motif protein OS=Medicago truncatula GN=MTR_1g026890 PE=4 SV=1	-0.407274	0.165872
PsCam007363	tr|A0A0S3SAC0|A0A0S3SAC0_PHAAN Uncharacterized protein OS=Vigna angularis var. angularis GN=Vigan.06G073500 PE=3 SV=1	-0.407256	0.165858
Contig9946	tr|G7JUZ7|G7JUZ7_MEDTR GTP-binding protein TypA/BipA OS=Medicago truncatula GN=MTR_4g079360 PE=4 SV=2	-0.406877	0.165549
PsCam026990	tr|A0A072UAU7|A0A072UAU7_MEDTR DNA replication factor CDT1-like protein OS=Medicago truncatula GN=MTR_6g077680 PE=4 SV=1	-0.406844	0.165522
Contig11091	tr|A0A151SE82|A0A151SE82_CAJCA Putative nuclear matrix constituent protein 1-like protein OS=Cajanus cajan GN=KK1_024966 PE=4 SV=1	-0.40648	0.165226
Contig10513	tr|A0A072U7C5|A0A072U7C5_MEDTR Transmembrane protein, putative OS=Medicago truncatula GN=MTR_6g033405 PE=4 SV=1	-0.406479	0.165225
Contig4813	tr|G7IAA1|G7IAA1_MEDTR PfkB family carbohydrate kinase OS=Medicago truncatula GN=MTR_1g064060 PE=4 SV=1	-0.406466	0.165215
Contig9511	tr|A0A072UC92|A0A072UC92_MEDTR White-brown-complex ABC transporter family protein, putative OS=Medicago truncatula GN=MTR_6g066240 PE=4 SV=1	-0.406386	0.16515
Contig3290	tr|G7LIT8|G7LIT8_MEDTR Signal recognition particle subunit SRP68 OS=Medicago truncatula GN=MTR_8g100110 PE=3 SV=1	-0.40637	0.165136
PsCam025523	tr|G7J5M2|G7J5M2_MEDTR Thylakoid lumenal 29.8 kDa protein OS=Medicago truncatula GN=MTR_3g089890 PE=4 SV=1	-0.406227	0.16502
Contig4835	tr|G7KGX1|G7KGX1_MEDTR 60S acidic ribosomal protein P0 OS=Medicago truncatula GN=MTR_5g082180 PE=3 SV=1	-0.40615	0.164958
PsCam022236	tr|B7FGN8|B7FGN8_MEDTR Ubiquitin-40S ribosomal S27a-like protein OS=Medicago truncatula GN=MTR_8g088060 PE=2 SV=1	-0.406098	0.164916
Contig7622	tr|I1K6U5|I1K6U5_SOYBN Uncharacterized protein OS=Glycine max GN=GLYMA_06G000200 PE=3 SV=1	-0.406037	0.164866
Contig1008	tr|B7FJH0|B7FJH0_MEDTR Prohibitin complex protein OS=Medicago truncatula GN=MTR_3g008250 PE=2 SV=1	-0.406035	0.164865
TRINITY_DN20353_c0_g1_i1	PsCam025901 hit MYB118-AT3G27785.1 : symbols:MYB118,ATMYB118,PGA37, myb domain protein 118	-0.405795	0.16467
Contig9730	tr|A5H2U6|A5H2U6_MEDTR High affinity inorganic phosphate transporter OS=Medicago truncatula GN=MTR_1g074930 PE=2 SV=1	-0.405719	0.164608
Contig10557	tr|G7JAH8|G7JAH8_MEDTR Adenine phosphoribosyltransferase-like protein OS=Medicago truncatula GN=MTR_3g106780 PE=3 SV=2	-0.40569	0.164585
TRINITY_DN22244_c0_g1_i1	tr|G7K1U1|G7K1U1_MEDTR CCAAT-binding factor OS=Medicago truncatula GN=MTR_5g078780 PE=4 SV=1	-0.405636	0.164541
Contig6187	tr|A0A072UH78|A0A072UH78_MEDTR Galactose oxidase/kelch repeat protein OS=Medicago truncatula GN=MTR_4g011900 PE=4 SV=1	-0.405617	0.164525
Contig5248	tr|A0A072V8B4|A0A072V8B4_MEDTR Reticulon-like protein OS=Medicago truncatula GN=MTR_2g460800 PE=4 SV=1	-0.405591	0.164504
Contig8611	tr|A0A072UYQ0|A0A072UYQ0_MEDTR Phosphoglycerate/bisphosphoglycerate mutase family protein OS=Medicago truncatula GN=MTR_3g074040 PE=3 SV=1	-0.405482	0.164416
Contig10163	tr|G7JRM8|G7JRM8_MEDTR DUF3411 domain protein OS=Medicago truncatula GN=MTR_4g077000 PE=4 SV=1	-0.405261	0.164237
PsCam042523	tr|I1JQD9|I1JQD9_SOYBN Eukaryotic translation initiation factor 3 subunit C OS=Glycine max GN=GLYMA_03G206400 PE=3 SV=1	-0.405146	0.164143
Contig9362	tr|K7N507|K7N507_SOYBN Uncharacterized protein OS=Glycine max GN=GLYMA_20G223300 PE=4 SV=1	-0.405141	0.16414
Contig8369	tr|G7L7X1|G7L7X1_MEDTR Type 2 acyl-CoA diacylglycerol acyltransferase OS=Medicago truncatula GN=MTR_8g072550 PE=4 SV=2	-0.405124	0.164126
Contig10735	tr|A0A0B2R2S3|A0A0B2R2S3_GLYSO Glycine-rich RNA-binding protein 2 OS=Glycine soja GN=glysoja_039321 PE=4 SV=1	-0.405078	0.164088
Contig8168	tr|I1JEZ8|I1JEZ8_SOYBN Uncharacterized protein OS=Glycine max GN=GLYMA_02G137600 PE=4 SV=1	-0.404972	0.164002
PsCam049457	tr|G7IA94|G7IA94_MEDTR Myb transcription factor OS=Medicago truncatula GN=MTR_1g063940 PE=4 SV=1	-0.4048	0.163863
Contig9494	tr|A0A072U677|A0A072U677_MEDTR Strubbelig-receptor family protein OS=Medicago truncatula GN=MTR_7g117520 PE=4 SV=1	-0.404595	0.163697
Contig8770	tr|G7I304|G7I304_MEDTR ATP-dependent 6-phosphofructokinase OS=Medicago truncatula GN=PFK PE=3 SV=1	-0.404586	0.16369
Contig3572	tr|A0A072TTW5|A0A072TTW5_MEDTR MFS transporter OS=Medicago truncatula GN=MTR_8g090285 PE=4 SV=1	-0.404534	0.163648
Contig10266	tr|G7KV94|G7KV94_MEDTR C2H2 type zf-met: zinc-finger protein OS=Medicago truncatula GN=MTR_7g082850 PE=4 SV=1	-0.404468	0.163594
Contig4207	tr|A0A151RZ46|A0A151RZ46_CAJCA Niemann-Pick C1 protein (Fragment) OS=Cajanus cajan GN=KK1_030558 PE=4 SV=1	-0.404459	0.163587
Contig9813	tr|G7J4R9|G7J4R9_MEDTR Serine/Threonine-kinase HT1-like protein OS=Medicago truncatula GN=MTR_3g076970 PE=3 SV=1	-0.404444	0.163575
PsCam033529	tr|I1KUV8|I1KUV8_SOYBN Uncharacterized protein OS=Glycine max GN=GLYMA_08G194600 PE=4 SV=2	-0.40433	0.163483
TRINITY_DN18818_c0_g1_i2	tr|G7JHA6|G7JHA6_MEDTR 2Fe-2S ferredoxin superfamily protein OS=Medicago truncatula GN=MTR_4g053120 PE=2 SV=2	-0.404208	0.163384
Contig4567	tr|I1LFK7|I1LFK7_SOYBN Uncharacterized protein OS=Glycine max GN=GLYMA_10G297300 PE=4 SV=1	-0.404151	0.163338
Contig7544	tr|A0A0R0E3R9|A0A0R0E3R9_SOYBN Uncharacterized protein OS=Glycine max GN=GLYMA_U029000 PE=4 SV=1	-0.404031	0.163241
Contig958	tr|A0A072VH76|A0A072VH76_MEDTR Protein phosphatase 2C ABI2-like protein OS=Medicago truncatula GN=MTR_2g040500 PE=3 SV=1	-0.403956	0.16318
PsCam052319	tr|A0A072TFE0|A0A072TFE0_MEDTR Thioredoxin protein OS=Medicago truncatula GN=MTR_0332s0020 PE=4 SV=1	-0.403907	0.163141
PsCam000347	tr|I1K642|I1K642_SOYBN Uncharacterized protein OS=Glycine max GN=GLYMA_05G222200 PE=4 SV=1	-0.403886	0.163124
Contig6602	tr|A0A072U4F2|A0A072U4F2_MEDTR TPR superfamily protein OS=Medicago truncatula GN=MTR_7g100328 PE=4 SV=1	-0.403841	0.163087
Contig10854	tr|G7J7W8|G7J7W8_MEDTR Cytochrome C oxidase biogenesis Cmc1-like protein OS=Medicago truncatula GN=MTR_3g064240 PE=4 SV=1	-0.403833	0.163081
Contig5705	tr|A0A072VBZ8|A0A072VBZ8_MEDTR DNA/RNA helicase OS=Medicago truncatula GN=MTR_2g084630 PE=4 SV=1	-0.403826	0.163075
Contig4174	tr|G7LEU2|G7LEU2_MEDTR U1 small nuclear ribonucleoprotein 70 kDa protein, putative OS=Medicago truncatula GN=MTR_8g077840 PE=4 SV=1	-0.403817	0.163068
TRINITY_DN22724_c0_g1_i2	uncharacterized RNA	-0.403744	0.163009
Contig888	tr|G7L1P0|G7L1P0_MEDTR p-loop nucleoside triphosphate hydrolase superfamily protein OS=Medicago truncatula GN=MTR_7g100530 PE=2 SV=1	-0.403397	0.162729
Contig4834	tr|G7JK61|G7JK61_MEDTR Nudix hydrolase-like protein OS=Medicago truncatula GN=MTR_4g101830 PE=4 SV=2	-0.403248	0.162609
Contig906	tr|I1K3D5|I1K3D5_SOYBN Uncharacterized protein OS=Glycine max GN=GLYMA_05G139300 PE=4 SV=1	-0.403066	0.162462
PsCam050620	tr|B7FJS4|B7FJS4_MEDTR Nucleosome/chromatin assembly factor group protein OS=Medicago truncatula GN=MTR_3g040400 PE=2 SV=1	-0.40301	0.162417
Contig780_2	PsCam025301 hit AT4G15740.1 : Calcium-dependent lipid-binding (CaLB domain) family protein	-0.402788	0.162238
Contig10609	tr|G7JLH0|G7JLH0_MEDTR Alanyl-tRNA synthetase OS=Medicago truncatula GN=MTR_4g119840 PE=4 SV=1	-0.402748	0.162206
Contig10837	tr|A0A072UBK5|A0A072UBK5_MEDTR Cytochrome b5-like heme/steroid-binding domain protein OS=Medicago truncatula GN=MTR_6g088690 PE=3 SV=1	-0.402659	0.162134
Contig6897	tr|A0A072TM56|A0A072TM56_MEDTR Lung seven transmembrane receptor family protein OS=Medicago truncatula GN=MTR_8g021310 PE=4 SV=1	-0.402549	0.162046
Contig10007	tr|G7LFF0|G7LFF0_MEDTR Uncharacterized protein OS=Medicago truncatula GN=MTR_8g063090 PE=4 SV=1	-0.402545	0.162042
PsCam054417	tr|A0A072TSZ4|A0A072TSZ4_MEDTR Signal recognition particle subunit SRP72 OS=Medicago truncatula GN=MTR_8g079990 PE=3 SV=1	-0.402429	0.161949
Contig7717	tr|A0A072U6R5|A0A072U6R5_MEDTR Eukaryotic translation initiation factor 3 subunit M OS=Medicago truncatula GN=MTR_6g015395 PE=3 SV=1	-0.402129	0.161708
Contig991	tr|I1MLB1|I1MLB1_SOYBN Uncharacterized protein OS=Glycine max GN=GLYMA_16G049600 PE=4 SV=2	-0.402064	0.161655
PsCam005281	tr|I3T063|I3T063_MEDTR Ribosomal protein L7Ae/L30e/S12e/Gadd45 family protein OS=Medicago truncatula GN=MTR_4g074260 PE=2 SV=1	-0.402039	0.161636
Contig3234	tr|G7IRZ8|G7IRZ8_MEDTR Protein DETOXIFICATION OS=Medicago truncatula GN=MTR_2g097900 PE=3 SV=1	-0.401648	0.161321
Contig9610	tr|G7J7J7|G7J7J7_MEDTR RuvB-like helicase OS=Medicago truncatula GN=MTR_3g104080 PE=3 SV=1	-0.401633	0.161309
Contig3982	tr|G7LEJ7|G7LEJ7_MEDTR Flavin-containing monooxygenase OS=Medicago truncatula GN=MTR_8g037910 PE=3 SV=1	-0.401389	0.161113
Contig5287	tr|B7FH64|B7FH64_MEDTR 40S ribosomal S3-like protein OS=Medicago truncatula GN=MTR_1g044660 PE=2 SV=1	-0.401252	0.161003
Contig3657	tr|I1MCL5|I1MCL5_SOYBN Uncharacterized protein OS=Glycine max GN=GLYMA_15G013000 PE=4 SV=1	-0.401227	0.160983
Contig3883	tr|I1J9E4|I1J9E4_SOYBN Uncharacterized protein OS=Glycine max GN=GLYMA_01G193800 PE=3 SV=1	-0.401148	0.16092
PsCam053115	tr|G7JW33|G7JW33_MEDTR 40S ribosomal S30-like protein OS=Medicago truncatula GN=MTR_4g100900 PE=4 SV=1	-0.401036	0.16083
Contig5811	tr|G7IYA9|G7IYA9_MEDTR Peptide/nitrate transporter plant OS=Medicago truncatula GN=MTR_3g005010 PE=4 SV=1	-0.401006	0.160806
Contig5270	tr|A0A072UKK0|A0A072UKK0_MEDTR Secretory carrier-associated membrane protein OS=Medicago truncatula GN=MTR_4g046110 PE=3 SV=1	-0.400978	0.160783
Contig9225	tr|G7JWW4|G7JWW4_MEDTR Carbohydrate-binding X8 domain protein OS=Medicago truncatula GN=MTR_5g044530 PE=4 SV=1	-0.400954	0.160764
Contig2792	tr|G7KDR6|G7KDR6_MEDTR RNA-binding (RRM/RBD/RNP motif) family protein OS=Medicago truncatula GN=MTR_5g030020 PE=4 SV=1	-0.400876	0.160701
Contig3440	tr|A0A072UPT8|A0A072UPT8_MEDTR LSD1-type zinc finger protein OS=Medicago truncatula GN=MTR_4g088850 PE=4 SV=1	-0.400804	0.160644
Contig10702	tr|Q2HUA9|Q2HUA9_MEDTR Embryo-specific 3 OS=Medicago truncatula GN=MTR_2g103670 PE=2 SV=1	-0.400643	0.160515
Contig1681	tr|G7J4X1|G7J4X1_MEDTR TRAM, LAG1 and CLN8 (TLC) lipid-sensing domain protein OS=Medicago truncatula GN=MTR_3g088060 PE=4 SV=1	-0.400479	0.160383
Contig9714	tr|G7I708|G7I708_MEDTR N-acetyl-gamma-glutamyl-phosphate reductase OS=Medicago truncatula GN=MTR_1g012540 PE=3 SV=1	-0.400389	0.160311
Contig7049	tr|A0A072V673|A0A072V673_MEDTR Membrane-associated salt-inducible protein OS=Medicago truncatula GN=MTR_2g022860 PE=4 SV=1	-0.400317	0.160254
TRINITY_DN13360_c0_g1_i1	tr|G7IAG7|G7IAG7_MEDTR Type I inositol-1,4,5-trisphosphate 5-phosphatase OS=Medicago truncatula GN=MTR_1g097690 PE=4 SV=2	-0.40031	0.160248
Contig318	tr|G7KAW7|G7KAW7_MEDTR rRNA-processing EBP2-like protein OS=Medicago truncatula GN=MTR_5g028350 PE=4 SV=2	-0.400275	0.16022
Contig5242	tr|V7B4Z6|V7B4Z6_PHAVU Elongation factor G, mitochondrial OS=Phaseolus vulgaris GN=PHAVU_008G157300g PE=3 SV=1	-0.400255	0.160204
Contig7765	tr|G7JNS2|G7JNS2_MEDTR NAD-dependent aldehyde dehydrogenase family protein OS=Medicago truncatula GN=MTR_4g106510 PE=3 SV=1	-0.400202	0.160161
Contig8044	tr|G7JL02|G7JL02_MEDTR Uncharacterized protein OS=Medicago truncatula GN=MTR_4g055420 PE=4 SV=1	-0.400086	0.160069
PsCam034571	tr|C6TAN4|C6TAN4_SOYBN Putative uncharacterized protein OS=Glycine max GN=GLYMA_15G255900 PE=2 SV=1	-0.39997	0.159976
PsCam035344	tr|A0A151TJC8|A0A151TJC8_CAJCA Protein transport protein Sec16B OS=Cajanus cajan GN=KK1_013487 PE=4 SV=1	-0.399761	0.159809
PsCam043007	tr|A0A072TTL6|A0A072TTL6_MEDTR Homeobox associated leucine zipper protein OS=Medicago truncatula GN=MTR_8g089895 PE=4 SV=1	-0.399717	0.159774
Contig7242	tr|A0A072TUR8|A0A072TUR8_MEDTR Rubber elongation factor protein OS=Medicago truncatula GN=MTR_8g080570 PE=4 SV=1	-0.3997	0.15976
PsCam051805	tr|G7KBY4|G7KBY4_MEDTR Eukaryotic translation initiation factor 3 subunit F OS=Medicago truncatula GN=MTR_5g082000 PE=3 SV=1	-0.399537	0.15963
PsCam052601	tr|I3S0D9|I3S0D9_MEDTR 60S acidic ribosomal protein OS=Medicago truncatula GN=MTR_8g024350 PE=2 SV=1	-0.399342	0.159474
Contig9867	tr|G7L432|G7L432_MEDTR Plant organelle RNA recognition domain protein OS=Medicago truncatula GN=MTR_7g117270 PE=4 SV=1	-0.399239	0.159392
Contig693_2	tr|A2Q5X9|A2Q5X9_MEDTR Cytochrome c, monohaem OS=Medicago truncatula GN=MTR_7g080803 PE=2 SV=1	-0.39918	0.159345
Contig9792	tr|A2Q3K9|A2Q3K9_MEDTR Guanylate kinase-like protein OS=Medicago truncatula GN=MTR_7g092020 PE=4 SV=1	-0.399144	0.159316
Contig10252	tr|G7LE92|G7LE92_MEDTR 1-aminocyclopropane-1-carboxylate deaminase, putative OS=Medicago truncatula GN=MTR_8g107670 PE=4 SV=1	-0.398982	0.159187
Contig8644	tr|I1LRH3|I1LRH3_SOYBN Uncharacterized protein OS=Glycine max GN=GLYMA_12G089700 PE=4 SV=1	-0.398937	0.159151
Contig6113	tr|G7JVD8|G7JVD8_MEDTR Phospholipid/glycerol acyltransferase family protein OS=Medicago truncatula GN=MTR_4g127910 PE=2 SV=1	-0.398899	0.159121
Contig10552	tr|A0A072V634|A0A072V634_MEDTR NAD(P)-binding rossmann-fold protein OS=Medicago truncatula GN=MTR_2g022600 PE=4 SV=1	-0.398886	0.15911
TRINITY_DN21124_c0_g1_i1	tr|B7FH51|B7FH51_MEDTR 60S ribosomal protein L27 OS=Medicago truncatula GN=MTR_2g006170 PE=2 SV=1	-0.398811	0.15905
Contig5343	tr|G7KCY5|G7KCY5_MEDTR DEAD-box ATP-dependent RNA helicase-like protein OS=Medicago truncatula GN=MTR_5g090120 PE=4 SV=2	-0.398746	0.158999
Contig11368	tr|V7BA94|V7BA94_PHAVU Uncharacterized protein OS=Phaseolus vulgaris GN=PHAVU_007G018500g PE=4 SV=1	-0.398736	0.15899
Contig8881	tr|A0A072U971|A0A072U971_MEDTR Global transcription factor group protein OS=Medicago truncatula GN=MTR_6g033375 PE=4 SV=1	-0.398694	0.158957
Contig9524	tr|G7L9Y4|G7L9Y4_MEDTR Serine/threonine-protein phosphatase OS=Medicago truncatula GN=MTR_8g023620 PE=4 SV=1	-0.398605	0.158886
Contig10344	tr|G7JUJ9|G7JUJ9_MEDTR 3-ketoacyl-CoA thiolase 2, peroxisomal-like protein OS=Medicago truncatula GN=MTR_4g022430 PE=3 SV=1	-0.39857	0.158858
Contig3031	tr|G7IIN9|G7IIN9_MEDTR Small nuclear ribonucleoprotein OS=Medicago truncatula GN=MTR_2g042700 PE=4 SV=1	-0.398468	0.158777
PsCam049466	tr|G7KTQ8|G7KTQ8_MEDTR Glycogen synthase kinase OS=Medicago truncatula GN=MTR_7g110060 PE=2 SV=2	-0.398461	0.158771
Contig3231	tr|I1JSW0|I1JSW0_SOYBN Uncharacterized protein OS=Glycine max GN=GLYMA_04G018100 PE=4 SV=1	-0.398444	0.158758
Contig9864	tr|A0A072TNB3|A0A072TNB3_MEDTR ATPase ASNA1 homolog OS=Medicago truncatula GN=MTR_8g032880 PE=3 SV=1	-0.39844	0.158755
PsCam051116	tr|I3S062|I3S062_MEDTR RNA-binding pno1-like protein OS=Medicago truncatula GN=MTR_3g061130 PE=2 SV=1	-0.398405	0.158727
Contig1427	PsCam049061 hit Medtr5g005890.1 : Heat shock 70 kDa protein 1 (AHRD V1 ***- Q7YQC6), contains Interpro domain(s) IPR013126 Heat shock protein 70 chr05_pseudomolecule_IMGAG_V3.5 424784-424230 F EGN_Mt100125 20100825	-0.398374	0.158702
TRINITY_DN17992_c0_g1_i1	tr|A0A072TK75|A0A072TK75_MEDTR Tripeptidyl peptidase II OS=Medicago truncatula GN=MTR_0025s0060 PE=4 SV=1	-0.398332	0.158668
Contig489	tr|A0A072UF41|A0A072UF41_MEDTR Indole-3-glycerol phosphate synthase OS=Medicago truncatula GN=MTR_5g084030 PE=3 SV=1	-0.398316	0.158655
Contig8619	tr|I3PA93|I3PA93_CAJCA Urease OS=Cajanus cajan PE=1 SV=1	-0.398283	0.15863
Contig7447	tr|G7JZV6|G7JZV6_MEDTR Pyruvate kinase OS=Medicago truncatula GN=MTR_5g014140 PE=3 SV=1	-0.39827	0.158619
Contig7103	tr|A0A072V5U1|A0A072V5U1_MEDTR 3-hydroxyisobutyryl-CoA hydrolase-like protein OS=Medicago truncatula GN=MTR_3g046330 PE=3 SV=1	-0.398128	0.158506
Contig7623	tr|G7JTV9|G7JTV9_MEDTR Putative rRNA methyltransferase OS=Medicago truncatula GN=MTR_4g078640 PE=3 SV=1	-0.398091	0.158477
Contig8068	tr|I1KVL0|I1KVL0_SOYBN 40S ribosomal protein S12 OS=Glycine max GN=GLYMA_08G217700 PE=3 SV=1	-0.398009	0.158411
Contig10232	tr|G7JJ87|G7JJ87_MEDTR Lactoylglutathione lyase-like protein OS=Medicago truncatula GN=MTR_4g132270 PE=4 SV=1	-0.397794	0.15824
PsCam043318	tr|A0A0B2RV66|A0A0B2RV66_GLYSO Transcription factor IIIA OS=Glycine soja GN=glysoja_003926 PE=4 SV=1	-0.397753	0.158208
Contig7691	tr|G7J2P6|G7J2P6_MEDTR Cleft lip and palate transmembrane protein OS=Medicago truncatula GN=MTR_3g098210 PE=4 SV=1	-0.39774	0.158197
Contig7996	tr|A0A072VD14|A0A072VD14_MEDTR Transcriptional regulatory plant protein, putative OS=Medicago truncatula GN=MTR_3g109620 PE=3 SV=1	-0.397625	0.158106
Contig61_2	tr|A0A151SKQ7|A0A151SKQ7_CAJCA Ribosomal protein L15 OS=Cajanus cajan GN=KK1_001590 PE=3 SV=1	-0.397444	0.157961
Contig4662	PsCam018588 hit Glyma03g15890.1|PACid:16251779 : PF12043,AT5G01030.1,unknown,protein	-0.397372	0.157904
Contig4824	tr|G7L1N2|G7L1N2_MEDTR Copper chaperone OS=Medicago truncatula GN=MTR_7g100450 PE=4 SV=1	-0.397349	0.157886
Contig5863	tr|G7KWU1|G7KWU1_MEDTR ACT domain protein OS=Medicago truncatula GN=MTR_7g024320 PE=4 SV=1	-0.397256	0.157812
Contig3459	PsCam006242 hit Glyma13g33390.1|PACid:16292473 : PF00225,PTHR16012,KOG0239,AT1G73860.1,ATP,binding,/,microtubule,motor	-0.397111	0.157697
Contig299_2	tr|A0A0L9UDN3|A0A0L9UDN3_PHAAN Uncharacterized protein OS=Phaseolus angularis GN=LR48_Vigan04g121300 PE=4 SV=1	-0.397099	0.157687
Contig653	PsCam002230 hit Glyma13g10720.1|PACid:16290244 : PF00168,PF08372,PTHR10024,AT5G17980.1,C2,domain-containing,protein	-0.397026	0.15763
Contig8556	tr|A0A151TJA4|A0A151TJA4_CAJCA E3 ubiquitin-protein ligase HOS1 OS=Cajanus cajan GN=KK1_013463 PE=4 SV=1	-0.396929	0.157552
TRINITY_DN22197_c0_g1_i2	PsCam026236 none	-0.396885	0.157518
TRINITY_DN13045_c0_g1_i1	tr|G7L2X5|G7L2X5_MEDTR Serine/threonine-protein phosphatase OS=Medicago truncatula GN=MTR_7g116380 PE=3 SV=1	-0.396772	0.157428
Contig9277	tr|K7KXX1|K7KXX1_SOYBN Uncharacterized protein OS=Glycine max PE=4 SV=1	-0.39674	0.157402
Contig928	tr|G7ITD9|G7ITD9_MEDTR Gamma-glutamylhydrolase OS=Medicago truncatula GN=MTR_2g075760 PE=4 SV=1	-0.396706	0.157375
TRINITY_DN13674_c0_g1_i1	tr|G7I9W3|G7I9W3_MEDTR Fructan exohydrolase OS=Medicago truncatula GN=MTR_1g015910 PE=3 SV=1	-0.396681	0.157355
TRINITY_DN11384_c0_g1_i1	PsCam022620 hit Glyma18g47240.1|PACid:16310710 : PF02826,PTHR10996,KOG0067,AT1G01510.1,AN,AN,(ANGUSTIFOLIA),,protein,binding	-0.396654	0.157335
Contig4403	tr|A0A0R0GNK5|A0A0R0GNK5_SOYBN Uncharacterized protein OS=Glycine max GN=GLYMA_13G146900 PE=4 SV=1	-0.396452	0.157174
Contig4236	tr|A0A072VBW0|A0A072VBW0_MEDTR General regulatory factor 2 OS=Medicago truncatula GN=MTR_2g091225 PE=3 SV=1	-0.396349	0.157092
Contig9485	tr|G7IF30|G7IF30_MEDTR Formate-tetrahydrofolate ligase OS=Medicago truncatula GN=MTR_1g116140 PE=3 SV=2	-0.396332	0.157079
Contig10273	tr|A0A072UVJ3|A0A072UVJ3_MEDTR Zinc finger protein OS=Medicago truncatula GN=MTR_3g052770 PE=4 SV=1	-0.396323	0.157072
Contig8860	tr|G7L8K4|G7L8K4_MEDTR Receptor-like kinase OS=Medicago truncatula GN=MTR_8g046290 PE=4 SV=2	-0.395976	0.156797
Contig7795	tr|G7ILW0|G7ILW0_MEDTR Serine hydroxymethyltransferase OS=Medicago truncatula GN=MTR_2g018290 PE=3 SV=1	-0.395885	0.156725
PsCam017139	tr|G7K4C5|G7K4C5_MEDTR Tubulin folding cofactor A OS=Medicago truncatula GN=MTR_5g094290 PE=4 SV=2	-0.395856	0.156702
TRINITY_DN23570_c1_g4_i2	uncharacterized RNA	-0.395674	0.156558
PsCam049906	tr|A0A072UU85|A0A072UU85_MEDTR 4-diphosphocytidyl-2-C-methyl-D-erythritol kinase OS=Medicago truncatula GN=MTR_3g437340 PE=3 SV=1	-0.395309	0.156269
PsCam051691	tr|G7K3I3|G7K3I3_MEDTR Geranylgeranyl pyrophosphate synthase OS=Medicago truncatula GN=MTR_5g092910 PE=4 SV=1	-0.395176	0.156164
PsCam038266	tr|A0A072VJ17|A0A072VJ17_MEDTR Glutathione S-transferase, amino-terminal domain protein OS=Medicago truncatula GN=MTR_1g059970 PE=4 SV=1	-0.395035	0.156053
Contig2953	tr|I3SMD1|I3SMD1_MEDTR Uncharacterized protein OS=Medicago truncatula PE=2 SV=1	-0.395033	0.156051
Contig3220	tr|G8A123|G8A123_MEDTR Protein transporter Sec23-like protein OS=Medicago truncatula GN=MTR_1g105605 PE=4 SV=1	-0.395015	0.156037
Contig6327	tr|A0A072V254|A0A072V254_MEDTR BRCT domain DNA repair protein OS=Medicago truncatula GN=MTR_3g105400 PE=4 SV=1	-0.394947	0.155983
TRINITY_DN14737_c0_g2_i1	uncharacterized RNA	-0.394899	0.155945
Contig7117	tr|A0A072TXD7|A0A072TXD7_MEDTR GDSL-like lipase/acylhydrolase OS=Medicago truncatula GN=MTR_7g033165 PE=4 SV=1	-0.39486	0.155915
Contig9911	tr|I1LVH6|I1LVH6_SOYBN Uncharacterized protein OS=Glycine max GN=GLYMA_12G241700 PE=4 SV=1	-0.39483	0.15589
Contig4660	PsCam018529 hit Medtr6g072050.1 : Cyclic nucleotide gated channel (AHRD V1 *-** A9CRE4_MALDO), contains Interpro domain(s) IPR000595 Cyclic nucleotide-binding chr06_pseudomolecule_IMGAG_V3.5 15282374-15293551 E EGN_Mt100125 20100825	-0.394826	0.155888
Contig11126	tr|G7KH96|G7KH96_MEDTR Tyrosine specific protein phosphatase family protein OS=Medicago truncatula GN=MTR_5g085300 PE=4 SV=1	-0.394794	0.155862
PsCam036864	tr|G7JU27|G7JU27_MEDTR Receptor lectin kinase OS=Medicago truncatula GN=MTR_4g093080 PE=3 SV=2	-0.394704	0.155791
Contig8266	tr|A0A151TVL2|A0A151TVL2_CAJCA Ubiquitin carboxyl-terminal hydrolase 12 OS=Cajanus cajan GN=KK1_010291 PE=3 SV=1	-0.394673	0.155767
Contig6266	tr|A0A151SXS0|A0A151SXS0_CAJCA Uncharacterized protein At2g41620 family OS=Cajanus cajan GN=KK1_015033 PE=4 SV=1	-0.394347	0.155509
Contig4022	tr|A0A151TTU9|A0A151TTU9_CAJCA Transcription initiation factor IIB OS=Cajanus cajan GN=KK1_009719 PE=4 SV=1	-0.39434	0.155504
Contig2524	tr|G7IFK2|G7IFK2_MEDTR Zinc finger protein OS=Medicago truncatula GN=MTR_2g020520 PE=4 SV=1	-0.394331	0.155497
TRINITY_DN22959_c0_g1_i1	uncharacterized RNA	-0.394309	0.15548
Contig5034	tr|I3TAV2|I3TAV2_MEDTR CCAAT-binding transcription factor OS=Medicago truncatula GN=NF-YA2 PE=2 SV=1	-0.394279	0.155456
PsCam034462	tr|K7KDF6|K7KDF6_SOYBN Serine/threonine-protein kinase OS=Glycine max GN=GLYMA_03G079500 PE=3 SV=1	-0.394126	0.155336
Contig9805	tr|A0A072V0J6|A0A072V0J6_MEDTR Galactose oxidase/kelch repeat protein OS=Medicago truncatula GN=MTR_3g073640 PE=4 SV=1	-0.39408	0.155299
Contig7745	tr|G7KWH1|G7KWH1_MEDTR Glucose-6-phosphate 1-dehydrogenase OS=Medicago truncatula GN=MTR_7g111760 PE=3 SV=1	-0.394067	0.155289
Contig8011	tr|G7JVC5|G7JVC5_MEDTR NADH-cytochrome b5 reductase OS=Medicago truncatula GN=MTR_4g114030 PE=3 SV=1	-0.394051	0.155277
Contig8499	tr|A0A151U025|A0A151U025_CAJCA Pattern formation protein EMB30 OS=Cajanus cajan GN=KK1_005238 PE=4 SV=1	-0.394003	0.155238
TRINITY_DN14068_c0_g1_i1	uncharacterized RNA	-0.39398	0.15522
Contig9096	tr|G7I5U5|G7I5U5_MEDTR BEL1-related homeotic protein OS=Medicago truncatula GN=MTR_1g023050 PE=4 SV=1	-0.393946	0.155194
Contig6687	tr|G7JGK2|G7JGK2_MEDTR Prephenate dehydrogenase OS=Medicago truncatula GN=MTR_4g115980 PE=4 SV=1	-0.393938	0.155187
Contig6689	tr|A0A072VYY2|A0A072VYY2_MEDTR Receptor-like kinase in in flowers protein OS=Medicago truncatula GN=MTR_1g089600 PE=4 SV=1	-0.393739	0.155031
TRINITY_DN40467_c0_g1_i1	tr|A0A072VLF0|A0A072VLF0_MEDTR 60S acidic ribosomal protein OS=Medicago truncatula GN=MTR_2g085085 PE=3 SV=1	-0.393658	0.154967
Contig9213	tr|G7JMW9|G7JMW9_MEDTR Heavy-metal-associated domain protein OS=Medicago truncatula GN=MTR_4g133900 PE=4 SV=1	-0.393606	0.154926
Contig724	tr|G7K7C0|G7K7C0_MEDTR 60S ribosomal protein L13a-4 OS=Medicago truncatula GN=MTR_5g083790 PE=3 SV=1	-0.393594	0.154916
Contig79	uncharacterized RNA	-0.39359	0.154913
Contig1082	tr|I1K5K3|I1K5K3_SOYBN Uncharacterized protein OS=Glycine max GN=GLYMA_05G239000 PE=3 SV=1	-0.393372	0.154742
Contig285	tr|K7MJZ7|K7MJZ7_SOYBN Uncharacterized protein OS=Glycine max GN=GLYMA_13G319500 PE=4 SV=1	-0.393315	0.154697
Contig4768	tr|I1L6H1|I1L6H1_SOYBN Uncharacterized protein OS=Glycine max GN=GLYMA_09G256700 PE=4 SV=1	-0.393268	0.15466
Contig11257	tr|G7L9N3|G7L9N3_MEDTR CAAX amino terminal protease family protein OS=Medicago truncatula GN=MTR_8g089550 PE=4 SV=1	-0.393033	0.154475
Contig11238	tr|G7JW80|G7JW80_MEDTR Ankyrin domain protein OS=Medicago truncatula GN=MTR_5g022050 PE=4 SV=1	-0.392802	0.154293
Contig3358	tr|G7IBY1|G7IBY1_MEDTR 60S ribosomal protein L3B OS=Medicago truncatula GN=MTR_1g098540 PE=3 SV=2	-0.39276	0.15426
Contig4379	tr|A0A072UTY1|A0A072UTY1_MEDTR Rhodanese-related sulfurtransferase OS=Medicago truncatula GN=MTR_3g006290 PE=4 SV=1	-0.392722	0.154231
Contig6126	tr|A0A151RRS9|A0A151RRS9_CAJCA U-box domain-containing protein 13 OS=Cajanus cajan GN=KK1_033243 PE=4 SV=1	-0.39271	0.154221
Contig3780	tr|G7KM25|G7KM25_MEDTR Nucleotide-diphospho-sugar transferase family protein OS=Medicago truncatula GN=MTR_6g081060 PE=4 SV=1	-0.392674	0.154193
Contig1259	tr|A0A151RCB2|A0A151RCB2_CAJCA DEAD-box ATP-dependent RNA helicase 38 OS=Cajanus cajan GN=KK1_038376 PE=4 SV=1	-0.392651	0.154175
PsCam033948	tr|A0A072U4Q0|A0A072U4Q0_MEDTR Pyruvate kinase OS=Medicago truncatula GN=MTR_6g004020 PE=3 SV=1	-0.39258	0.154119
Contig828	tr|A0A072TMJ9|A0A072TMJ9_MEDTR Non-specific phospholipase C4 OS=Medicago truncatula GN=MTR_8g010590 PE=4 SV=1	-0.392489	0.154048
Contig6946	tr|A0A072UV20|A0A072UV20_MEDTR Galactoside 2-alpha-L-fucosyltransferase-like protein OS=Medicago truncatula GN=MTR_3g037560 PE=4 SV=1	-0.392438	0.154007
Contig8844	tr|A0A072UQJ0|A0A072UQJ0_MEDTR RNA recognition motif OS=Medicago truncatula GN=MTR_4g113150 PE=4 SV=1	-0.392404	0.153981
PsCam033398	tr|G7J360|G7J360_MEDTR Lysine ketoglutarate reductase trans-splicing protein OS=Medicago truncatula GN=MTR_3g086610 PE=4 SV=1	-0.392372	0.153956
TRINITY_DN24672_c1_g1_i1	PsCam041221 hit OBP3-AT3G55370.3 : symbols:OBP3, OBF-binding protein 3	-0.392224	0.15384
Contig10828	tr|G7KPB8|G7KPB8_MEDTR Complex 1 LYR-like protein OS=Medicago truncatula GN=MTR_6g068850 PE=3 SV=1	-0.391968	0.153639
Contig6953	tr|A0A072TNJ4|A0A072TNJ4_MEDTR 1-aminocyclopropane-1-carboxylate oxidase-like protein OS=Medicago truncatula GN=MTR_8g028435 PE=3 SV=1	-0.39195	0.153625
PsCam006660	tr|A0A151TIF1|A0A151TIF1_CAJCA Succinate dehydrogenase [ubiquinone] flavoprotein subunit, mitochondrial OS=Cajanus cajan GN=KK1_013064 PE=3 SV=1	-0.391935	0.153613
Contig9559	tr|G7IHH7|G7IHH7_MEDTR Protein phosphatase 1 regulatory subunit SDS22 OS=Medicago truncatula GN=MTR_2g086950 PE=4 SV=1	-0.391892	0.153579
Contig7754	tr|G7K6P7|G7K6P7_MEDTR Arginine/serine-rich splicing factor OS=Medicago truncatula GN=MTR_5g017430 PE=4 SV=2	-0.391707	0.153435
Contig10418	tr|A0A072UVF3|A0A072UVF3_MEDTR Uncharacterized protein OS=Medicago truncatula GN=MTR_3g449200 PE=4 SV=1	-0.391673	0.153408
Contig8766	tr|A0A072UR85|A0A072UR85_MEDTR DUF21 domain plant protein OS=Medicago truncatula GN=MTR_4g117360 PE=4 SV=1	-0.3916	0.153351
Contig10004	tr|G7JWM6|G7JWM6_MEDTR Argininosuccinate synthase OS=Medicago truncatula GN=MTR_5g042880 PE=3 SV=1	-0.391509	0.153279
Contig4175	tr|G7JNJ5|G7JNJ5_MEDTR RNA recognition motif OS=Medicago truncatula GN=MTR_4g074930 PE=4 SV=1	-0.391491	0.153266
Contig4487	tr|A0A151RE59|A0A151RE59_CAJCA Uncharacterized protein OS=Cajanus cajan GN=KK1_037726 PE=4 SV=1	-0.391364	0.153165
PsCam017403	tr|A0A072UVM3|A0A072UVM3_MEDTR Glutathione S-transferase OS=Medicago truncatula GN=MTR_3g450790 PE=3 SV=1	-0.39132	0.153132
Contig732_2	PsCam028233 hit Medtr7g052150.1 : F-box/kelch-repeat protein At3g23880 (AHRD V1 ***- Q9LIR8), contains Interpro domain(s) IPR001810 Cyclin-like F-box chr07_pseudomolecule_IMGAG_V3.5 13563120-13564325 H EGN_Mt100125 20100825	-0.391255	0.15308
Contig6391	tr|A0A072V122|A0A072V122_MEDTR tRNA-binding region domain protein OS=Medicago truncatula GN=MTR_3g093870 PE=4 SV=1	-0.391157	0.153004
PsCam045971	tr|A0A072VM08|A0A072VM08_MEDTR PfkB family carbohydrate kinase OS=Medicago truncatula GN=MTR_1g069320 PE=4 SV=1	-0.39113	0.152983
Contig10187	tr|G7J6F8|G7J6F8_MEDTR Multiple division site protein, putative OS=Medicago truncatula GN=MTR_3g116050 PE=4 SV=1	-0.391034	0.152907
PsCam048867	tr|A0A072UT37|A0A072UT37_MEDTR Disease resistance protein (CC-NBS-LRR class) family protein OS=Medicago truncatula GN=MTR_3g012240 PE=3 SV=1	-0.390977	0.152863
Contig8759	tr|B7FNB2|B7FNB2_MEDTR TPR repeat protein OS=Medicago truncatula GN=MTR_3g065220 PE=2 SV=1	-0.390931	0.152827
PsCam050811	tr|A0A072VKS7|A0A072VKS7_MEDTR Alpha/beta fold hydrolase OS=Medicago truncatula GN=MTR_1g060150 PE=4 SV=1	-0.390837	0.152753
Contig9342	tr|K7MED3|K7MED3_SOYBN Ribosome biogenesis protein BOP1 homolog OS=Glycine max GN=GLYMA_16G003700 PE=3 SV=1	-0.390758	0.152692
Contig11458	tr|K7LKH7|K7LKH7_SOYBN Uncharacterized protein OS=Glycine max GN=GLYMA_10G202800 PE=4 SV=1	-0.3907	0.152647
Contig9314	tr|K7LWC6|K7LWC6_SOYBN Uncharacterized protein OS=Glycine max GN=GLYMA_12G220900 PE=4 SV=1	-0.390669	0.152622
Contig6734	tr|G7INN6|G7INN6_MEDTR TCP family transcription factor OS=Medicago truncatula GN=MTR_2g006150 PE=4 SV=1	-0.390606	0.152573
Contig6832	tr|G7I813|G7I813_MEDTR Heavy-metal-associated domain protein OS=Medicago truncatula GN=MTR_1g082650 PE=4 SV=1	-0.390473	0.152469
Contig9278	tr|A0A0R0GQW5|A0A0R0GQW5_SOYBN DNA-directed RNA polymerase subunit beta OS=Glycine max GN=GLYMA_13G192600 PE=3 SV=1	-0.390345	0.152369
Contig5208	PsCam023962 hit LjChr4t3649 : Aux/IAA-ARF-dimerisation, IPR011525:Aux/IAA-ARF-dimerisation,	-0.390291	0.152327
Contig8150	tr|A0A072VKD1|A0A072VKD1_MEDTR Peptidylprolyl isomerase OS=Medicago truncatula GN=MTR_1g061080 PE=4 SV=1	-0.390261	0.152304
Contig9912	tr|I1NBZ9|I1NBZ9_SOYBN Uncharacterized protein OS=Glycine max GN=GLYMA_19G235800 PE=4 SV=1	-0.390096	0.152175
Contig9409	tr|A0A072V2I3|A0A072V2I3_MEDTR Pumilio-like protein OS=Medicago truncatula GN=MTR_4g120470 PE=4 SV=1	-0.389877	0.152004
Contig1688	tr|B7FK55|B7FK55_MEDTR Isochorismatase hydrolase family protein OS=Medicago truncatula GN=MTR_4g093600 PE=2 SV=1	-0.389853	0.151985
Contig3496	tr|A0A072TXQ6|A0A072TXQ6_MEDTR Phosphoglucan phosphatase LSF1 OS=Medicago truncatula GN=MTR_7g034465 PE=4 SV=1	-0.389849	0.151982
PsCam024374	tr|I1NCU2|I1NCU2_SOYBN Uncharacterized protein OS=Glycine max GN=GLYMA_19G263500 PE=4 SV=1	-0.389847	0.15198
Contig241_2	tr|G7I893|G7I893_MEDTR Glutathione peroxidase OS=Medicago truncatula GN=MTR_1g014210 PE=2 SV=1	-0.389778	0.151927
Contig3235	tr|A0A151SBM6|A0A151SBM6_CAJCA Dipeptidyl peptidase family member 6 OS=Cajanus cajan GN=KK1_025961 PE=4 SV=1	-0.389762	0.151914
TRINITY_DN21480_c0_g1_i1	uncharacterized RNA	-0.389665	0.151839
Contig9396	tr|A0A072UN75|A0A072UN75_MEDTR Uncharacterized protein OS=Medicago truncatula GN=MTR_5g004630 PE=4 SV=1	-0.389646	0.151824
TRINITY_DN32156_c0_g1_i1	uncharacterized RNA	-0.389629	0.15181
PsCam052818	tr|G7KXA1|G7KXA1_MEDTR Transmembrane protein, putative OS=Medicago truncatula GN=MTR_7g084100 PE=4 SV=1	-0.389483	0.151697
Contig8211	tr|I1M4R7|I1M4R7_SOYBN Uncharacterized protein OS=Glycine max GN=GLYMA_10G045900 PE=3 SV=1	-0.389473	0.151689
Contig7220	tr|V7B7Y4|V7B7Y4_PHAVU Uncharacterized protein OS=Phaseolus vulgaris GN=PHAVU_008G157000g PE=4 SV=1	-0.389462	0.151681
TRINITY_DN14798_c0_g1_i1	tr|V7CHT6|V7CHT6_PHAVU Very-long-chain (3R)-3-hydroxyacyl-CoA dehydratase OS=Phaseolus vulgaris GN=PHAVU_003G289100g PE=3 SV=1	-0.389447	0.151669
TRINITY_DN23999_c0_g2_i1	tr|A0A151U6W0|A0A151U6W0_CAJCA 40S ribosomal protein S15a-1 OS=Cajanus cajan GN=KK1_004466 PE=3 SV=1	-0.389444	0.151667
Contig9651	tr|A0A072VJI1|A0A072VJI1_MEDTR Histidyl-tRNA synthetase OS=Medicago truncatula GN=MTR_1g057860 PE=3 SV=1	-0.389371	0.15161
Contig5265	tr|G7LCS5|G7LCS5_MEDTR Transducin/WD40 repeat protein OS=Medicago truncatula GN=MTR_7g108870 PE=4 SV=2	-0.389263	0.151526
Contig3021	tr|G7KF74|G7KF74_MEDTR 60S ribosomal L34-like protein OS=Medicago truncatula GN=MTR_5g040570 PE=2 SV=1	-0.389187	0.151467
PsCam033364	tr|G7KZ96|G7KZ96_MEDTR Serine/Threonine kinase family protein OS=Medicago truncatula GN=MTR_7g074610 PE=3 SV=1	-0.389053	0.151362
Contig6469	tr|I1KSP1|I1KSP1_SOYBN Uncharacterized protein OS=Glycine max GN=GLYMA_08G125500 PE=3 SV=1	-0.388911	0.151252
Contig7162	tr|A0A0B2R1H5|A0A0B2R1H5_GLYSO SAL1 phosphatase OS=Glycine soja GN=glysoja_018767 PE=4 SV=1	-0.388799	0.151165
PsCam013266	tr|G7L533|G7L533_MEDTR Uncharacterized protein OS=Medicago truncatula GN=MTR_7g118070 PE=4 SV=1	-0.388785	0.151154
Contig9921	tr|A0A072VVG3|A0A072VVG3_MEDTR Fructose-bisphosphate aldolase OS=Medicago truncatula GN=MTR_1g061050 PE=3 SV=1	-0.388586	0.150999
Contig10578	tr|G7I2W8|G7I2W8_MEDTR Uncharacterized protein OS=Medicago truncatula GN=MTR_1g089890 PE=4 SV=1	-0.388488	0.150923
PsCam054447	tr|A0A151SRX7|A0A151SRX7_CAJCA Putative glutamyl-tRNA synthetase, cytoplasmic OS=Cajanus cajan GN=KK1_003859 PE=3 SV=1	-0.388285	0.150765
Contig1018_2	tr|G7INF3|G7INF3_MEDTR Choline-phosphate cytidylyltransferase OS=Medicago truncatula GN=MTR_2g035810 PE=2 SV=1	-0.388064	0.150593
Contig3845	tr|A0A151SEC0|A0A151SEC0_CAJCA Uncharacterized protein OS=Cajanus cajan GN=KK1_025085 PE=4 SV=1	-0.38782	0.150404
Contig4444	tr|G7LAZ3|G7LAZ3_MEDTR Uncharacterized protein OS=Medicago truncatula GN=MTR_8g056180 PE=4 SV=1	-0.38755	0.150195
Contig7442	tr|A0A151S5A9|A0A151S5A9_CAJCA Callose synthase 1 OS=Cajanus cajan GN=KK1_028265 PE=4 SV=1	-0.387306	0.150006
TRINITY_DN9053_c0_g1_i1	tr|A0A072TWJ3|A0A072TWJ3_MEDTR Plastocyanin-like domain protein OS=Medicago truncatula GN=MTR_8g007020 PE=4 SV=1	-0.387185	0.149912
PsCam001525	tr|A0A072V5L7|A0A072V5L7_MEDTR Cyclin-dependent kinase OS=Medicago truncatula GN=MTR_2g032060 PE=3 SV=1	-0.387058	0.149814
Contig716	PsCam008038 hit Glyma20g38330.1|PACid:16318279 : PF01612,PTHR13620,KOG2207,AT1G56310.1,3\'-5\',exonuclease,domain-containing,protein	-0.386975	0.14975
TRINITY_DN10161_c0_g1_i1	PsCam009108 hit Medtr2g049080.1 : Pentatricopeptide repeat-containing protein At1g03540 (AHRD V1 *-*- Q9LR69), contains Interpro domain(s) IPR002885 Pentatricopeptide repeat chr02_pseudomolecule_IMGAG_V3.5 17151692-17155853 H EGN_Mt100125 20100825	-0.386943	0.149725
PsCam015077	tr|A0A151TLV7|A0A151TLV7_CAJCA Putative methionyl-tRNA synthetase OS=Cajanus cajan GN=KK1_021634 PE=3 SV=1	-0.386856	0.149657
TRINITY_DN19864_c0_g1_i1	tr|G7JLT2|G7JLT2_MEDTR 40S ribosomal protein S4 OS=Medicago truncatula GN=MTR_4g014590 PE=3 SV=1	-0.38685	0.149653
Contig3998	tr|K7MX82|K7MX82_SOYBN Uncharacterized protein OS=Glycine max PE=4 SV=1	-0.386771	0.149591
Contig6542	tr|K7KHM8|K7KHM8_SOYBN Uncharacterized protein OS=Glycine max GN=GLYMA_04G017400 PE=4 SV=1	-0.386696	0.149534
PsCam037028	tr|A0A072TWK7|A0A072TWK7_MEDTR Plant organelle RNA recognition domain protein OS=Medicago truncatula GN=MTR_7g018630 PE=4 SV=1	-0.386604	0.149462
Contig4886	tr|G7KGQ5|G7KGQ5_MEDTR Oxygen-evolving enhancer protein OS=Medicago truncatula GN=MTR_5g041910 PE=4 SV=1	-0.386517	0.149395
TRINITY_DN23460_c0_g1_i2	uncharacterized RNA	-0.38648	0.149367
Contig11127	tr|G7K5T4|G7K5T4_MEDTR U1 small nuclear ribonucleoprotein OS=Medicago truncatula GN=MTR_5g074430 PE=2 SV=1	-0.386475	0.149363
TRINITY_DN12664_c0_g1_i1	uncharacterized RNA	-0.386454	0.149346
PsCam010101	tr|A0A151T7I3|A0A151T7I3_CAJCA 60S ribosomal protein L26-1 OS=Cajanus cajan GN=KK1_017574 PE=3 SV=1	-0.386432	0.14933
Contig8314	tr|I1JJB5|I1JJB5_SOYBN Uncharacterized protein OS=Glycine max GN=GLYMA_02G292500 PE=4 SV=1	-0.386401	0.149306
Contig7184	tr|G7J8S0|G7J8S0_MEDTR RNA-binding (RRM/RBD/RNP motif) family protein OS=Medicago truncatula GN=MTR_3g065190 PE=4 SV=1	-0.386131	0.149097
Contig2797	tr|V7D292|V7D292_PHAVU Uncharacterized protein OS=Phaseolus vulgaris GN=PHAVU_001G267100g PE=4 SV=1	-0.386053	0.149037
Contig7778	tr|A0A072V3G8|A0A072V3G8_MEDTR AGC kinase OS=Medicago truncatula GN=MTR_3g104700 PE=4 SV=1	-0.385993	0.148991
TRINITY_DN19454_c0_g1_i4	tr|G7IF77|G7IF77_MEDTR Ribosome biogenesis protein Nop16 OS=Medicago truncatula GN=MTR_1g088670 PE=4 SV=1	-0.38595	0.148958
Contig9991	tr|A0A072U0L0|A0A072U0L0_MEDTR Bacteriochlorophyll synthase, putative OS=Medicago truncatula GN=MTR_7g069210 PE=4 SV=1	-0.385948	0.148956
Contig633_2	tr|A0A151RZH1|A0A151RZH1_CAJCA 40S ribosomal protein S9-2 OS=Cajanus cajan GN=KK1_001736 PE=3 SV=1	-0.385945	0.148953
Contig873	tr|G7J8C1|G7J8C1_MEDTR Protein phosphatase 2C OS=Medicago truncatula GN=MTR_3g104730 PE=4 SV=1	-0.385852	0.148882
Contig6276	tr|G7KEP0|G7KEP0_MEDTR Potyviral VPg interacting protein OS=Medicago truncatula GN=MTR_5g097360 PE=4 SV=1	-0.385842	0.148874
TRINITY_DN11981_c0_g1_i2	uncharacterized RNA	-0.385766	0.148815
Contig9265	tr|I1KTK7|I1KTK7_SOYBN Clustered mitochondria protein homolog OS=Glycine max GN=GLYMA_08G152400 PE=3 SV=2	-0.385688	0.148755
Contig2489	tr|A0A072TUT8|A0A072TUT8_MEDTR Phytoalexin deficient protein OS=Medicago truncatula GN=MTR_8g494200 PE=4 SV=1	-0.385681	0.14875
TRINITY_DN23216_c0_g5_i1	PsCam045248 hit Glyma20g22120.1|PACid:16316403 : PF00270,PF00271,PF08152,PF00098,PTHR10967,KOG0331,AT5G26742.1,emb1138,emb1138,(embryo,defective,1138),,ATP,binding,/,ATP-dependent,helicase/,RNA,binding,/,helicase/,nucleic,acid,binding,/,zinc,ion,binding	-0.385553	0.148651
TRINITY_DN33490_c0_g1_i1	uncharacterized RNA	-0.385384	0.148521
Contig4113	tr|I3S2G2|I3S2G2_MEDTR 40S ribosomal protein S26 OS=Medicago truncatula GN=MTR_5g097200 PE=2 SV=1	-0.385351	0.148496
Contig6566	tr|A0A151SVC0|A0A151SVC0_CAJCA Homeobox-leucine zipper protein HDG2 OS=Cajanus cajan GN=KK1_014158 PE=4 SV=1	-0.38532	0.148472
Contig8570	tr|A0A0B2Q5C1|A0A0B2Q5C1_GLYSO ATP-dependent zinc metalloprotease FTSH 2, chloroplastic OS=Glycine soja GN=glysoja_002828 PE=4 SV=1	-0.385281	0.148442
TRINITY_DN6604_c0_g1_i1	tr|A0A0B2Q4B0|A0A0B2Q4B0_GLYSO Serine--tRNA ligase OS=Glycine soja GN=glysoja_012106 PE=4 SV=1	-0.385233	0.148404
PsCam029358	tr|G7J667|G7J667_MEDTR Thiol-disulfide isomerase and thioredoxins protein OS=Medicago truncatula GN=MTR_3g090490 PE=2 SV=1	-0.385063	0.148274
Contig7114	tr|A0A0R0KW62|A0A0R0KW62_SOYBN Uncharacterized protein OS=Glycine max GN=GLYMA_03G179100 PE=4 SV=1	-0.384961	0.148195
Contig5041	tr|A0A072V8Z3|A0A072V8Z3_MEDTR Adenylate kinase OS=Medicago truncatula GN=MTR_2g461290 PE=3 SV=1	-0.384672	0.147972
Contig2604	tr|A0A072UMJ9|A0A072UMJ9_MEDTR PPR containing plant-like protein OS=Medicago truncatula GN=MTR_4g084940 PE=4 SV=1	-0.384611	0.147925
Contig1063	tr|G7KVN9|G7KVN9_MEDTR Cation diffusion facilitator family transporter OS=Medicago truncatula GN=MTR_7g022890 PE=4 SV=1	-0.384595	0.147913
Contig10406	tr|B7FND0|B7FND0_MEDTR YbaK/proline-tRNA ligase associated domain protein OS=Medicago truncatula GN=MTR_3g072620 PE=2 SV=1	-0.384533	0.147866
Contig10632	tr|A0A072V2I1|A0A072V2I1_MEDTR Dual specificity phosphatase domain protein OS=Medicago truncatula GN=MTR_3g094300 PE=4 SV=1	-0.384521	0.147857
Contig4657	tr|I3SLU4|I3SLU4_MEDTR DNA-directed RNA polymerase I, II OS=Medicago truncatula GN=MTR_7g066240 PE=2 SV=1	-0.38421	0.147617
TRINITY_DN24188_c1_g3_i1	tr|B7FGN8|B7FGN8_MEDTR Ubiquitin-40S ribosomal S27a-like protein OS=Medicago truncatula GN=MTR_8g088060 PE=2 SV=1	-0.384178	0.147592
Contig4881	PsCam021338 hit Glyma06g19770.1|PACid:16263543 : PF00400,PTHR22844,KOG0313,AT5G50120.1,transducin,family,protein,/,WD-40,repeat,family,protein	-0.384147	0.147569
Contig8080	tr|V7BHW8|V7BHW8_PHAVU Uncharacterized protein OS=Phaseolus vulgaris GN=PHAVU_007G125200g PE=4 SV=1	-0.384142	0.147565
Contig9717	tr|I3SB75|I3SB75_MEDTR Methionine aminopeptidase OS=Medicago truncatula PE=2 SV=1	-0.384086	0.147522
Contig2582	tr|G7L3C0|G7L3C0_MEDTR Protoporphyrinogen oxidase OS=Medicago truncatula GN=MTR_7g031310 PE=4 SV=1	-0.383881	0.147365
Contig11644	tr|G7JHL1|G7JHL1_MEDTR Antitermination NusB domain protein, putative OS=Medicago truncatula GN=MTR_4g083370 PE=4 SV=1	-0.383787	0.147292
Contig8210	tr|G7JK13|G7JK13_MEDTR 30S ribosomal protein S9P OS=Medicago truncatula GN=MTR_4g085580 PE=2 SV=1	-0.383786	0.147292
PsCam058918	tr|A0A072V9M7|A0A072V9M7_MEDTR Defensin MtDef1.1/MtDef1.2 OS=Medicago truncatula GN=MTR_2g079440 PE=4 SV=1	-0.38374	0.147256
Contig836	tr|B7FGW0|B7FGW0_MEDTR Uncharacterized protein OS=Medicago truncatula PE=2 SV=1	-0.383706	0.14723
PsCam046989	tr|B7FKB1|B7FKB1_MEDTR Nucleic acid-binding, OB-fold-like protein OS=Medicago truncatula GN=MTR_8g064590 PE=2 SV=1	-0.383675	0.147207
Contig970	tr|G7L3L0|G7L3L0_MEDTR 60S ribosomal L8-like protein OS=Medicago truncatula GN=MTR_7g076940 PE=2 SV=1	-0.383674	0.147206
PsCam023140	tr|A0A072VQV6|A0A072VQV6_MEDTR Eukaryotic aspartyl protease family protein OS=Medicago truncatula GN=MTR_1g029810 PE=3 SV=1	-0.383636	0.147176
Contig2935	tr|G7ISE9|G7ISE9_MEDTR Nucleic acid-binding, OB-fold-like protein OS=Medicago truncatula GN=MTR_2g014360 PE=2 SV=1	-0.383602	0.14715
Contig10323	tr|G7J8V5|G7J8V5_MEDTR 50S ribosomal protein L13 OS=Medicago truncatula GN=MTR_3g082760 PE=3 SV=2	-0.383521	0.147088
Contig4080	tr|I1LYD3|I1LYD3_SOYBN Uncharacterized protein OS=Glycine max PE=4 SV=2	-0.383453	0.147036
Contig2944	tr|G7I684|G7I684_MEDTR ER membrane protein complex subunit-like protein OS=Medicago truncatula GN=MTR_1g079890 PE=2 SV=1	-0.383353	0.146959
Contig965	tr|G7J3B9|G7J3B9_MEDTR Import inner membrane translocase protein OS=Medicago truncatula GN=MTR_3g098820 PE=2 SV=1	-0.383299	0.146918
Contig7436	tr|G7JNU4|G7JNU4_MEDTR Serine endopeptidase degp2 protein, putative OS=Medicago truncatula GN=MTR_4g106730 PE=4 SV=1	-0.383292	0.146913
Contig8023	tr|G7KRI7|G7KRI7_MEDTR Isopentenyl-diphosphate delta-isomerase OS=Medicago truncatula GN=MTR_7g080060 PE=4 SV=1	-0.383239	0.146872
Contig10732	tr|G7IID6|G7IID6_MEDTR Glutaredoxin C4 OS=Medicago truncatula GN=MTR_2g038560 PE=4 SV=1	-0.383204	0.146845
Contig451	tr|G7JSY9|G7JSY9_MEDTR F-box/RNI superfamily protein OS=Medicago truncatula GN=MTR_4g092440 PE=4 SV=2	-0.383159	0.146811
PsCam039495	tr|G7JBM9|G7JBM9_MEDTR Rare lipoprotein A-like double-psi beta-barrel protein OS=Medicago truncatula GN=MTR_3g107770 PE=4 SV=1	-0.383077	0.146748
PsCam047319	PsCam047319 none	-0.383064	0.146738
Contig9151	tr|A0A072UIZ0|A0A072UIZ0_MEDTR Strictosidine synthase family protein OS=Medicago truncatula GN=MTR_4g050190 PE=4 SV=1	-0.383052	0.146728
Contig6031	tr|G7JEX0|G7JEX0_MEDTR Membrane-associated 30 kDa protein OS=Medicago truncatula GN=MTR_4g068210 PE=2 SV=1	-0.383007	0.146695
Contig7675	tr|A0A072VDW9|A0A072VDW9_MEDTR TCP-1/cpn60 chaperonin family protein OS=Medicago truncatula GN=MTR_1g017390 PE=3 SV=1	-0.38298	0.146674
Contig5837	tr|A0A072U9S6|A0A072U9S6_MEDTR Ethylene response factor OS=Medicago truncatula GN=MTR_7g055857 PE=4 SV=1	-0.382974	0.146669
Contig6759	tr|G7KJG0|G7KJG0_MEDTR Peptide/nitrate transporter plant-like protein OS=Medicago truncatula GN=MTR_6g008690 PE=4 SV=2	-0.38284	0.146567
Contig7070	tr|A0A072VJW3|A0A072VJW3_MEDTR Pectate lyase OS=Medicago truncatula GN=MTR_1g067450 PE=3 SV=1	-0.382828	0.146558
Contig8933	tr|G7II91|G7II91_MEDTR NADH-ubiquinone oxidoreductase 24 kDa subunit, putative OS=Medicago truncatula GN=MTR_2g104110 PE=4 SV=1	-0.382736	0.146487
TRINITY_DN21795_c0_g1_i1	uncharacterized RNA	-0.38267	0.146436
PsCam000750	tr|G7J328|G7J328_MEDTR Phosphatidylinositol-4-phosphate 5-kinase OS=Medicago truncatula GN=MTR_3g072650 PE=4 SV=1	-0.382617	0.146396
Contig10517	tr|G7KKV5|G7KKV5_MEDTR Reticulon-like protein OS=Medicago truncatula GN=MTR_6g012460 PE=4 SV=1	-0.382373	0.146209
Contig2481	tr|A0A072U0V9|A0A072U0V9_MEDTR Laccase OS=Medicago truncatula GN=MTR_7g065980 PE=3 SV=1	-0.382354	0.146194
Contig3688	tr|I1JWX8|I1JWX8_SOYBN Uncharacterized protein OS=Glycine max GN=GLYMA_04G173000 PE=4 SV=2	-0.382131	0.146024
Contig3656	tr|A0A072UP32|A0A072UP32_MEDTR Calcineurin B-like molecule protein OS=Medicago truncatula GN=MTR_4g099210 PE=4 SV=1	-0.382039	0.145954
Contig10896	tr|G7LBD3|G7LBD3_MEDTR Small nuclear ribonucleoprotein OS=Medicago truncatula GN=MTR_8g092200 PE=2 SV=1	-0.381941	0.145879
TRINITY_DN13561_c0_g1_i1	tr|G7JTA4|G7JTA4_MEDTR SRP40, carboxy-terminal domain protein OS=Medicago truncatula GN=MTR_4g127160 PE=2 SV=2	-0.38183	0.145794
TRINITY_DN11416_c0_g1_i1	tr|I3SU63|I3SU63_MEDTR Fructose-bisphosphate aldolase OS=Medicago truncatula GN=MTR_5g069055 PE=2 SV=1	-0.38178	0.145756
Contig6320	tr|A0A072VB81|A0A072VB81_MEDTR Vacuolar protein sorting-associated protein OS=Medicago truncatula GN=MTR_3g090170 PE=3 SV=1	-0.381705	0.145698
PsCam014835	tr|A0A072V2K9|A0A072V2K9_MEDTR Early nodulin 93 OS=Medicago truncatula GN=MTR_3g110390 PE=4 SV=1	-0.381666	0.145669
PsCam036391	tr|G7JNK9|G7JNK9_MEDTR Sas10/U3 ribonucleoprotein (UTP) family protein, putative OS=Medicago truncatula GN=MTR_4g087270 PE=4 SV=1	-0.381568	0.145594
Contig10680	tr|A0A0L9TSJ6|A0A0L9TSJ6_PHAAN Acyl carrier protein OS=Phaseolus angularis GN=LR48_Vigan01g311400 PE=3 SV=1	-0.381559	0.145587
Contig9515	tr|G7IBB8|G7IBB8_MEDTR Transducin/WD-like repeat-protein OS=Medicago truncatula GN=MTR_1g017880 PE=4 SV=1	-0.381536	0.14557
TRINITY_DN20592_c0_g1_i1	tr|G7JBG6|G7JBG6_MEDTR Lipid transfer protein OS=Medicago truncatula GN=MTR_3g085210 PE=3 SV=1	-0.381501	0.145543
Contig2626	tr|G7II37|G7II37_MEDTR Regulator of Vps4 activity in the MVB pathway protein OS=Medicago truncatula GN=MTR_2g102030 PE=4 SV=1	-0.381378	0.145449
PsCam028119	PsCam028119 hit Medtr8g106690.1 : Unknown Protein (AHRD V1) chr08_pseudomolecule_IMGAG_V3.5 31931732-31929411 F EGN_Mt100125 20100825	-0.381172	0.145292
PsCam008785	PsCam008785 hit Medtr7te077140.1 : none	-0.381144	0.145271
Contig363	tr|G7K3S2|G7K3S2_MEDTR 12-oxophytodienoate reductase-like protein OS=Medicago truncatula GN=MTR_5g006780 PE=4 SV=1	-0.381095	0.145234
Contig11541	PsCam058536 none	-0.381045	0.145195
Contig725_2	PsCam050955 none	-0.381029	0.145183
Contig9970	tr|A0A072VL21|A0A072VL21_MEDTR Rho termination factor, putative OS=Medicago truncatula GN=MTR_1g069855 PE=4 SV=1	-0.38099	0.145153
Contig7088	tr|G7IKA5|G7IKA5_MEDTR GDSL-like lipase/acylhydrolase OS=Medicago truncatula GN=MTR_2g015580 PE=4 SV=1	-0.380931	0.145108
TRINITY_DN15552_c0_g1_i1	tr|I3SV34|I3SV34_MEDTR Uncharacterized protein OS=Medicago truncatula PE=2 SV=1	-0.380872	0.145064
Contig304	tr|A0A072UMR5|A0A072UMR5_MEDTR WEB family plant protein OS=Medicago truncatula GN=MTR_4g478190 PE=4 SV=1	-0.380858	0.145053
Contig5881	tr|A0A072VPG5|A0A072VPG5_MEDTR Transmembrane protein OS=Medicago truncatula GN=MTR_1g096320 PE=4 SV=1	-0.380708	0.144939
TRINITY_DN14247_c0_g1_i1	tr|I1MJC1|I1MJC1_SOYBN Uncharacterized protein OS=Glycine max GN=GLYMA_15G261200 PE=4 SV=1	-0.380656	0.144899
TRINITY_DN7636_c0_g1_i1	tr|G7JKF2|G7JKF2_MEDTR Pyrophosphate--fructose 6-phosphate 1-phosphotransferase subunit beta OS=Medicago truncatula GN=PFP-BETA PE=3 SV=1	-0.380638	0.144885
TRINITY_DN21712_c0_g1_i1	tr|A0A0R0JKX7|A0A0R0JKX7_SOYBN Uncharacterized protein OS=Glycine max GN=GLYMA_06G069200 PE=4 SV=1	-0.380564	0.144829
Contig8122	tr|G7KY52|G7KY52_MEDTR Elongation factor P (EF-P), putative OS=Medicago truncatula GN=MTR_7g073250 PE=3 SV=1	-0.380557	0.144824
Contig3652	PsCam007336 hit Glyma04g01810.1|PACid:16254514 : PF04564,PF00514,PF02985,PTHR22849,AT1G20780.1,SAUL1,SAUL1,(SENESCENCE-ASSOCIATED,E3,UBIQUITIN,LIGASE,1),,ubiquitin-protein,ligase	-0.380539	0.14481
Contig9371	tr|A0A151RAX1|A0A151RAX1_CAJCA Pre-rRNA-processing protein esf1 OS=Cajanus cajan GN=KK1_038886 PE=4 SV=1	-0.380457	0.144747
Contig8669	tr|A0A0S3R7S6|A0A0S3R7S6_PHAAN Uncharacterized protein OS=Vigna angularis var. angularis GN=Vigan.01G460000 PE=4 SV=1	-0.380401	0.144705
TRINITY_DN10855_c0_g1_i1	tr|B7FMX7|B7FMX7_MEDTR 60S acidic ribosomal protein OS=Medicago truncatula GN=MTR_0227s0020 PE=2 SV=1	-0.380352	0.144668
TRINITY_DN16886_c0_g1_i1	uncharacterized RNA	-0.380292	0.144622
Contig10193	tr|A0A072TNM1|A0A072TNM1_MEDTR 3-methyl-2-oxobutanoate hydroxymethyltransferase OS=Medicago truncatula GN=MTR_8g028555 PE=3 SV=1	-0.380152	0.144516
PsCam005718	PsCam005718 hit AT2G02780.1 : Leucine-rich repeat protein kinase family protein	-0.380063	0.144448
PsCam005426	tr|I3S1F8|I3S1F8_MEDTR C2H2-type zinc finger protein OS=Medicago truncatula GN=MTR_1g063190 PE=2 SV=1	-0.380061	0.144446
Contig293	tr|B0M1A2|B0M1A2_SOYBN Peroxisomal glycolate oxidase OS=Glycine max PE=2 SV=1	-0.380056	0.144443
Contig1602	tr|G7K669|G7K669_MEDTR 60S ribosomal protein L6 OS=Medicago truncatula GN=MTR_5g068780 PE=4 SV=1	-0.380009	0.144407
TRINITY_DN9499_c0_g1_i2	tr|G7JJX1|G7JJX1_MEDTR Polyol/monosaccharide transporter 1 OS=Medicago truncatula GN=MTR_4g072030 PE=3 SV=1	-0.379907	0.144329
Contig8633	tr|K7M9U9|K7M9U9_SOYBN Uncharacterized protein OS=Glycine max PE=4 SV=1	-0.379905	0.144328
Contig7810	tr|I1KYI0|I1KYI0_SOYBN Uncharacterized protein OS=Glycine max GN=GLYMA_08G327400 PE=4 SV=1	-0.379864	0.144297
Contig4722	tr|G7L9S9|G7L9S9_MEDTR Cytoplasmic phosphoglucomutase OS=Medicago truncatula GN=MTR_8g104540 PE=3 SV=1	-0.379852	0.144288
Contig8007	tr|G7IRB7|G7IRB7_MEDTR RNA-binding S4 domain protein OS=Medicago truncatula GN=MTR_2g085340 PE=4 SV=1	-0.379816	0.14426
Contig8229	tr|A0A072ULT2|A0A072ULT2_MEDTR NADH ubiquinone oxidoreductase 13 kDa-like subunit OS=Medicago truncatula GN=MTR_4g077807 PE=4 SV=1	-0.379764	0.144221
PsCam012926	tr|G7JM14|G7JM14_MEDTR U2 snRNP auxilliary factor, large subunit, splicing factor OS=Medicago truncatula GN=MTR_4g031680 PE=4 SV=2	-0.379735	0.144198
Contig2687	tr|I3T146|I3T146_MEDTR COP9 signalosome complex subunit 6a OS=Medicago truncatula GN=MTR_3g009270 PE=2 SV=1	-0.379695	0.144168
Contig7600	tr|I1KZF2|I1KZF2_SOYBN Uncharacterized protein OS=Glycine max GN=GLYMA_08G359600 PE=4 SV=2	-0.379506	0.144025
Contig10943	tr|A0A151S2B9|A0A151S2B9_CAJCA WW domain-binding protein 4 OS=Cajanus cajan GN=KK1_029355 PE=4 SV=1	-0.379506	0.144025
PsCam052394	tr|G7J1S6|G7J1S6_MEDTR Thioredoxin-like protein OS=Medicago truncatula GN=MTR_3g027090 PE=2 SV=1	-0.379493	0.144015
Contig11734	tr|G7L808|G7L808_MEDTR Clathrin-binding protein OS=Medicago truncatula GN=MTR_8g087990 PE=4 SV=1	-0.379201	0.143793
Contig3743	tr|A0A151T6B4|A0A151T6B4_CAJCA Vacuolar protein sorting-associated protein 53 isogeny OS=Cajanus cajan GN=KK1_017126 PE=4 SV=1	-0.379087	0.143707
Contig10661	tr|I3S5G6|I3S5G6_MEDTR Uncharacterized protein OS=Medicago truncatula PE=2 SV=1	-0.378946	0.1436
PsCam025641	tr|G7IKU2|G7IKU2_MEDTR CCAAT-binding transcription factor OS=Medicago truncatula GN=NF-YA6 PE=2 SV=1	-0.37888	0.14355
TRINITY_DN24737_c0_g2_i1	uncharacterized RNA	-0.378865	0.143538
Contig8325	tr|G7JHJ3|G7JHJ3_MEDTR Asparagine synthase OS=Medicago truncatula GN=MTR_4g083180 PE=4 SV=1	-0.378607	0.143343
Contig767_2	tr|A0A072TMG8|A0A072TMG8_MEDTR Grave disease carrier protein OS=Medicago truncatula GN=MTR_8g027975 PE=3 SV=1	-0.378482	0.143249
Contig10733	tr|A0A072UFK1|A0A072UFK1_MEDTR YGGT family protein OS=Medicago truncatula GN=MTR_4g005520 PE=4 SV=1	-0.378411	0.143195
Contig7476	tr|A0A072UZZ1|A0A072UZZ1_MEDTR Rhodanese/cell cycle control phosphatase superfamily protein OS=Medicago truncatula GN=MTR_3g075540 PE=4 SV=1	-0.378346	0.143146
Contig4903	tr|K7LJ53|K7LJ53_SOYBN Uncharacterized protein OS=Glycine max GN=GLYMA_10G130800 PE=4 SV=1	-0.378324	0.143129
Contig530_2	tr|B7FMJ8|B7FMJ8_MEDTR Ribosomal protein S13P/S18e OS=Medicago truncatula GN=MTR_1g098170 PE=2 SV=1	-0.378127	0.14298
Contig7513	tr|A0A151U0L4|A0A151U0L4_CAJCA 80 kDa MCM3-associated protein (Fragment) OS=Cajanus cajan GN=KK1_005389 PE=4 SV=1	-0.378065	0.142933
Contig5602	tr|G7IHQ8|G7IHQ8_MEDTR Oxidoreductase family, NAD-binding rossmann fold protein OS=Medicago truncatula GN=MTR_2g098500 PE=4 SV=1	-0.378042	0.142916
Contig5345	tr|A0A072UCW0|A0A072UCW0_MEDTR Sugar porter (SP) family MFS transporter OS=Medicago truncatula GN=MTR_7g094110 PE=3 SV=1	-0.378032	0.142908
Contig7556	tr|A0A0R0IYD5|A0A0R0IYD5_SOYBN Uncharacterized protein OS=Glycine max GN=GLYMA_08G266100 PE=4 SV=1	-0.378015	0.142895
TRINITY_DN21361_c0_g1_i1	tr|G8A2H2|G8A2H2_MEDTR Haloacid dehalogenase-like hydrolase OS=Medicago truncatula GN=MTR_3g075230 PE=4 SV=1	-0.37792	0.142824
PsCam050885	tr|G7LGG5|G7LGG5_MEDTR Sucrose non-fermenting-like kinase 2 family protein OS=Medicago truncatula GN=MTR_8g095330 PE=3 SV=2	-0.377825	0.142752
Contig11539	tr|A0A072UBN6|A0A072UBN6_MEDTR Transmembrane protein, putative OS=Medicago truncatula GN=MTR_6g060172 PE=4 SV=1	-0.377821	0.142748
Contig11697	tr|I1N3X7|I1N3X7_SOYBN Uncharacterized protein OS=Glycine max GN=GLYMA_18G240600 PE=4 SV=2	-0.377803	0.142735
TRINITY_DN6948_c0_g2_i1	tr|A0A151S856|A0A151S856_CAJCA Uncharacterized protein C57A7.06 OS=Cajanus cajan GN=KK1_027217 PE=4 SV=1	-0.377728	0.142678
Contig7768	tr|A0A072UMH6|A0A072UMH6_MEDTR Aspartic protease in GUARD CELL-like protein OS=Medicago truncatula GN=MTR_6g085010 PE=3 SV=1	-0.377674	0.142637
Contig5067	tr|A0A151SPN6|A0A151SPN6_CAJCA Pre-mRNA-processing-splicing factor 8 OS=Cajanus cajan GN=KK1_003044 PE=4 SV=1	-0.377648	0.142618
Contig6959	tr|G7JBI4|G7JBI4_MEDTR O-fucosyltransferase family protein OS=Medicago truncatula GN=MTR_3g096020 PE=4 SV=2	-0.377611	0.14259
PsCam037554	tr|G7IUA7|G7IUA7_MEDTR 3-ketoacyl-CoA synthase OS=Medicago truncatula GN=MTR_2g096210 PE=3 SV=1	-0.377562	0.142553
PsCam001880	tr|A0A072VR29|A0A072VR29_MEDTR Glutathione S-transferase OS=Medicago truncatula GN=MTR_1g115195 PE=3 SV=1	-0.377423	0.142448
Contig6889	tr|G7JLG9|G7JLG9_MEDTR Protein phosphatase 2C-like protein OS=Medicago truncatula GN=MTR_4g119830 PE=4 SV=2	-0.377391	0.142424
Contig3441	tr|G7J815|G7J815_MEDTR WNK kinase OS=Medicago truncatula GN=MTR_3g080960 PE=4 SV=1	-0.377341	0.142386
TRINITY_DN35809_c0_g1_i1	PsCam037144 hit Glyma08g06880.1|PACid:16270234 : PF07690,PTHR10074,KOG1330,AT2G22730.1,transporter-related	-0.377226	0.1423
Contig328	tr|G7LID2|G7LID2_MEDTR Cysteine proteinase inhibitor OS=Medicago truncatula GN=MTR_8g041410 PE=3 SV=1	-0.377217	0.142292
Contig6000	tr|C6ZS19|C6ZS19_SOYBN Dhs1 OS=Glycine max GN=GLYMA_07G127600 PE=2 SV=1	-0.377147	0.14224
Contig444_2	uncharacterized RNA	-0.377004	0.142132
Contig10859	tr|G7K410|G7K410_MEDTR SWIB/MDM2 domain protein OS=Medicago truncatula GN=MTR_5g025520 PE=4 SV=1	-0.377003	0.142131
Contig10611	tr|G7I3E3|G7I3E3_MEDTR Appr-1-P processing enzyme family protein OS=Medicago truncatula GN=MTR_1g007640 PE=2 SV=1	-0.376876	0.142035
TRINITY_DN2091_c0_g1_i1	tr|G7LBQ1|G7LBQ1_MEDTR ATP-dependent helicase BRM OS=Medicago truncatula GN=MTR_8g030550 PE=4 SV=2	-0.376769	0.141955
PsCam023235	tr|G7KVX9|G7KVX9_MEDTR Pectinesterase OS=Medicago truncatula GN=MTR_7g050870 PE=4 SV=1	-0.376708	0.141909
Contig602_2	tr|A0A072U2M3|A0A072U2M3_MEDTR Nucleolar RNA-binding Nop10p-like protein OS=Medicago truncatula GN=MTR_7g097110 PE=4 SV=1	-0.376593	0.141822
PsCam050517	tr|I3SV96|I3SV96_MEDTR Uncharacterized protein OS=Medicago truncatula PE=2 SV=1	-0.37647	0.14173
Contig9488	tr|K7LLW8|K7LLW8_SOYBN Uncharacterized protein OS=Glycine max GN=GLYMA_10G280700 PE=4 SV=1	-0.376432	0.141701
TRINITY_DN6041_c0_g1_i1	tr|I1K5J4|I1K5J4_SOYBN Glutamyl-tRNA(Gln) amidotransferase subunit B, chloroplastic/mitochondrial OS=Glycine max GN=GATB PE=3 SV=2	-0.37624	0.141556
Contig9057	tr|G7KNM5|G7KNM5_MEDTR Uncharacterized protein OS=Medicago truncatula GN=MTR_6g023580 PE=2 SV=1	-0.37623	0.141549
PsCam056324	tr|I1M2X3|I1M2X3_SOYBN Uncharacterized protein OS=Glycine max GN=GLYMA_13G266100 PE=4 SV=1	-0.376135	0.141477
Contig11430	tr|K7K9E6|K7K9E6_SOYBN Uncharacterized protein OS=Glycine max PE=4 SV=1	-0.376024	0.141394
PsCam021009	tr|A0A0S3R155|A0A0S3R155_PHAAN Uncharacterized protein OS=Vigna angularis var. angularis GN=Vigan.01G193100 PE=3 SV=1	-0.37585	0.141263
Contig4234	tr|A0A072THP7|A0A072THP7_MEDTR Cell number regulator-like protein OS=Medicago truncatula GN=MTR_0172s0050 PE=4 SV=1	-0.375781	0.141211
PsCam050053	tr|G7JBL7|G7JBL7_MEDTR E3 ubiquitin ligase PUB14 OS=Medicago truncatula GN=MTR_3g096370 PE=4 SV=1	-0.375697	0.141149
Contig9072	tr|A0A151T837|A0A151T837_CAJCA Putative importin subunit beta-4 OS=Cajanus cajan GN=KK1_017742 PE=4 SV=1	-0.375676	0.141132
Contig11553	tr|I1MT11|I1MT11_SOYBN Uncharacterized protein OS=Glycine max GN=GLYMA_17G072500 PE=4 SV=1	-0.37562	0.141091
Contig7506	tr|A0A151U8F9|A0A151U8F9_CAJCA ABC transporter C family member 9 OS=Cajanus cajan GN=KK1_019768 PE=4 SV=1	-0.375571	0.141054
PsCam017493	tr|A0A072UVM3|A0A072UVM3_MEDTR Glutathione S-transferase OS=Medicago truncatula GN=MTR_3g450790 PE=3 SV=1	-0.375472	0.14098
Contig10312	tr|I3SPQ7|I3SPQ7_MEDTR Ribosome production factor-like protein OS=Medicago truncatula GN=MTR_1g061160 PE=2 SV=1	-0.375339	0.140879
Contig9302	tr|I1L0M7|I1L0M7_SOYBN Uncharacterized protein OS=Glycine max GN=GLYMA_09G031900 PE=4 SV=2	-0.375256	0.140817
Contig10005	tr|G7LF19|G7LF19_MEDTR PPR containing plant protein OS=Medicago truncatula GN=MTR_8g094650 PE=2 SV=2	-0.375251	0.140814
TRINITY_DN16112_c0_g1_i1	tr|G7JPE7|G7JPE7_MEDTR Core histone H2A/H2B/H3/H4 OS=Medicago truncatula GN=NF-YC7 PE=2 SV=1	-0.375239	0.140804
Contig175	tr|A0A072TH66|A0A072TH66_MEDTR DNA topoisomerase I, bacterial protein OS=Medicago truncatula GN=MTR_0245s0010 PE=3 SV=1	-0.375001	0.140625
Contig11_2	tr|G7J3R9|G7J3R9_MEDTR Asparagine synthetase [glutamine-hydrolyzing] protein OS=Medicago truncatula GN=MTR_3g087220 PE=4 SV=1	-0.37485	0.140513
Contig8093	tr|I1LFS5|I1LFS5_SOYBN Uncharacterized protein OS=Glycine max GN=GLYMA_11G004100 PE=4 SV=2	-0.374744	0.140433
PsCam052139	tr|A0A072VWJ7|A0A072VWJ7_MEDTR Transmembrane protein, putative OS=Medicago truncatula GN=MTR_1g069405 PE=4 SV=1	-0.374723	0.140418
Contig6903	tr|A0A072V1C9|A0A072V1C9_MEDTR Dynein light chain type 1 family protein OS=Medicago truncatula GN=MTR_4g107350 PE=4 SV=1	-0.374708	0.140406
Contig4711	tr|A0A151QY83|A0A151QY83_CAJCA Acetyl-coenzyme A synthetase OS=Cajanus cajan GN=KK1_043678 PE=3 SV=1	-0.374682	0.140387
Contig11283	tr|A0A151SR02|A0A151SR02_CAJCA Plasma membrane ATPase OS=Cajanus cajan GN=KK1_003481 PE=3 SV=1	-0.374521	0.140266
Contig10379	tr|G7JHQ0|G7JHQ0_MEDTR DUF1639 family protein OS=Medicago truncatula GN=MTR_4g100570 PE=4 SV=1	-0.374343	0.140133
Contig4321	tr|G7LI73|G7LI73_MEDTR Nucleolar GTP-binding protein 1 OS=Medicago truncatula GN=MTR_8g018150 PE=3 SV=2	-0.374281	0.140086
Contig5127	tr|Q9SPB8|Q9SPB8_SOYBN Malate dehydrogenase OS=Glycine max GN=Mdh1 PE=3 SV=1	-0.374006	0.139881
Contig9465	tr|I1N8C3|I1N8C3_SOYBN Uncharacterized protein OS=Glycine max GN=GLYMA_19G115700 PE=4 SV=1	-0.373989	0.139868
Contig5458	PsCam056921 hit Medtr3g092560.1 : Unknown Protein (AHRD V1) chr03_pseudomolecule_IMGAG_V3.5 31743151-31748116 H EGN_Mt100125 20100825	-0.373809	0.139733
TRINITY_DN19590_c0_g1_i1	tr|V7C7W1|V7C7W1_PHAVU Uncharacterized protein OS=Phaseolus vulgaris GN=PHAVU_003G000300g PE=4 SV=1	-0.373799	0.139726
Contig2984	tr|G7JGX6|G7JGX6_MEDTR Sterol regulatory element-binding protein site 2 protease OS=Medicago truncatula GN=MTR_4g010130 PE=4 SV=1	-0.373752	0.139691
PsCam043300	tr|I3STF9|I3STF9_MEDTR Uncharacterized protein OS=Medicago truncatula PE=2 SV=1	-0.373746	0.139686
Contig11207	tr|I3SQE3|I3SQE3_MEDTR Type II peroxiredoxin OS=Medicago truncatula GN=MTR_7g103610 PE=2 SV=1	-0.373695	0.139648
PsCam049496	tr|A0A072V7D7|A0A072V7D7_MEDTR NOL1/NOP2/sun family RNA methylase, putative OS=Medicago truncatula GN=MTR_3g460700 PE=3 SV=1	-0.373603	0.139579
Contig2859	tr|A0A151T5Y2|A0A151T5Y2_CAJCA Vesicle-associated membrane protein 724 family OS=Cajanus cajan GN=KK1_016995 PE=3 SV=1	-0.373559	0.139546
Contig9664	tr|A0A072U633|A0A072U633_MEDTR N(2),N(2)-dimethylguanosine tRNA methyltransferase, putative OS=Medicago truncatula GN=MTR_6g015885 PE=4 SV=1	-0.373531	0.139525
Contig7827	tr|G7J3D1|G7J3D1_MEDTR Pseudouridine synthase OS=Medicago truncatula GN=MTR_3g098940 PE=3 SV=1	-0.373404	0.13943
Contig6316	tr|G7K274|G7K274_MEDTR Outer membrane OMP85 family protein OS=Medicago truncatula GN=MTR_5g083050 PE=4 SV=2	-0.373402	0.139429
PsCam002435	tr|B7FMJ8|B7FMJ8_MEDTR Ribosomal protein S13P/S18e OS=Medicago truncatula GN=MTR_1g098170 PE=2 SV=1	-0.373041	0.139159
Contig6053	tr|A0A151SQZ2|A0A151SQZ2_CAJCA Uncharacterized protein OS=Cajanus cajan GN=KK1_003471 PE=3 SV=1	-0.373024	0.139147
TRINITY_DN17285_c0_g1_i2	tr|V7CGD5|V7CGD5_PHAVU Histone deacetylase OS=Phaseolus vulgaris GN=PHAVU_002G054700g PE=3 SV=1	-0.372976	0.139111
Contig8276	tr|A0A151TTE4|A0A151TTE4_CAJCA Uncharacterized protein OS=Cajanus cajan GN=KK1_009552 PE=3 SV=1	-0.372861	0.139025
Contig8526	tr|K7M9L4|K7M9L4_SOYBN Uncharacterized protein OS=Glycine max GN=GLYMA_15G045100 PE=3 SV=1	-0.372818	0.138993
PsCam004674	tr|G8A093|G8A093_MEDTR Sulfurtransferase OS=Medicago truncatula GN=MTR_2g067080 PE=4 SV=1	-0.37272	0.13892
Contig11374	tr|G7JKW2|G7JKW2_MEDTR MAR-binding filament-like protein, putative OS=Medicago truncatula GN=MTR_4g054960 PE=4 SV=1	-0.372709	0.138912
Contig1360	tr|B7FKG0|B7FKG0_MEDTR Ribosomal protein L7Ae/L30e/S12e/Gadd45 family protein OS=Medicago truncatula GN=MTR_4g114330 PE=2 SV=1	-0.372682	0.138892
Contig10957	PsCam053537 hit Glyma11g02410.2|PACid:16282425 : PF03501,PTHR12146,KOG3344,K02947,	-0.372645	0.138865
Contig5093	tr|A0A151U761|A0A151U761_CAJCA Putative ATP-dependent RNA helicase DHX36 OS=Cajanus cajan GN=KK1_007806 PE=4 SV=1	-0.37237	0.13866
Contig4334	tr|G7I5V4|G7I5V4_MEDTR GTP-binding protein Obg2, putative OS=Medicago truncatula GN=MTR_1g023160 PE=4 SV=2	-0.372348	0.138643
Contig9309	tr|I1KVR6|I1KVR6_SOYBN Coatomer subunit beta OS=Glycine max GN=GLYMA_08G222400 PE=4 SV=1	-0.372314	0.138618
TRINITY_DN44627_c0_g1_i1	tr|G7ISJ2|G7ISJ2_MEDTR FBD protein OS=Medicago truncatula GN=MTR_2g020180 PE=4 SV=1	-0.372302	0.138609
Contig769	tr|A0A151TJU9|A0A151TJU9_CAJCA 40S ribosomal protein S10-1 (Fragment) OS=Cajanus cajan GN=KK1_013647 PE=4 SV=1	-0.372302	0.138609
Contig6649	tr|I1LPE3|I1LPE3_SOYBN S-acyltransferase OS=Glycine max GN=GLYMA_12G022200 PE=3 SV=1	-0.372238	0.138561
Contig8219	tr|A0A072UVI4|A0A072UVI4_MEDTR Copper ion-binding protein OS=Medicago truncatula GN=MTR_4g052910 PE=4 SV=1	-0.372229	0.138554
PsCam052741	tr|I3T2Q3|I3T2Q3_MEDTR 60S ribosomal L35-like protein OS=Medicago truncatula GN=MTR_1g115545 PE=2 SV=1	-0.37221	0.138541
PsCam001903	tr|A0A151T9Q0|A0A151T9Q0_CAJCA Putative H/ACA ribonucleoprotein complex subunit 1-like protein 1 OS=Cajanus cajan GN=KK1_018372 PE=4 SV=1	-0.37208	0.138444
Contig8546	tr|I1LHS8|I1LHS8_SOYBN Uncharacterized protein OS=Glycine max GN=GLYMA_11G068600 PE=4 SV=2	-0.372009	0.138391
Contig3568	tr|A0A151SRJ2|A0A151SRJ2_CAJCA KDa U5 small nuclear ribonucleoprotein component family OS=Cajanus cajan GN=KK1_003630 PE=4 SV=1	-0.371928	0.13833
Contig6973	tr|A2Q492|A2Q492_MEDTR Lung seven transmembrane receptor OS=Medicago truncatula GN=MTR_2g007740 PE=2 SV=1	-0.371917	0.138322
Contig9666	tr|A0A072TSI9|A0A072TSI9_MEDTR PPR containing plant protein OS=Medicago truncatula GN=MTR_8g069570 PE=4 SV=1	-0.371836	0.138262
Contig7604	tr|A0A151SZD7|A0A151SZD7_CAJCA Alpha-1,4 glucan phosphorylase OS=Cajanus cajan GN=KK1_015613 PE=3 SV=1	-0.371836	0.138262
Contig737	tr|G7L3I4|G7L3I4_MEDTR Phosphomannomutase OS=Medicago truncatula GN=MTR_7g076670 PE=3 SV=2	-0.371826	0.138255
Contig10450	tr|A0A0R0F5C3|A0A0R0F5C3_SOYBN Uncharacterized protein OS=Glycine max GN=GLYMA_18G279200 PE=4 SV=1	-0.371821	0.138251
Contig3278	tr|G7INC3|G7INC3_MEDTR Cationic amino acid transporter OS=Medicago truncatula GN=MTR_2g035430 PE=4 SV=2	-0.371789	0.138227
Contig5560	tr|G7J7L6|G7J7L6_MEDTR Ferrochelatase OS=Medicago truncatula GN=MTR_3g104260 PE=3 SV=1	-0.371749	0.138197
Contig9089	tr|A0A151TCY6|A0A151TCY6_CAJCA Kinesin-related protein 11 OS=Cajanus cajan GN=KK1_019535 PE=3 SV=1	-0.371689	0.138153
Contig10919	tr|G7KFN2|G7KFN2_MEDTR Methyltransferase-like protein OS=Medicago truncatula GN=MTR_5g075070 PE=4 SV=1	-0.371538	0.13804
Contig11687	tr|A0A151RF47|A0A151RF47_CAJCA 40S ribosomal protein S13 OS=Cajanus cajan GN=KK1_037415 PE=3 SV=1	-0.371532	0.138036
TRINITY_DN13838_c0_g1_i1	tr|A0A072W0S8|A0A072W0S8_MEDTR Cysteine synthase OS=Medicago truncatula GN=MTR_1g103690 PE=3 SV=1	-0.371482	0.137999
Contig8616	tr|G7J4F1|G7J4F1_MEDTR Gamma-glutamyltranspeptidase OS=Medicago truncatula GN=MTR_3g087950 PE=4 SV=2	-0.371368	0.137914
Contig4830	tr|G7JIT3|G7JIT3_MEDTR Phloem protein OS=Medicago truncatula GN=MTR_4g083970 PE=2 SV=1	-0.371356	0.137906
Contig2822	tr|I3SWK6|I3SWK6_MEDTR Epoxide hydrolase OS=Medicago truncatula GN=MTR_4g089040 PE=2 SV=1	-0.371301	0.137865
Contig6012	tr|G7J8K7|G7J8K7_MEDTR DEAD-box ATP-dependent RNA helicase OS=Medicago truncatula GN=MTR_3g118120 PE=4 SV=2	-0.371183	0.137777
Contig3035	tr|A0A072V8H5|A0A072V8H5_MEDTR Lectin kinase family protein OS=Medicago truncatula GN=MTR_2g067980 PE=4 SV=1	-0.371151	0.137753
Contig6009	tr|A0A072TYC0|A0A072TYC0_MEDTR B3 DNA-binding domain protein OS=Medicago truncatula GN=MTR_8g023990 PE=4 SV=1	-0.371106	0.13772
Contig2634	tr|A0A072UG01|A0A072UG01_MEDTR KRR1 small subunit processome component OS=Medicago truncatula GN=MTR_5g087520 PE=4 SV=1	-0.370793	0.137488
Contig194	tr|I3SHU4|I3SHU4_MEDTR Glyoxylate/succinic semialdehyde reductase OS=Medicago truncatula GN=MTR_8g028120 PE=2 SV=1	-0.370789	0.137484
Contig8585	tr|A0A072ULF5|A0A072ULF5_MEDTR PPR containing plant-like protein OS=Medicago truncatula GN=MTR_6g069480 PE=4 SV=1	-0.370737	0.137446
Contig8512	tr|A0A072VRS1|A0A072VRS1_MEDTR Elongator complex protein 1 OS=Medicago truncatula GN=MTR_1g115300 PE=3 SV=1	-0.370618	0.137358
PsCam000646	tr|G7KST9|G7KST9_MEDTR Pmr5/Cas1p GDSL/SGNH-like acyl-esterase family protein OS=Medicago truncatula GN=MTR_7g109550 PE=4 SV=1	-0.37055	0.137307
Contig3296	tr|A0A072TI05|A0A072TI05_MEDTR NSP-interacting kinase-like protein OS=Medicago truncatula GN=MTR_0049s0070 PE=3 SV=1	-0.370538	0.137298
Contig517	tr|G7JIT3|G7JIT3_MEDTR Phloem protein OS=Medicago truncatula GN=MTR_4g083970 PE=2 SV=1	-0.370495	0.137266
Contig4636	tr|K7LR68|K7LR68_SOYBN Uncharacterized protein OS=Glycine max GN=GLYMA_11G200300 PE=3 SV=1	-0.370476	0.137253
Contig8805	tr|G7JHJ0|G7JHJ0_MEDTR Ras-GTPase-activating protein-binding protein, putative OS=Medicago truncatula GN=MTR_4g083150 PE=4 SV=2	-0.370345	0.137155
PsCam043184	tr|G7LHT1|G7LHT1_MEDTR Auxin-induced protein OS=Medicago truncatula GN=MTR_8g067530 PE=3 SV=1	-0.370246	0.137082
Contig1546	tr|A0A0L9UB16|A0A0L9UB16_PHAAN Glyceraldehyde-3-phosphate dehydrogenase OS=Phaseolus angularis GN=LR48_Vigan03g313400 PE=3 SV=1	-0.37019	0.137041
PsCam014086	tr|G7L754|G7L754_MEDTR Pectin acetylesterase OS=Medicago truncatula GN=MTR_8g072000 PE=3 SV=2	-0.370146	0.137008
Contig466	tr|A0A072VKG0|A0A072VKG0_MEDTR Riboflavin synthase alpha chain OS=Medicago truncatula GN=MTR_1g066930 PE=4 SV=1	-0.370038	0.136928
Contig8240	tr|A0A072VLU9|A0A072VLU9_MEDTR Signal recognition particle 9 kDa protein OS=Medicago truncatula GN=MTR_1g070460 PE=3 SV=1	-0.36995	0.136863
Contig10608	tr|C6TCB0|C6TCB0_SOYBN Putative uncharacterized protein OS=Glycine max PE=2 SV=1	-0.369829	0.136773
Contig7624	tr|G7KEK0|G7KEK0_MEDTR DUF1296 family protein OS=Medicago truncatula GN=MTR_5g096290 PE=4 SV=1	-0.369731	0.136701
Contig4736	tr|I1KU44|I1KU44_SOYBN Uncharacterized protein OS=Glycine max GN=GLYMA_08G171900 PE=4 SV=1	-0.369603	0.136606
Contig7219	tr|A0A072UJ51|A0A072UJ51_MEDTR Pyridine nucleotide-disulfide oxidoreductase family protein OS=Medicago truncatula GN=MTR_4g051622 PE=4 SV=1	-0.36946	0.1365
Contig3259	tr|A0A151RJK4|A0A151RJK4_CAJCA LIM and UIM domain-containing At1g19270 family OS=Cajanus cajan GN=KK1_035949 PE=4 SV=1	-0.369426	0.136476
Contig7535	tr|A0A072UM66|A0A072UM66_MEDTR SR-rich pre-mRNA splicing activator OS=Medicago truncatula GN=MTR_4g064740 PE=4 SV=1	-0.369406	0.136461
PsCam031738	tr|A0A072VAA8|A0A072VAA8_MEDTR DUF2921 family protein OS=Medicago truncatula GN=MTR_2g079310 PE=4 SV=1	-0.369265	0.136357
Contig4055	tr|G7J5Q0|G7J5Q0_MEDTR Seven transmembrane domain protein OS=Medicago truncatula GN=MTR_3g100940 PE=2 SV=1	-0.369235	0.136334
PsCam021102	tr|A0A0R0K544|A0A0R0K544_SOYBN GTP-binding nuclear protein OS=Glycine max GN=GLYMA_04G069200 PE=3 SV=1	-0.36915	0.136272
Contig9689	tr|A0A072UQ77|A0A072UQ77_MEDTR Transducin/WD40 repeat protein OS=Medicago truncatula GN=MTR_4g105700 PE=4 SV=1	-0.369122	0.136251
Contig9990	tr|I3S2Y0|I3S2Y0_MEDTR Uncharacterized protein OS=Medicago truncatula PE=2 SV=1	-0.369111	0.136243
Contig5872	tr|G7J7C6|G7J7C6_MEDTR Import inner membrane translocase protein OS=Medicago truncatula GN=MTR_3g080670 PE=3 SV=1	-0.369093	0.136229
Contig4189	tr|A0A072UFK6|A0A072UFK6_MEDTR Ureide permease-like protein OS=Medicago truncatula GN=MTR_5g045520 PE=4 SV=1	-0.36901	0.136169
Contig883	tr|G7JUU0|G7JUU0_MEDTR GRAS family transcription factor OS=Medicago truncatula GN=MTR_4g064200 PE=3 SV=1	-0.368944	0.13612
Contig7564	tr|A0A072U4F3|A0A072U4F3_MEDTR Armadillo/beta-catenin-like repeat protein OS=Medicago truncatula GN=MTR_7g106190 PE=4 SV=1	-0.368902	0.136089
Contig4490	tr|G7IP17|G7IP17_MEDTR U2 snRNP auxilliary factor, large subunit, splicing factor OS=Medicago truncatula GN=MTR_2g013130 PE=4 SV=2	-0.368802	0.136015
Contig8076	tr|I3SAK4|I3SAK4_MEDTR Tetraspanin family protein OS=Medicago truncatula GN=MTR_6g033335 PE=2 SV=1	-0.368753	0.135978
Contig9526	tr|I1KRP8|I1KRP8_SOYBN Uncharacterized protein OS=Glycine max GN=GLYMA_08G092700 PE=4 SV=1	-0.368739	0.135968
Contig9709	tr|G7KW86|G7KW86_MEDTR Nodulin-like/MFS transporter OS=Medicago truncatula GN=MTR_7g083660 PE=4 SV=1	-0.368607	0.135871
Contig6864	tr|G7KTS2|G7KTS2_MEDTR Eukaryotic aspartyl protease family protein OS=Medicago truncatula GN=MTR_7g021510 PE=3 SV=1	-0.368535	0.135818
PsCam052242	tr|A0A151RKC5|A0A151RKC5_CAJCA Histone H4 OS=Cajanus cajan GN=KK1_003727 PE=3 SV=1	-0.368514	0.135803
Contig6553	tr|A0A0B2RCJ0|A0A0B2RCJ0_GLYSO Elongation factor Tu GTP-binding domain-containing protein 1 OS=Glycine soja GN=glysoja_005311 PE=4 SV=1	-0.368501	0.135793
Contig10722	tr|A0A151U6P5|A0A151U6P5_CAJCA 40S ribosomal protein S3a OS=Cajanus cajan GN=KK1_007692 PE=3 SV=1	-0.368466	0.135767
PsCam051791	PsCam051791 none	-0.368457	0.13576
Contig5404	tr|A0A151S9T4|A0A151S9T4_CAJCA Putative boron transporter 2 OS=Cajanus cajan GN=KK1_026580 PE=4 SV=1	-0.368372	0.135698
Contig5454	tr|K7LV16|K7LV16_SOYBN Uncharacterized protein OS=Glycine max PE=4 SV=1	-0.368328	0.135666
Contig9782	tr|G7I876|G7I876_MEDTR Enoyl-CoA hydratase/isomerase OS=Medicago truncatula GN=MTR_1g014040 PE=3 SV=1	-0.368195	0.135568
Contig10378	tr|C6SVE9|C6SVE9_SOYBN Putative uncharacterized protein OS=Glycine max GN=GLYMA_17G196800 PE=2 SV=1	-0.368162	0.135543
Contig7922	tr|G7IJA2|G7IJA2_MEDTR RNA recognition motif OS=Medicago truncatula GN=MTR_2g069490 PE=4 SV=1	-0.368132	0.135521
Contig1404	uncharacterized RNA	-0.368075	0.135479
Contig10554	tr|G7IJW8|G7IJW8_MEDTR Plastid lipid-associated protein OS=Medicago truncatula GN=MTR_2g007300 PE=4 SV=2	-0.367978	0.135408
Contig11624	tr|G7KSC5|G7KSC5_MEDTR Ammonium transporter OS=Medicago truncatula GN=MTR_7g069640 PE=3 SV=1	-0.367835	0.135302
Contig675	tr|Q2HT01|Q2HT01_MEDTR Calmodulin-domain kinase CDPK protein OS=Medicago truncatula GN=MTR_7g089480 PE=4 SV=1	-0.367804	0.135279
Contig8747	tr|G7JR56|G7JR56_MEDTR NLI interacting factor-like phosphatase OS=Medicago truncatula GN=MTR_4g124450 PE=4 SV=2	-0.367803	0.135279
Contig576_2	tr|G7J9B8|G7J9B8_MEDTR Glutamine synthetase OS=Medicago truncatula GN=MTR_3g065250 PE=3 SV=1	-0.367788	0.135268
Contig1715	tr|G7JEG1|G7JEG1_MEDTR DS12 from 2D-PAGE of leaf protein, putative OS=Medicago truncatula GN=MTR_4g007140 PE=4 SV=1	-0.367605	0.135133
Contig3595	tr|A0A072U5K2|A0A072U5K2_MEDTR 60S ribosomal protein L18-3 OS=Medicago truncatula GN=MTR_7g108805 PE=4 SV=1	-0.367473	0.135036
Contig7764	tr|A0A072UCM8|A0A072UCM8_MEDTR Phosphotransferase OS=Medicago truncatula GN=MTR_6g088795 PE=3 SV=1	-0.36742	0.134997
Contig7531	tr|G7JEW4|G7JEW4_MEDTR p-loop nucleoside triphosphate hydrolase superfamily protein OS=Medicago truncatula GN=MTR_4g068150 PE=4 SV=2	-0.367345	0.134942
PsCam052153	tr|V7AFQ6|V7AFQ6_PHAVU Uncharacterized protein OS=Phaseolus vulgaris GN=PHAVU_011G094400g PE=4 SV=1	-0.367315	0.13492
Contig3563	tr|A0A072U4E4|A0A072U4E4_MEDTR Ion channel regulatory protein UNC-93 OS=Medicago truncatula GN=MTR_7g099890 PE=4 SV=1	-0.367276	0.134892
Contig9369	tr|A0A072U6P8|A0A072U6P8_MEDTR PWWP domain protein OS=Medicago truncatula GN=MTR_6g005840 PE=4 SV=1	-0.367216	0.134847
TRINITY_DN14692_c0_g2_i1	tr|A0A0L9TRN7|A0A0L9TRN7_PHAAN Eukaryotic translation initiation factor 5A OS=Phaseolus angularis GN=LR48_Vigan01g276100 PE=3 SV=1	-0.367164	0.134809
Contig742	tr|G7JTP3|G7JTP3_MEDTR Myb transcription factor OS=Medicago truncatula GN=MTR_4g063100 PE=4 SV=1	-0.367086	0.134752
Contig7085	tr|I3S4R2|I3S4R2_MEDTR Alpha/beta hydrolase family protein OS=Medicago truncatula GN=MTR_4g089170 PE=2 SV=1	-0.366972	0.134668
TRINITY_DN9906_c0_g1_i1	uncharacterized RNA	-0.366906	0.13462
Contig9097	tr|K7LKM1|K7LKM1_SOYBN Uncharacterized protein OS=Glycine max GN=GLYMA_10G210900 PE=4 SV=1	-0.366883	0.134603
Contig3063	tr|A0A072V3Q4|A0A072V3Q4_MEDTR Uncharacterized protein OS=Medicago truncatula GN=MTR_3g115060 PE=4 SV=1	-0.366793	0.134537
PsCam050792	tr|A0A072TWF8|A0A072TWF8_MEDTR 60S ribosomal protein L2, related protein OS=Medicago truncatula GN=MTR_7g007070 PE=4 SV=1	-0.366768	0.134519
Contig10359	tr|I1K738|I1K738_SOYBN Uncharacterized protein OS=Glycine max GN=GLYMA_06G009400 PE=4 SV=1	-0.366662	0.134441
Contig6193	tr|A0A072TV91|A0A072TV91_MEDTR Signal transducer, putative OS=Medicago truncatula GN=MTR_8g089935 PE=4 SV=1	-0.366643	0.134427
Contig5834	tr|I3SIK3|I3SIK3_MEDTR Kynurenine formamidase-like protein OS=Medicago truncatula GN=MTR_1g107525 PE=2 SV=1	-0.36658	0.134381
Contig4015	tr|G7KY60|G7KY60_MEDTR Non-green plastid inner envelope membrane protein OS=Medicago truncatula GN=MTR_7g073340 PE=2 SV=2	-0.366542	0.134353
PsCam048496	tr|A0A072UTV7|A0A072UTV7_MEDTR Carboxypeptidase OS=Medicago truncatula GN=MTR_3g434850 PE=3 SV=1	-0.366485	0.134311
Contig6992	tr|G7L6Z6|G7L6Z6_MEDTR Isoprenylcysteine carboxyl methyltransferase OS=Medicago truncatula GN=MTR_8g044030 PE=2 SV=1	-0.366457	0.134291
Contig6905	tr|G7IPA7|G7IPA7_MEDTR Transcriptional adapter ADA2a OS=Medicago truncatula GN=MTR_2g026310 PE=4 SV=1	-0.366377	0.134232
Contig8262	tr|K7KQG4|K7KQG4_SOYBN Uncharacterized protein OS=Glycine max GN=GLYMA_05G156900 PE=4 SV=1	-0.366366	0.134224
PsCam052073	tr|A0A072TT57|A0A072TT57_MEDTR Nuclear transport factor 2 OS=Medicago truncatula GN=MTR_8g080790 PE=4 SV=1	-0.366233	0.134127
Contig4053	tr|A0A072VMH3|A0A072VMH3_MEDTR Ribosomal protein L19 OS=Medicago truncatula GN=MTR_1g087910 PE=3 SV=1	-0.36604	0.133985
Contig467_2	tr|A0A151SHK7|A0A151SHK7_CAJCA Activating signal cointegrator 1 complex subunit 1 OS=Cajanus cajan GN=KK1_000425 PE=4 SV=1	-0.365948	0.133918
Contig5739	tr|A0A072VLK8|A0A072VLK8_MEDTR Two-component response regulator-like APRR7 protein OS=Medicago truncatula GN=MTR_1g067110 PE=4 SV=1	-0.365848	0.133845
Contig636	tr|G7IBJ3|G7IBJ3_MEDTR RNA-binding (RRM/RBD/RNP motif) family protein OS=Medicago truncatula GN=MTR_1g064230 PE=2 SV=1	-0.365731	0.133759
Contig9413	tr|I1LPB4|I1LPB4_SOYBN Uncharacterized protein OS=Glycine max GN=GLYMA_12G020400 PE=4 SV=1	-0.365731	0.133759
Contig1750	PsCam002536 hit LjChr3t1645 : Retrotransposon gag protein, Peptidase aspartic, IPR005162:Retrotransposon gag protein, IPR021109:Peptidase aspartic,	-0.365653	0.133702
Contig8074	tr|G7IB17|G7IB17_MEDTR DEAD-box helicase family protein OS=Medicago truncatula GN=MTR_1g116820 PE=4 SV=1	-0.365633	0.133687
PsCam051378	tr|G7J195|G7J195_MEDTR Pmr5/Cas1p GDSL/SGNH-like acyl-esterase family protein OS=Medicago truncatula GN=MTR_3g049330 PE=4 SV=1	-0.365515	0.133601
Contig9948	tr|A0A072TVB6|A0A072TVB6_MEDTR LRR receptor-like kinase OS=Medicago truncatula GN=MTR_8g090140 PE=3 SV=1	-0.36548	0.133575
TRINITY_DN22384_c0_g1_i3	tr|A0A072URE5|A0A072URE5_MEDTR Uncharacterized protein OS=Medicago truncatula GN=MTR_4g100820 PE=4 SV=1	-0.365427	0.133537
Contig1499	tr|G7K3R3|G7K3R3_MEDTR 12-oxophytodienoate reductase-like protein OS=Medicago truncatula GN=MTR_5g006670 PE=4 SV=1	-0.365333	0.133468
Contig9090	tr|G7LFT5|G7LFT5_MEDTR Nucleosome/chromatin assembly factor group protein, putative OS=Medicago truncatula GN=MTR_8g095210 PE=4 SV=2	-0.365268	0.133421
Contig8706	tr|G7KTD6|G7KTD6_MEDTR Smr (Small MutS-related) domain protein OS=Medicago truncatula GN=MTR_7g081260 PE=4 SV=1	-0.365232	0.133394
Contig102_2	tr|G8A385|G8A385_MEDTR Ethylene response factor OS=Medicago truncatula GN=WXP2 PE=2 SV=1	-0.365219	0.133385
PsCam049671	tr|G7IKX3|G7IKX3_MEDTR Histidinol dehydrogenase, chloroplastic OS=Medicago truncatula GN=MTR_2g030520 PE=3 SV=1	-0.365051	0.133262
PsCam042671	tr|G7L7U8|G7L7U8_MEDTR Nucleotide-diphospho-sugar transferase family protein OS=Medicago truncatula GN=MTR_8g072310 PE=4 SV=2	-0.364788	0.13307
PsCam044992	tr|A0A151RG66|A0A151RG66_CAJCA Alpha-mannosidase OS=Cajanus cajan GN=KK1_037047 PE=3 SV=1	-0.364773	0.133059
Contig6029	tr|A0A072UXU6|A0A072UXU6_MEDTR ADP/ATP carrier protein OS=Medicago truncatula GN=MTR_4g078545 PE=3 SV=1	-0.364768	0.133056
Contig7958	tr|A0A072VIJ8|A0A072VIJ8_MEDTR Na+-bile acid cotransporter OS=Medicago truncatula GN=MTR_1g050462 PE=4 SV=1	-0.364767	0.133055
Contig4599	tr|G7K2P7|G7K2P7_MEDTR Heavy metal transport/detoxification superfamily protein OS=Medicago truncatula GN=MTR_5g025150 PE=4 SV=1	-0.364748	0.133041
Contig6293	tr|A0A072UKZ2|A0A072UKZ2_MEDTR BEL1-related homeotic protein OS=Medicago truncatula GN=MTR_4g051532 PE=4 SV=1	-0.364545	0.132893
Contig759	tr|G7JGI1|G7JGI1_MEDTR Pentatricopeptide (PPR) repeat protein OS=Medicago truncatula GN=MTR_4g098660 PE=4 SV=1	-0.364519	0.132874
Contig5233	tr|I1N5U5|I1N5U5_SOYBN Potassium transporter OS=Glycine max GN=GLYMA_19G010900 PE=3 SV=1	-0.364518	0.132874
TRINITY_DN12464_c0_g2_i1	tr|A0A072U517|A0A072U517_MEDTR Prolyl-tRNA synthetase family protein OS=Medicago truncatula GN=MTR_7g110660 PE=3 SV=1	-0.364506	0.132865
PsCam037046	tr|G7KQ56|G7KQ56_MEDTR TCP-1/cpn60 chaperonin family protein OS=Medicago truncatula GN=MTR_6g032870 PE=3 SV=2	-0.364356	0.132755
Contig9077	tr|A0A151RQZ6|A0A151RQZ6_CAJCA Sucrose-phosphate synthase OS=Cajanus cajan GN=KK1_033491 PE=4 SV=1	-0.364337	0.132741
Contig8443	tr|B7FM98|B7FM98_MEDTR Plant/F25P12-18 protein OS=Medicago truncatula GN=MTR_1g084200 PE=2 SV=1	-0.364317	0.132727
Contig766	PsCam023527 hit Glyma12g32680.1|PACid:16288671 : PF11264,AT2G20890.1,PSB29,PSB29	-0.364181	0.132628
Contig980	tr|C6TG33|C6TG33_SOYBN Putative uncharacterized protein OS=Glycine max GN=GLYMA_12G166100 PE=2 SV=1	-0.364119	0.132583
Contig9145	tr|G7J7E9|G7J7E9_MEDTR Starch synthase, chloroplastic/amyloplastic OS=Medicago truncatula GN=MTR_3g091570 PE=3 SV=1	-0.364054	0.132535
Contig11662	tr|K7MXX4|K7MXX4_SOYBN Uncharacterized protein OS=Glycine max PE=3 SV=1	-0.364014	0.132506
Contig277	tr|G7K8P7|G7K8P7_MEDTR Trigger factor-like protein OS=Medicago truncatula GN=MTR_5g093830 PE=3 SV=1	-0.363965	0.132471
Contig10199	tr|I3S8Y8|I3S8Y8_MEDTR Nitric oxide synthase-interacting protein homolog OS=Medicago truncatula GN=MTR_2g011480 PE=2 SV=1	-0.363928	0.132444
Contig8342	tr|G7JLV1|G7JLV1_MEDTR Elongation factor 1-alpha OS=Medicago truncatula GN=MTR_4g014810 PE=3 SV=1	-0.363863	0.132396
Contig9066	tr|A0A151TXV6|A0A151TXV6_CAJCA Translational activator GCN1 OS=Cajanus cajan GN=KK1_011125 PE=4 SV=1	-0.363857	0.132392
Contig10501	tr|G7INW4|G7INW4_MEDTR Ribosome biogenesis regulatory family protein OS=Medicago truncatula GN=MTR_2g008870 PE=4 SV=2	-0.363834	0.132375
Contig5571	tr|A0A151SQD5|A0A151SQD5_CAJCA Protein TRS85 isogeny OS=Cajanus cajan GN=KK1_003203 PE=4 SV=1	-0.363828	0.132371
Contig7628	tr|G7JAE3|G7JAE3_MEDTR Neurochondrin protein OS=Medicago truncatula GN=MTR_3g106410 PE=4 SV=1	-0.363773	0.132331
Contig4096	tr|A0A0S3RH92|A0A0S3RH92_PHAAN Uncharacterized protein OS=Vigna angularis var. angularis GN=Vigan.02G282700 PE=3 SV=1	-0.363674	0.132259
Contig7680	tr|A0A072UDE5|A0A072UDE5_MEDTR WAT1-related protein OS=Medicago truncatula GN=MTR_5g025290 PE=3 SV=1	-0.363621	0.13222
Contig5062	tr|A0A072TYG1|A0A072TYG1_MEDTR p-loop nucleoside triphosphate hydrolase superfamily protein OS=Medicago truncatula GN=MTR_7g450930 PE=4 SV=1	-0.363444	0.132091
TRINITY_DN21944_c0_g1_i1	tr|I3SBU8|I3SBU8_MEDTR Import inner membrane translocase protein OS=Medicago truncatula GN=MTR_4g063925 PE=2 SV=1	-0.363436	0.132086
Contig7934	tr|A0A072UFG8|A0A072UFG8_MEDTR UvrB/uvrC domain protein OS=Medicago truncatula GN=MTR_5g043480 PE=4 SV=1	-0.363376	0.132042
Contig6480	tr|G7IIZ6|G7IIZ6_MEDTR Uncharacterized protein OS=Medicago truncatula GN=MTR_2g060650 PE=4 SV=1	-0.363354	0.132026
Contig10319	tr|G7L6M1|G7L6M1_MEDTR 50S ribosomal protein L5P OS=Medicago truncatula GN=MTR_7g078800 PE=2 SV=1	-0.36335	0.132023
Contig4066	tr|G7JE04|G7JE04_MEDTR Katanin p60 ATPase subunit A-like protein OS=Medicago truncatula GN=MTR_4g096870 PE=4 SV=1	-0.363337	0.132014
Contig348	tr|G7IDU4|G7IDU4_MEDTR Protein disulfide isomerase-like protein OS=Medicago truncatula GN=MTR_1g087520 PE=3 SV=2	-0.363239	0.131943
Contig5109	tr|G7I823|G7I823_MEDTR Translocon at the outer membrane ofs-like protein OS=Medicago truncatula GN=MTR_1g082750 PE=2 SV=1	-0.363075	0.131823
Contig9204	tr|G7ITZ9|G7ITZ9_MEDTR Protein DETOXIFICATION OS=Medicago truncatula GN=MTR_2g088400 PE=3 SV=1	-0.362975	0.131751
TRINITY_DN23945_c1_g1_i2	sp|Q1S053|H2A3_MEDTR Probable histone H2A.3 OS=Medicago truncatula PE=3 SV=1	-0.362944	0.131728
Contig11221	tr|G7IS22|G7IS22_MEDTR CCAAT-binding transcription factor OS=Medicago truncatula GN=MTR_2g099490 PE=4 SV=1	-0.362842	0.131655
Contig2517	tr|G7LFS5|G7LFS5_MEDTR MACPF domain protein OS=Medicago truncatula GN=MTR_8g095110 PE=4 SV=1	-0.362826	0.131642
TRINITY_DN1218_c0_g1_i1	uncharacterized RNA	-0.362796	0.131621
TRINITY_DN15843_c0_g1_i1	tr|G7IAS2|G7IAS2_MEDTR MKI67 interacting nucleolar phosphoprotein OS=Medicago truncatula GN=MTR_1g108290 PE=2 SV=1	-0.362761	0.131596
Contig10444	tr|G7JBR1|G7JBR1_MEDTR Embryo defective 2410 protein OS=Medicago truncatula GN=MTR_3g108080 PE=4 SV=2	-0.362738	0.131579
Contig10886	tr|A0A072UFR3|A0A072UFR3_MEDTR Lipid-binding serum glycoprotein-like protein OS=Medicago truncatula GN=MTR_4g005360 PE=4 SV=1	-0.362569	0.131456
Contig769_2	tr|B7FJK3|B7FJK3_MEDTR Chalcone-flavonone isomerase family protein OS=Medicago truncatula GN=MTR_1g115870 PE=2 SV=1	-0.362548	0.131441
Contig985	tr|A0A072UV73|A0A072UV73_MEDTR BHLH transcription factor-like protein OS=Medicago truncatula GN=MTR_4g051565 PE=4 SV=1	-0.362304	0.131264
Contig10309	tr|G7I682|G7I682_MEDTR Uncharacterized protein OS=Medicago truncatula GN=MTR_1g079870 PE=4 SV=1	-0.362296	0.131258
Contig10164	tr|G7IJV2|G7IJV2_MEDTR U3 small nucleolar RNA-associated-like protein OS=Medicago truncatula GN=MTR_2g029940 PE=4 SV=2	-0.362277	0.131245
Contig4731	tr|G7K5M5|G7K5M5_MEDTR TPX2 (Targeting protein for Xklp2) family protein, putative OS=Medicago truncatula GN=MTR_5g036560 PE=4 SV=2	-0.362213	0.131199
PsCam007261	tr|G7K283|G7K283_MEDTR Ferritin OS=Medicago truncatula GN=MTR_5g083170 PE=2 SV=1	-0.362195	0.131185
Contig4194	tr|G7INN0|G7INN0_MEDTR Etoposide-induced protein OS=Medicago truncatula GN=MTR_2g006100 PE=2 SV=2	-0.362124	0.131134
Contig8317	tr|G7JJ67|G7JJ67_MEDTR Calmodulin-domain kinase CDPK protein OS=Medicago truncatula GN=MTR_4g132070 PE=4 SV=1	-0.362116	0.131128
Contig8916	tr|A0A072VCB0|A0A072VCB0_MEDTR Short-chain dehydrogenase/reductase OS=Medicago truncatula GN=MTR_2g090165 PE=4 SV=1	-0.36209	0.131109
Contig7115	tr|A0A151U2X3|A0A151U2X3_CAJCA Peptide chain release factor 2 OS=Cajanus cajan GN=KK1_006326 PE=4 SV=1	-0.361911	0.13098
Contig11265	tr|A0A151U3N8|A0A151U3N8_CAJCA Putative UDP-N-acetylglucosamine--peptide N-acetylglucosaminyltransferase SPINDLY OS=Cajanus cajan GN=KK1_006552 PE=4 SV=1	-0.361733	0.130851
Contig7885	tr|A0A072VQ58|A0A072VQ58_MEDTR Fructose-bisphosphate aldolase OS=Medicago truncatula GN=MTR_1g109200 PE=3 SV=1	-0.36173	0.130849
Contig7598	tr|A0A072VTK3|A0A072VTK3_MEDTR Enhancer of polycomb-like protein OS=Medicago truncatula GN=MTR_1g050512 PE=3 SV=1	-0.361576	0.130737
Contig10196	tr|G7KRK6|G7KRK6_MEDTR Biotin carboxyl carrier acetyl-CoA carboxylase OS=Medicago truncatula GN=MTR_7g080290 PE=4 SV=1	-0.361476	0.130665
PsCam026734	tr|A0A072TV05|A0A072TV05_MEDTR Beta-amylase OS=Medicago truncatula GN=MTR_8g099775 PE=3 SV=1	-0.36128	0.130523
Contig6638	tr|A0A072TLM0|A0A072TLM0_MEDTR Pentatricopeptide (PPR) repeat protein OS=Medicago truncatula GN=MTR_0001s0430 PE=4 SV=1	-0.36121	0.130473
PsCam054758	tr|A0A0R0ELH8|A0A0R0ELH8_SOYBN WAT1-related protein OS=Glycine max GN=GLYMA_19G126400 PE=3 SV=1	-0.36106	0.130364
Contig10060	tr|A0A072ULK4|A0A072ULK4_MEDTR Carboxypeptidase OS=Medicago truncatula GN=MTR_4g075150 PE=3 SV=1	-0.361018	0.130334
Contig3243	tr|A0A072VN99|A0A072VN99_MEDTR DUF594 family protein OS=Medicago truncatula GN=MTR_1g090687 PE=4 SV=1	-0.361005	0.130325
PsCam038471	tr|G7IUP4|G7IUP4_MEDTR BHLH transcription factor-like protein OS=Medicago truncatula GN=MTR_2g101520 PE=4 SV=2	-0.360855	0.130217
TRINITY_DN21560_c0_g1_i1	tr|A0A072UEM0|A0A072UEM0_MEDTR NBS1-like protein OS=Medicago truncatula GN=MTR_5g076180 PE=4 SV=1	-0.360668	0.130082
Contig10477	tr|G7JIY5|G7JIY5_MEDTR L-lactate dehydrogenase OS=Medicago truncatula GN=MTR_4g101130 PE=3 SV=1	-0.360408	0.129894
PsCam001875	tr|G7JAI3|G7JAI3_MEDTR Uncharacterized protein OS=Medicago truncatula GN=MTR_3g106830 PE=4 SV=2	-0.360292	0.12981
Contig3241	tr|G7ISB0|G7ISB0_MEDTR Fatty acid amide hydrolase-like protein OS=Medicago truncatula GN=MTR_2g010180 PE=4 SV=1	-0.360279	0.129801
Contig158	tr|A0A072TMV0|A0A072TMV0_MEDTR NADH-ubiquinone oxidoreductase 10.5 kDa subunit OS=Medicago truncatula GN=MTR_8g012945 PE=4 SV=1	-0.36027	0.129794
Contig8113	PsCam043545 hit AT4G17650.1 : Polyketide cyclase / dehydrase and lipid transport protein	-0.360251	0.129781
Contig6564	tr|A0A072UQ83|A0A072UQ83_MEDTR DUF863 family protein OS=Medicago truncatula GN=MTR_4g109190 PE=4 SV=1	-0.360035	0.129625
TRINITY_DN22241_c0_g1_i1	tr|G7JK64|G7JK64_MEDTR Triose-phosphate transporter family protein OS=Medicago truncatula GN=MTR_4g101860 PE=4 SV=2	-0.359953	0.129566
Contig2596	tr|A0A072V0V4|A0A072V0V4_MEDTR Cytochrome P450 family 71 protein OS=Medicago truncatula GN=MTR_4g104610 PE=3 SV=1	-0.359931	0.12955
Contig6859	tr|A0A151R8J3|A0A151R8J3_CAJCA Metal tolerance protein A2 OS=Cajanus cajan GN=KK1_039902 PE=4 SV=1	-0.359842	0.129486
Contig8263	tr|A0A151R9V4|A0A151R9V4_CAJCA Translocation protein SEC63 isogeny OS=Cajanus cajan GN=KK1_039359 PE=4 SV=1	-0.359763	0.129429
PsCam052647	tr|I1KD50|I1KD50_SOYBN Uncharacterized protein OS=Glycine max GN=GLYMA_06G207400 PE=4 SV=2	-0.359762	0.129429
Contig10543	tr|K7L8N4|K7L8N4_SOYBN Uncharacterized protein OS=Glycine max PE=4 SV=1	-0.359684	0.129372
PsCam021415	tr|I3SAC1|I3SAC1_MEDTR U6 snRNA-associated-like-Smprotein OS=Medicago truncatula GN=MTR_4g094600 PE=2 SV=1	-0.359444	0.1292
Contig655_2	tr|G7J5Y6|G7J5Y6_MEDTR Transmembrane protein, putative OS=Medicago truncatula GN=MTR_3g115930 PE=2 SV=1	-0.359357	0.129137
Contig7776	tr|G7J515|G7J515_MEDTR 4-coumarate:CoA ligase-like protein OS=Medicago truncatula GN=MTR_3g088870 PE=4 SV=1	-0.359293	0.129091
PsCam030778	tr|G7LEX9|G7LEX9_MEDTR F-box plant protein, putative OS=Medicago truncatula GN=MTR_8g094190 PE=4 SV=2	-0.359207	0.12903
Contig7671	tr|G7L7H0|G7L7H0_MEDTR Malic enzyme OS=Medicago truncatula GN=MTR_8g102620 PE=3 SV=1	-0.359157	0.128994
Contig10409	tr|G7J5I5|G7J5I5_MEDTR Cycloeucalenol cycloisomerase OS=Medicago truncatula GN=MTR_3g089010 PE=4 SV=1	-0.359135	0.128978
Contig10643	tr|A0A072UVQ6|A0A072UVQ6_MEDTR Proline synthetase associated protein OS=Medicago truncatula GN=MTR_3g053230 PE=3 SV=1	-0.359018	0.128894
Contig5167	tr|I3T7J3|I3T7J3_MEDTR Keratinocytes-associated protein OS=Medicago truncatula GN=MTR_3g088525 PE=2 SV=1	-0.358987	0.128872
Contig7469	tr|G7KXF8|G7KXF8_MEDTR Ras GTPase-activating binding-like protein OS=Medicago truncatula GN=MTR_7g098440 PE=4 SV=1	-0.358936	0.128835
PsCam035437	tr|K7MAD3|K7MAD3_SOYBN Uncharacterized protein OS=Glycine max GN=GLYMA_15G085900 PE=4 SV=1	-0.358745	0.128698
Contig531_2	tr|G7J9R6|G7J9R6_MEDTR 60S ribosomal L6-like protein OS=Medicago truncatula GN=MTR_3g094570 PE=4 SV=1	-0.358636	0.12862
Contig4644	tr|A0A151TM92|A0A151TM92_CAJCA Histone H2B OS=Cajanus cajan GN=KK1_021785 PE=3 SV=1	-0.358629	0.128615
Contig7302	tr|G7JAS2|G7JAS2_MEDTR RALF OS=Medicago truncatula GN=MTR_3g084350 PE=4 SV=1	-0.35853	0.128544
Contig6682	tr|A0A072VCY3|A0A072VCY3_MEDTR GRAS family transcription factor OS=Medicago truncatula GN=MTR_2g097463 PE=3 SV=1	-0.358501	0.128523
Contig10899	tr|G7JGJ2|G7JGJ2_MEDTR Uncharacterized protein OS=Medicago truncatula GN=MTR_4g115890 PE=2 SV=1	-0.358457	0.128491
Contig10403	tr|G7K3X2|G7K3X2_MEDTR Sigma factor sigb regulation rsbq-like protein OS=Medicago truncatula GN=MTR_5g016150 PE=4 SV=1	-0.358411	0.128458
Contig10657	tr|G7J3W6|G7J3W6_MEDTR Ubiquitin-like modifier-activating enzyme OS=Medicago truncatula GN=MTR_3g099240 PE=2 SV=1	-0.358377	0.128434
Contig3802	tr|A0A072VDF2|A0A072VDF2_MEDTR Cinnamoyl-CoA reductase-like protein OS=Medicago truncatula GN=MTR_2g104960 PE=4 SV=1	-0.358263	0.128352
Contig10839	tr|B7FIJ6|B7FIJ6_MEDTR Prefoldin chaperone subunit family protein OS=Medicago truncatula GN=MTR_5g042620 PE=2 SV=1	-0.358259	0.128349
Contig8382	tr|G7IT86|G7IT86_MEDTR Phosphoglycerate kinase OS=Medicago truncatula GN=MTR_2g066120 PE=3 SV=1	-0.35821	0.128314
TRINITY_DN4723_c0_g1_i1	tr|G7JWW6|G7JWW6_MEDTR Alpha-1,4-glucan-protein synthase [UDP-forming]-like protein OS=Medicago truncatula GN=MTR_5g046030 PE=2 SV=1	-0.358129	0.128256
PsCam050162	tr|G8A1D5|G8A1D5_MEDTR Cyclin-dependent kinase OS=Medicago truncatula GN=MTR_4g094430 PE=3 SV=1	-0.357983	0.128152
Contig11639	tr|G7JDZ5|G7JDZ5_MEDTR Urease accessory protein UreG OS=Medicago truncatula GN=MTR_4g096770 PE=3 SV=1	-0.357927	0.128112
PsCam050286	tr|B7FL02|B7FL02_MEDTR Putative uncharacterized protein OS=Medicago truncatula PE=2 SV=1	-0.357876	0.128076
Contig4475	tr|G7KQK9|G7KQK9_MEDTR Cytochrome P450 family monooxygenase OS=Medicago truncatula GN=MTR_7g079440 PE=4 SV=2	-0.357843	0.128052
Contig7732	tr|G7J588|G7J588_MEDTR Tubulin beta chain OS=Medicago truncatula GN=MTR_3g113970 PE=2 SV=1	-0.357744	0.12798
Contig10498	tr|B7FIP5|B7FIP5_MEDTR ATP-dependent Clp protease proteolytic subunit OS=Medicago truncatula GN=MTR_4g075100 PE=2 SV=1	-0.357672	0.12793
Contig9034	tr|A0A072URR0|A0A072URR0_MEDTR Shikimate/quinate hydroxycinnamoyltransferase OS=Medicago truncatula GN=MTR_4g007540 PE=4 SV=1	-0.357638	0.127905
Contig5937	tr|A0A151RXX5|A0A151RXX5_CAJCA Calcium-transporting ATPase OS=Cajanus cajan GN=KK1_030978 PE=3 SV=1	-0.357558	0.127848
Contig6778	tr|G7J352|G7J352_MEDTR Kinase AFC1 OS=Medicago truncatula GN=MTR_3g086530 PE=3 SV=1	-0.357389	0.127727
Contig9761	tr|G7KUB8|G7KUB8_MEDTR Sugar porter (SP) family MFS transporter OS=Medicago truncatula GN=MTR_7g082270 PE=3 SV=1	-0.357168	0.127569
Contig3866	tr|C6SWE0|C6SWE0_SOYBN Putative uncharacterized protein OS=Glycine max GN=GLYMA_07G084100 PE=2 SV=1	-0.357124	0.127538
Contig5295	tr|A0A151TN47|A0A151TN47_CAJCA Retrovirus-related Pol polyprotein from transposon TNT 1-94 OS=Cajanus cajan GN=KK1_022050 PE=4 SV=1	-0.357047	0.127483
Contig9262	tr|I1NCV6|I1NCV6_SOYBN Uncharacterized protein OS=Glycine max GN=GLYMA_20G000700 PE=4 SV=2	-0.356932	0.1274
Contig10583	tr|A0A072U3U0|A0A072U3U0_MEDTR CS domain protein OS=Medicago truncatula GN=MTR_7g108860 PE=4 SV=1	-0.356886	0.127368
PsCam056350	tr|I3T8M7|I3T8M7_MEDTR 60S ribosomal L21-like protein OS=Medicago truncatula GN=MTR_1g069905 PE=2 SV=1	-0.356885	0.127367
Contig10238	tr|B7FJQ4|B7FJQ4_MEDTR Malate dehydrogenase OS=Medicago truncatula GN=MTR_1g043040 PE=2 SV=1	-0.356713	0.127244
Contig11048	tr|A0A151TXC5|A0A151TXC5_CAJCA Translation initiation factor IF-2 OS=Cajanus cajan GN=KK1_010961 PE=3 SV=1	-0.356709	0.127242
Contig10865	tr|G7J3M7|G7J3M7_MEDTR 30S ribosomal protein S13 OS=Medicago truncatula GN=MTR_3g073140 PE=2 SV=1	-0.356666	0.127211
Contig8134	tr|G7LBT2|G7LBT2_MEDTR NAD(P)-binding rossmann-fold protein OS=Medicago truncatula GN=MTR_8g031910 PE=3 SV=1	-0.356649	0.127199
Contig9325	tr|I1KCN8|I1KCN8_SOYBN Uncharacterized protein OS=Glycine max GN=GLYMA_06G189500 PE=4 SV=1	-0.356607	0.127169
TRINITY_DN21017_c0_g1_i1	tr|G7LJD1|G7LJD1_MEDTR RNA recognition motif (RRM) containing protein OS=Medicago truncatula GN=MTR_8g070490 PE=4 SV=2	-0.356593	0.127158
Contig9963	tr|G7LA57|G7LA57_MEDTR Armadillo/beta-catenin-like repeat protein OS=Medicago truncatula GN=MTR_8g055880 PE=4 SV=1	-0.356266	0.126925
Contig10157	tr|G7K1Y1|G7K1Y1_MEDTR PfkB family carbohydrate kinase OS=Medicago truncatula GN=MTR_5g079460 PE=3 SV=1	-0.356217	0.12689
Contig10257	tr|V7BEJ9|V7BEJ9_PHAVU Uncharacterized protein OS=Phaseolus vulgaris GN=PHAVU_007G027000g PE=4 SV=1	-0.356	0.126736
Contig8030	tr|A0A072V3P1|A0A072V3P1_MEDTR Outer envelope pore protein OS=Medicago truncatula GN=MTR_4g134950 PE=4 SV=1	-0.35594	0.126693
Contig7034	tr|A0A0L9TNW9|A0A0L9TNW9_PHAAN Uncharacterized protein OS=Phaseolus angularis GN=LR48_Vigan01g183400 PE=3 SV=1	-0.355911	0.126672
Contig9456	tr|G7I262|G7I262_MEDTR ATP-dependent protease LA (Lon) domain protein OS=Medicago truncatula GN=MTR_1g007160 PE=4 SV=1	-0.355847	0.126627
Contig11516	tr|G7KSG1|G7KSG1_MEDTR Transcription initiation factor TFIID subunit 10 OS=Medicago truncatula GN=MTR_7g080740 PE=4 SV=1	-0.355832	0.126616
PsCam016925	tr|A0A072U5S5|A0A072U5S5_MEDTR Pro-resilin, putative OS=Medicago truncatula GN=MTR_6g012780 PE=4 SV=1	-0.355825	0.126611
Contig777	tr|A0A0B2R5Y0|A0A0B2R5Y0_GLYSO Heat shock cognate 70 kDa protein 2 OS=Glycine soja GN=glysoja_025506 PE=3 SV=1	-0.355722	0.126538
Contig874	tr|I3S8S0|I3S8S0_MEDTR Uncharacterized protein OS=Medicago truncatula PE=2 SV=1	-0.355547	0.126414
Contig9849	tr|A0A072VQQ2|A0A072VQQ2_MEDTR Transmembrane protein, putative OS=Medicago truncatula GN=MTR_1g029000 PE=4 SV=1	-0.355446	0.126342
Contig9814	tr|G7IYB6|G7IYB6_MEDTR ABC transporter OS=Medicago truncatula GN=MTR_3g005100 PE=3 SV=1	-0.355418	0.126322
TRINITY_DN46080_c0_g1_i1	PsCam022475 hit Glyma17g18130.1|PACid:16305987 : PF01535,PTHR10483,AT4G37380.1,pentatricopeptide,(PPR),repeat-containing,protein	-0.355312	0.126247
Contig4792	tr|G7IK85|G7IK85_MEDTR Mg-protoporphyrin IX chelatase OS=Medicago truncatula GN=MTR_2g015390 PE=3 SV=1	-0.355308	0.126243
Contig9870	tr|A0A072UR47|A0A072UR47_MEDTR Frigida-like protein OS=Medicago truncatula GN=MTR_4g095080 PE=4 SV=1	-0.355306	0.126243
PsCam029797	tr|B5BLW2|B5BLW2_MEDTR Carotenoid cleavage dioxygenase OS=Medicago truncatula GN=ccd1 PE=2 SV=1	-0.355227	0.126186
PsCam012574	tr|A0A151RKC5|A0A151RKC5_CAJCA Histone H4 OS=Cajanus cajan GN=KK1_003727 PE=3 SV=1	-0.354853	0.12592
Contig6430	tr|I3SCS4|I3SCS4_MEDTR Uncharacterized protein OS=Medicago truncatula PE=2 SV=1	-0.354569	0.125719
Contig2844	tr|A0A072USH5|A0A072USH5_MEDTR RNA-binding (RRM/RBD/RNP motif) family protein OS=Medicago truncatula GN=MTR_4g109540 PE=4 SV=1	-0.354563	0.125715
PsCam030861	tr|G7J9T9|G7J9T9_MEDTR Sas10/Utp3/C1D family protein OS=Medicago truncatula GN=MTR_3g105925 PE=2 SV=1	-0.354517	0.125683
Contig8170	tr|V7CI74|V7CI74_PHAVU Uncharacterized protein OS=Phaseolus vulgaris GN=PHAVU_002G034400g PE=4 SV=1	-0.3545	0.12567
Contig7865	tr|G7IS81|G7IS81_MEDTR Cinnamyl alcohol dehydrogenase-like protein OS=Medicago truncatula GN=MTR_2g009810 PE=4 SV=1	-0.354469	0.125648
PsCam030821	tr|I1KRL4|I1KRL4_SOYBN Uncharacterized protein OS=Glycine max GN=GLYMA_08G089500 PE=3 SV=1	-0.354418	0.125612
PsCam005330	tr|A0A151RZI9|A0A151RZI9_CAJCA Uncharacterized protein OS=Cajanus cajan GN=KK1_030467 PE=4 SV=1	-0.354401	0.1256
TRINITY_DN53700_c0_g1_i1	tr|A0A0B2REH6|A0A0B2REH6_GLYSO Thymidine kinase OS=Glycine soja GN=glysoja_009947 PE=3 SV=1	-0.354293	0.125523
Contig8432	tr|G7JF11|G7JF11_MEDTR Ribosomal protein S13P/S18e OS=Medicago truncatula GN=MTR_4g081120 PE=3 SV=2	-0.354187	0.125448
Contig7525	tr|I1KBT2|I1KBT2_SOYBN Cation-transporting ATPase OS=Glycine max GN=GLYMA_06G160800 PE=3 SV=1	-0.354123	0.125403
PsCam033907	tr|G7K555|G7K555_MEDTR WEB family plant protein OS=Medicago truncatula GN=MTR_5g007350 PE=4 SV=1	-0.353999	0.125315
Contig4793	tr|A0A072U4T1|A0A072U4T1_MEDTR Elongation factor Ts, mitochondrial OS=Medicago truncatula GN=EFTS PE=3 SV=1	-0.353731	0.125125
Contig3124	tr|G7KF74|G7KF74_MEDTR 60S ribosomal L34-like protein OS=Medicago truncatula GN=MTR_5g040570 PE=2 SV=1	-0.353725	0.125122
PsCam044646	sp|Q1S053|H2A3_MEDTR Probable histone H2A.3 OS=Medicago truncatula PE=3 SV=1	-0.353654	0.125071
PsCam051381	tr|A0A0B2R8K7|A0A0B2R8K7_GLYSO Glycine-rich RNA-binding protein 10 OS=Glycine soja GN=glysoja_049032 PE=4 SV=1	-0.353598	0.125032
Contig3210	tr|K7KGE5|K7KGE5_SOYBN Uncharacterized protein OS=Glycine max GN=GLYMA_03G220500 PE=4 SV=1	-0.353434	0.124916
Contig5804	tr|I3S2M6|I3S2M6_MEDTR Uncharacterized protein OS=Medicago truncatula PE=2 SV=1	-0.353344	0.124852
Contig9272	tr|G7I4V2|G7I4V2_MEDTR COP1-interacting-like protein OS=Medicago truncatula GN=MTR_1g075740 PE=4 SV=2	-0.353252	0.124787
PsCam042172	tr|G7IWV2|G7IWV2_MEDTR LRR and NB-ARC domain disease resistance protein OS=Medicago truncatula GN=MTR_3g030960 PE=3 SV=2	-0.35321	0.124758
Contig7713	tr|G7I5C6|G7I5C6_MEDTR GTP-binding protein HflX OS=Medicago truncatula GN=MTR_1g022980 PE=3 SV=1	-0.35319	0.124744
Contig9642	tr|A0A072TWI4|A0A072TWI4_MEDTR PPR containing plant protein OS=Medicago truncatula GN=MTR_7g018240 PE=4 SV=1	-0.353093	0.124675
TRINITY_DN24402_c0_g2_i1	tr|V7BD83|V7BD83_PHAVU Uncharacterized protein OS=Phaseolus vulgaris GN=PHAVU_007G023200g PE=3 SV=1	-0.353087	0.124671
Contig8906	tr|G7JBT1|G7JBT1_MEDTR N-(5-phosphoribosyl)anthranilate isomerase OS=Medicago truncatula GN=MTR_3g070890 PE=3 SV=2	-0.352954	0.124577
Contig10145	tr|A0A072U120|A0A072U120_MEDTR 2-dehydro-3-deoxyphosphooctonate aldolase OS=Medicago truncatula GN=MTR_7g081220 PE=3 SV=1	-0.352869	0.124517
Contig6176	tr|G7JZ40|G7JZ40_MEDTR Magnesium transporter 2 OS=Medicago truncatula GN=MTR_5g045590 PE=4 SV=1	-0.352868	0.124516
TRINITY_DN23426_c0_g2_i1	PsCam035060 hit GL2-AT1G79840.2 : symbols:GL2, HD-ZIP IV family of homeobox-leucine zipper protein with lipid-binding START domain	-0.352847	0.124501
Contig8695	tr|A0A072VQN5|A0A072VQN5_MEDTR Na+/H+ antiporter OS=Medicago truncatula GN=MTR_1g107485 PE=4 SV=1	-0.352798	0.124467
PsCam047057	tr|B7FMJ8|B7FMJ8_MEDTR Ribosomal protein S13P/S18e OS=Medicago truncatula GN=MTR_1g098170 PE=2 SV=1	-0.352768	0.124445
Contig7272	tr|G7KH93|G7KH93_MEDTR Ribosomal protein S19 OS=Medicago truncatula GN=MTR_5g085270 PE=3 SV=2	-0.352652	0.124363
PsCam029548	tr|G7ZWL8|G7ZWL8_MEDTR GroES chaperonin OS=Medicago truncatula GN=MTR_3g110030 PE=2 SV=1	-0.35257	0.124306
PsCam002765	PsCam002765 hit LjChr2t3612 : Leucine-rich repeat-containing N-terminal domain, type 2, Toll-like receptor 7, leucine rich repeat-containing, Tyrosine-protein kinase, catalytic domain, Serine/threonine-protein kinase Y2666, predicted, IPR013210:Leucine-rich repeat-containing N-terminal domain, type 2, IPR015765:Toll-like receptor 7, leucine rich repeat-containing, IPR020635:Tyrosine-protein kinas…	-0.352506	0.124261
PsCam052810	tr|B7FHC3|B7FHC3_MEDTR Acyl carrier protein OS=Medicago truncatula GN=MTR_2g020360 PE=2 SV=1	-0.352475	0.124239
Contig2877	tr|A0A072VDK2|A0A072VDK2_MEDTR Outer envelope pore protein 24B OS=Medicago truncatula GN=MTR_1g022050 PE=4 SV=1	-0.352409	0.124192
Contig6628	tr|G7K8I7|G7K8I7_MEDTR Uncharacterized protein OS=Medicago truncatula GN=MTR_5g092610 PE=4 SV=1	-0.352392	0.12418
Contig6062	tr|A0A072U2G0|A0A072U2G0_MEDTR Potassium transporter OS=Medicago truncatula GN=MTR_8g063840 PE=3 SV=1	-0.352327	0.124135
PsCam026907	tr|G7LF72|G7LF72_MEDTR Cyclin-dependent kinase OS=Medicago truncatula GN=MTR_8g012450 PE=4 SV=1	-0.352198	0.124044
Contig6632	tr|A0A072VGA0|A0A072VGA0_MEDTR Microtubule-associated protein 70-1 OS=Medicago truncatula GN=MTR_1g032520 PE=4 SV=1	-0.352123	0.123991
Contig10160	tr|A0A072UZP8|A0A072UZP8_MEDTR 5'-AMP-activated kinase-like protein, putative OS=Medicago truncatula GN=MTR_3g065930 PE=4 SV=1	-0.352108	0.12398
Contig3125	tr|A0A072TF43|A0A072TF43_MEDTR Uncharacterized protein OS=Medicago truncatula GN=MTR_0512s0010 PE=4 SV=1	-0.352081	0.123961
PsCam000249	tr|A0A151RXM3|A0A151RXM3_CAJCA Leucine aminopeptidase 1 OS=Cajanus cajan GN=KK1_031097 PE=3 SV=1	-0.352067	0.123951
Contig6081	tr|A0A151S2F1|A0A151S2F1_CAJCA Respiratory burst oxidase isogeny protein C OS=Cajanus cajan GN=KK1_029280 PE=4 SV=1	-0.35191	0.123841
Contig9885	tr|G7I2T4|G7I2T4_MEDTR Transducin/WD-like repeat-protein OS=Medicago truncatula GN=MTR_1g089290 PE=4 SV=1	-0.351749	0.123728
TRINITY_DN30293_c2_g1_i1	uncharacterized RNA	-0.35148	0.123538
PsCam049110	tr|V7BRD4|V7BRD4_PHAVU Uncharacterized protein OS=Phaseolus vulgaris GN=PHAVU_006G217200g PE=4 SV=1	-0.351438	0.123509
Contig10640	tr|I3SQK3|I3SQK3_MEDTR Plant/MHJ24-14 protein OS=Medicago truncatula GN=MTR_4g094252 PE=2 SV=1	-0.351395	0.123478
Contig685	tr|A0A072V0B0|A0A072V0B0_MEDTR Selenium-binding-like protein OS=Medicago truncatula GN=MTR_3g084410 PE=4 SV=1	-0.351361	0.123455
TRINITY_DN22151_c0_g1_i1	tr|A0A151T6J4|A0A151T6J4_CAJCA Uncharacterized protein OS=Cajanus cajan GN=KK1_017204 PE=4 SV=1	-0.35132	0.123426
Contig8866	tr|I1JDA5|I1JDA5_SOYBN Uncharacterized protein OS=Glycine max GN=GLYMA_02G077700 PE=4 SV=1	-0.351089	0.123264
Contig6841	tr|G7JT08|G7JT08_MEDTR RNA helicase OS=Medicago truncatula GN=MTR_4g112340 PE=3 SV=2	-0.351054	0.123239
Contig9685	tr|G7K4I6|G7K4I6_MEDTR Uncharacterized protein OS=Medicago truncatula GN=MTR_5g094960 PE=4 SV=1	-0.350918	0.123144
Contig4290	tr|A0A0B2NU52|A0A0B2NU52_GLYSO Zinc finger protein NUTCRACKER OS=Glycine soja GN=glysoja_024336 PE=4 SV=1	-0.350914	0.123141
Contig4079	tr|B7FGL2|B7FGL2_MEDTR 40S ribosomal protein S11-1 OS=Medicago truncatula GN=MTR_8g076830 PE=2 SV=1	-0.350913	0.12314
PsCam049538	tr|A0A072V567|A0A072V567_MEDTR Phosphatidate cytidylyltransferase OS=Medicago truncatula GN=MTR_2g025550 PE=3 SV=1	-0.350886	0.123121
PsCam007164	tr|I3SSJ8|I3SSJ8_MEDTR Uncharacterized protein OS=Medicago truncatula PE=2 SV=1	-0.350862	0.123104
PsCam048429	tr|G7IJS9|G7IJS9_MEDTR Triose-phosphate transporter family protein OS=Medicago truncatula GN=MTR_2g029180 PE=4 SV=1	-0.350775	0.123043
Contig2597	tr|G7IU75|G7IU75_MEDTR Zinc-binding alcohol dehydrogenase family protein OS=Medicago truncatula GN=MTR_2g095840 PE=4 SV=1	-0.350684	0.122979
Contig2878	tr|G7K9T6|G7K9T6_MEDTR 50S ribosomal L9-like protein OS=Medicago truncatula GN=MTR_5g038540 PE=4 SV=1	-0.350656	0.12296
Contig3391	tr|G7IHL4|G7IHL4_MEDTR Myb transcription factor OS=Medicago truncatula GN=MTR_2g096380 PE=4 SV=2	-0.350591	0.122914
Contig5158	tr|G7JK14|G7JK14_MEDTR Caffeoyl-CoA 3-O-methyltransferase OS=Medicago truncatula GN=MTR_4g085590 PE=2 SV=1	-0.350465	0.122826
Contig808	tr|A0A072U2G1|A0A072U2G1_MEDTR Spermidine synthase OS=Medicago truncatula GN=MTR_8g063940 PE=3 SV=1	-0.350427	0.122799
PsCam036243	tr|G7JXS6|G7JXS6_MEDTR Phototropic-responsive NPH3 family protein OS=Medicago truncatula GN=MTR_5g032780 PE=3 SV=1	-0.350336	0.122735
Contig10350	tr|A0A072TYW9|A0A072TYW9_MEDTR Acyl-[acyl-carrier-protein] hydrolase OS=Medicago truncatula GN=MTR_7g056233 PE=3 SV=1	-0.350325	0.122728
Contig7552	tr|A0A0R4J2L6|A0A0R4J2L6_SOYBN Uncharacterized protein OS=Glycine max GN=GLYMA_01G244900 PE=4 SV=1	-0.35032	0.122724
Contig6231	tr|G7KEB2|G7KEB2_MEDTR DUF640 family protein OS=Medicago truncatula GN=MTR_5g072510 PE=4 SV=2	-0.350295	0.122706
Contig9955	tr|A0A072TKA0|A0A072TKA0_MEDTR Alpha/beta fold hydrolase OS=Medicago truncatula GN=MTR_0004s0330 PE=4 SV=1	-0.350197	0.122638
PsCam007700	tr|C6TBE7|C6TBE7_SOYBN Putative uncharacterized protein OS=Glycine max PE=2 SV=1	-0.350166	0.122616
Contig5789	tr|I1JSY1|I1JSY1_SOYBN Uncharacterized protein OS=Glycine max GN=GLYMA_04G019700 PE=4 SV=1	-0.350095	0.122566
TRINITY_DN46126_c0_g1_i1	tr|A0A072UM60|A0A072UM60_MEDTR Pumilio Mpt5 protein, putative OS=Medicago truncatula GN=MTR_4g064670 PE=4 SV=1	-0.350085	0.12256
Contig2996	tr|G7LER9|G7LER9_MEDTR Maf DDB-G0281937-like protein OS=Medicago truncatula GN=MTR_8g077570 PE=4 SV=1	-0.349824	0.122377
Contig4802	tr|G7KGS7|G7KGS7_MEDTR Pumilio-family RNA-binding repeatprotein OS=Medicago truncatula GN=MTR_5g080390 PE=4 SV=2	-0.349805	0.122364
Contig7488	tr|G7IPY3|G7IPY3_MEDTR Ribosomal protein S11 OS=Medicago truncatula GN=MTR_2g019670 PE=2 SV=2	-0.349761	0.122333
Contig5810	tr|E2IXG6|E2IXG6_MEDTR LRR receptor-like kinase OS=Medicago truncatula GN=SERKL2 PE=2 SV=1	-0.3496	0.12222
PsCam002318	tr|A0A072VJ06|A0A072VJ06_MEDTR Adenine nucleotide alpha hydrolase superfamily protein OS=Medicago truncatula GN=MTR_1g054750 PE=4 SV=1	-0.349582	0.122207
Contig7528	tr|K7K8D0|K7K8D0_SOYBN Uncharacterized protein OS=Glycine max GN=GLYMA_02G144500 PE=4 SV=1	-0.349514	0.12216
Contig9439	tr|A0A072UQ25|A0A072UQ25_MEDTR Peptide/nitrate transporter plant OS=Medicago truncatula GN=MTR_4g107530 PE=4 SV=1	-0.349346	0.122043
Contig8718	tr|A0A072UVB9|A0A072UVB9_MEDTR Serine/threonine-protein phosphatase OS=Medicago truncatula GN=MTR_3g452710 PE=4 SV=1	-0.349331	0.122032
Contig11600	tr|A0A151RWZ7|A0A151RWZ7_CAJCA Uncharacterized protein OS=Cajanus cajan GN=KK1_031309 PE=4 SV=1	-0.34929	0.122003
PsCam042603	tr|A0A072URB2|A0A072URB2_MEDTR Potassium transporter OS=Medicago truncatula GN=MTR_4g099260 PE=3 SV=1	-0.349127	0.121889
Contig10763	tr|I3S2R5|I3S2R5_MEDTR Reticulon-like protein OS=Medicago truncatula GN=MTR_8g028450 PE=2 SV=1	-0.349099	0.12187
Contig7753	tr|A0A072TYG3|A0A072TYG3_MEDTR Processing peptidase OS=Medicago truncatula GN=MTR_7g053330 PE=3 SV=1	-0.349078	0.121855
Contig4325	tr|I1LZI3|I1LZI3_SOYBN Lysine--tRNA ligase OS=Glycine max GN=GLYMA_11G210700 PE=3 SV=1	-0.348977	0.121785
Contig645	tr|Q8W4T7|Q8W4T7_MEDTR Major intrinsic protein (MIP) family transporter OS=Medicago truncatula GN=NIP1 PE=2 SV=1	-0.348871	0.121711
Contig6817	tr|A0A072VS17|A0A072VS17_MEDTR Methionyl-tRNA synthetase OS=Medicago truncatula GN=MTR_1g115295 PE=3 SV=1	-0.348771	0.121641
Contig7570	tr|I1L903|I1L903_SOYBN Isocitrate dehydrogenase [NAD] subunit, mitochondrial OS=Glycine max GN=GLYMA_10G058100 PE=3 SV=1	-0.348696	0.121589
PsCam044161	tr|G7JAR7|G7JAR7_MEDTR Serine hydroxymethyltransferase OS=Medicago truncatula GN=MTR_3g084310 PE=3 SV=1	-0.348681	0.121578
PsCam001933	tr|G7KE40|G7KE40_MEDTR Uncharacterized protein OS=Medicago truncatula GN=MTR_5g069660 PE=4 SV=1	-0.348674	0.121574
Contig7938	tr|A0A072TVL0|A0A072TVL0_MEDTR MAP kinase organizer 1 OS=Medicago truncatula GN=MTR_8g092620 PE=4 SV=1	-0.348599	0.121521
Contig10706	tr|G7JC26|G7JC26_MEDTR Ribosome silencing factor OS=Medicago truncatula GN=MTR_3g085720 PE=2 SV=1	-0.348544	0.121483
Contig3486	tr|I1JC08|I1JC08_SOYBN Uncharacterized protein OS=Glycine max GN=GLYMA_02G032800 PE=3 SV=1	-0.348272	0.121294
Contig1032	tr|G7KRS8|G7KRS8_MEDTR Histone H2A OS=Medicago truncatula GN=MTR_7g108320 PE=2 SV=1	-0.348253	0.12128
Contig7386	tr|G7JG62|G7JG62_MEDTR Uncharacterized protein OS=Medicago truncatula GN=MTR_4g070030 PE=4 SV=1	-0.348137	0.121199
Contig10399	tr|G7K6T6|G7K6T6_MEDTR Ankyrin domain protein OS=Medicago truncatula GN=MTR_5g026800 PE=2 SV=1	-0.348116	0.121185
Contig3232	tr|A2Q5X8|A2Q5X8_MEDTR LRR receptor-like kinase OS=Medicago truncatula GN=MTR_7g080810 PE=4 SV=1	-0.347877	0.121019
Contig1448	tr|G7IZF8|G7IZF8_MEDTR Poly(ADP-ribose) glycohydrolase OS=Medicago truncatula GN=MTR_3g029520 PE=4 SV=1	-0.34786	0.121007
Contig2547	tr|G7JZH3|G7JZH3_MEDTR Core-2/I-branching enzyme OS=Medicago truncatula GN=MTR_5g055480 PE=4 SV=1	-0.347853	0.121001
Contig5774	tr|I1L8H6|I1L8H6_SOYBN Uncharacterized protein OS=Glycine max GN=GLYMA_10G040500 PE=3 SV=2	-0.347718	0.120908
Contig425	tr|A2Q3U1|A2Q3U1_MEDTR Maternal effect embryo arrest protein OS=Medicago truncatula GN=MTR_2g007190 PE=2 SV=1	-0.347684	0.120884
Contig9999	tr|A0A0B2R5S8|A0A0B2R5S8_GLYSO Cell division protein FtsY like, chloroplastic OS=Glycine soja GN=glysoja_034646 PE=4 SV=1	-0.347675	0.120878
Contig10300	tr|G7K5B0|G7K5B0_MEDTR Cystathionine beta-synthase (CBS) family protein OS=Medicago truncatula GN=MTR_5g016770 PE=4 SV=1	-0.347553	0.120793
Contig9600	tr|G7JEY1|G7JEY1_MEDTR B3 domain transcription factor VRN1-like protein OS=Medicago truncatula GN=MTR_4g068320 PE=4 SV=1	-0.347535	0.120781
Contig3768	tr|G7KAS2|G7KAS2_MEDTR Zinc ion-binding protein OS=Medicago truncatula GN=MTR_5g018900 PE=4 SV=2	-0.347525	0.120774
TRINITY_DN24473_c2_g4_i2	tr|A0A151SUT4|A0A151SUT4_CAJCA Histone H2A OS=Cajanus cajan GN=KK1_013975 PE=3 SV=1	-0.347481	0.120743
PsCam031500	PsCam031500 hit Glyma0777s00200.1|PACid:16265620 : PTHR18958:SF225,AT4G10720.1,ankyrin,repeat,family,protein	-0.347448	0.12072
Contig4370	tr|A0A072UPV8|A0A072UPV8_MEDTR Cytochrome P450 family 71 protein OS=Medicago truncatula GN=MTR_4g104550 PE=3 SV=1	-0.347392	0.120681
Contig8173	tr|A0A0S3SYE7|A0A0S3SYE7_PHAAN Uncharacterized protein OS=Vigna angularis var. angularis GN=Vigan.09G127500 PE=3 SV=1	-0.347367	0.120664
Contig7545	tr|A0A151TDF9|A0A151TDF9_CAJCA Uncharacterized protein OS=Cajanus cajan GN=KK1_019710 PE=4 SV=1	-0.34724	0.120576
Contig5389	tr|A0A072V4N4|A0A072V4N4_MEDTR LRR receptor-like kinase OS=Medicago truncatula GN=MTR_2g016530 PE=3 SV=1	-0.347218	0.12056
Contig9303	tr|A0A151TKH6|A0A151TKH6_CAJCA Superkiller viralicidic activity 2-like 2 OS=Cajanus cajan GN=KK1_023891 PE=4 SV=1	-0.347157	0.120518
Contig4785	tr|G7LD29|G7LD29_MEDTR Protein transporter Sec61 subunit alpha-like protein OS=Medicago truncatula GN=MTR_8g076770 PE=2 SV=1	-0.347154	0.120516
Contig6969	tr|I1NAH0|I1NAH0_SOYBN Uncharacterized protein OS=Glycine max GN=GLYMA_19G189300 PE=4 SV=1	-0.347078	0.120463
Contig4108	tr|G7KZM4|G7KZM4_MEDTR Oligosaccaryltransferase OS=Medicago truncatula GN=MTR_7g099720 PE=4 SV=1	-0.346899	0.120339
PsCam030811	tr|V7C7E3|V7C7E3_PHAVU Uncharacterized protein OS=Phaseolus vulgaris GN=PHAVU_004G164100g PE=4 SV=1	-0.346869	0.120318
PsCam011139	tr|G7J2W3|G7J2W3_MEDTR EF hand calcium-binding family protein OS=Medicago truncatula GN=MTR_3g109320 PE=4 SV=1	-0.346789	0.120262
Contig5686	tr|I3SR78|I3SR78_MEDTR Glycoprotein family protein OS=Medicago truncatula GN=MTR_7g063520 PE=2 SV=1	-0.346776	0.120254
Contig315	tr|A0A072VIE3|A0A072VIE3_MEDTR Calmodulin-domain kinase CDPK protein OS=Medicago truncatula GN=MTR_1g054865 PE=4 SV=1	-0.346736	0.120226
TRINITY_DN15211_c1_g1_i1	uncharacterized RNA	-0.346623	0.120147
Contig3289	tr|G7ISE3|G7ISE3_MEDTR Receptor-like kinase plant-like protein, putative OS=Medicago truncatula GN=MTR_2g014290 PE=4 SV=1	-0.346574	0.120113
Contig289_2	tr|K7KG22|K7KG22_SOYBN Uncharacterized protein OS=Glycine max PE=4 SV=1	-0.346476	0.120045
Contig1000	tr|A0A072U423|A0A072U423_MEDTR Polygalacturonase/glycoside hydrolase family protein OS=Medicago truncatula GN=MTR_7g110710 PE=3 SV=1	-0.346463	0.120037
Contig7044	tr|V7D2Y3|V7D2Y3_PHAVU Uncharacterized protein OS=Phaseolus vulgaris GN=PHAVU_L005500g PE=4 SV=1	-0.346418	0.120005
Contig4414	tr|G7KBW9|G7KBW9_MEDTR Fcf2 pre-rRNA processing protein OS=Medicago truncatula GN=MTR_5g081850 PE=2 SV=2	-0.346416	0.120004
Contig2671	tr|G7J9N9|G7J9N9_MEDTR MFS transporter OS=Medicago truncatula GN=MTR_3g093270 PE=4 SV=1	-0.346384	0.119982
Contig10457	tr|G7KUQ5|G7KUQ5_MEDTR BZIP transcription factor OS=Medicago truncatula GN=MTR_7g022230 PE=4 SV=2	-0.346361	0.119966
Contig9160	tr|G7J6W6|G7J6W6_MEDTR PPR containing plant-like protein OS=Medicago truncatula GN=MTR_3g091460 PE=4 SV=2	-0.346329	0.119944
Contig254	tr|G7L191|G7L191_MEDTR Transcriptional corepressor leunig-like protein OS=Medicago truncatula GN=MTR_7g058460 PE=4 SV=1	-0.346262	0.119897
Contig10653	tr|I3SS52|I3SS52_MEDTR Calcium-binding EF hand protein OS=Medicago truncatula GN=MTR_8g009870 PE=2 SV=1	-0.346174	0.119836
Contig10856	tr|A0A072UET3|A0A072UET3_MEDTR 60S ribosomal protein L35a-3 OS=Medicago truncatula GN=MTR_5g081705 PE=4 SV=1	-0.346149	0.119819
Contig998	tr|G7JZY8|G7JZY8_MEDTR CAAX protease self-immunity protein OS=Medicago truncatula GN=MTR_5g014430 PE=4 SV=1	-0.346028	0.119735
Contig10078	tr|G7I549|G7I549_MEDTR 26S proteasome non-ATPase regulatory subunit-like protein OS=Medicago truncatula GN=MTR_1g009010 PE=4 SV=1	-0.345948	0.11968
Contig9957	tr|A0A072U692|A0A072U692_MEDTR Pmr5/Cas1p GDSL/SGNH-like acyl-esterase family protein OS=Medicago truncatula GN=MTR_6g016875 PE=4 SV=1	-0.345925	0.119664
Contig9389	tr|K7LZH4|K7LZH4_SOYBN Uncharacterized protein OS=Glycine max GN=GLYMA_13G131800 PE=4 SV=1	-0.345863	0.119622
Contig4327	tr|G7ILA2|G7ILA2_MEDTR Phosphatidylserine decarboxylase proenzyme 2 OS=Medicago truncatula GN=PSD2 PE=3 SV=1	-0.345814	0.119587
Contig6246	tr|A0A072VK75|A0A072VK75_MEDTR Uncharacterized protein OS=Medicago truncatula GN=MTR_1g069005 PE=4 SV=1	-0.345766	0.119554
TRINITY_DN24827_c0_g8_i2	PsCam022068 hit Medtr2g101700.1 : Golgin candidate 5 (AHRD V1 *-*- Q0WVL7), contains Interpro domain(s) IPR012336 Thioredoxin-like fold chr02_pseudomolecule_IMGAG_V3.5 32683745-32672330 E EGN_Mt100125 20100825	-0.345746	0.11954
Contig905	tr|A0A072TKI7|A0A072TKI7_MEDTR ABI3-interacting protein OS=Medicago truncatula GN=MTR_8g010160 PE=4 SV=1	-0.345714	0.119518
PsCam042473	tr|G7JT80|G7JT80_MEDTR EndA/NucM family nuclease OS=Medicago truncatula GN=MTR_4g126910 PE=4 SV=2	-0.34567	0.119488
Contig9271	tr|I1ME27|I1ME27_SOYBN Uncharacterized protein OS=Glycine max GN=GLYMA_15G060100 PE=4 SV=1	-0.345649	0.119473
Contig6366	tr|G7JJU1|G7JJU1_MEDTR GATA transcription factor OS=Medicago truncatula GN=MTR_4g071590 PE=3 SV=1	-0.345646	0.119472
PsCam051640	tr|I1LMV7|I1LMV7_SOYBN Uncharacterized protein OS=Glycine max GN=GLYMA_11G233700 PE=4 SV=1	-0.345633	0.119462
PsCam055943	tr|A0A072UHD8|A0A072UHD8_MEDTR Ubiquitin-specific protease family C19 protein OS=Medicago truncatula GN=MTR_4g005510 PE=4 SV=1	-0.345569	0.119418
Contig239	tr|G7JDJ7|G7JDJ7_MEDTR NEDD8-activating enzyme E1 regulatory subunit OS=Medicago truncatula GN=MTR_4g048220 PE=3 SV=2	-0.345525	0.119388
PsCam043476	tr|G7J8L6|G7J8L6_MEDTR 50S ribosomal protein L3P OS=Medicago truncatula GN=MTR_3g118210 PE=3 SV=1	-0.34549	0.119363
TRINITY_DN11794_c0_g1_i1	tr|G7JB01|G7JB01_MEDTR 40S ribosomal protein SA OS=Medicago truncatula GN=MTR_3g095810 PE=2 SV=1	-0.345466	0.119347
TRINITY_DN54132_c0_g1_i1	uncharacterized RNA	-0.345402	0.119303
Contig8278	tr|A0A072V0A2|A0A072V0A2_MEDTR Serine carboxypeptidase S28 family protein OS=Medicago truncatula GN=MTR_4g097590 PE=4 SV=1	-0.345369	0.11928
TRINITY_DN23910_c0_g2_i1	PsCam003732 hit Medtr2g033460.1 : Chaperone protein dnaJ (AHRD V1 *-*- Q0AIY0), contains Interpro domain(s) IPR003095 Heat shock protein DnaJ chr02_pseudomolecule_IMGAG_V3.5 11551461-11558068 E EGN_Mt100125 20100825	-0.345363	0.119276
Contig8762	tr|A0A072VFL0|A0A072VFL0_MEDTR HIT zinc finger protein OS=Medicago truncatula GN=MTR_1g032200 PE=4 SV=1	-0.34535	0.119267
Contig4009	tr|G7J5W0|G7J5W0_MEDTR Prolyl 4-hydroxylase alpha-like protein OS=Medicago truncatula GN=MTR_3g114670 PE=4 SV=1	-0.345288	0.119224
Contig2899	tr|A0A151QWL7|A0A151QWL7_CAJCA Ribonuclease 3 OS=Cajanus cajan GN=KK1_044395 PE=3 SV=1	-0.345191	0.119157
Contig4107	tr|A0A151SAP6|A0A151SAP6_CAJCA Transcription elongation factor 1 isogeny OS=Cajanus cajan GN=KK1_026238 PE=4 SV=1	-0.345069	0.119073
PsCam035717	tr|G7KC64|G7KC64_MEDTR Glycosyltransferase OS=Medicago truncatula GN=MTR_5g019580 PE=3 SV=1	-0.344846	0.118919
Contig11164	tr|A0A072VKJ8|A0A072VKJ8_MEDTR Uncharacterized protein OS=Medicago truncatula GN=MTR_2g078660 PE=4 SV=1	-0.344799	0.118886
TRINITY_DN8944_c0_g1_i1	uncharacterized RNA	-0.344665	0.118794
Contig3349	tr|A0A072TTV2|A0A072TTV2_MEDTR Glutamine cyclotransferase OS=Medicago truncatula GN=MTR_0057s0080 PE=4 SV=1	-0.344637	0.118775
PsCam044124	tr|A0A072V3H8|A0A072V3H8_MEDTR Esterase/lipase domain protein OS=Medicago truncatula GN=MTR_4g134350 PE=4 SV=1	-0.344568	0.118727
PsCam043062	tr|G7KWF6|G7KWF6_MEDTR 60S ribosomal protein L13 OS=Medicago truncatula GN=MTR_7g111590 PE=2 SV=1	-0.34452	0.118694
PsCam020907	tr|K7K3V3|K7K3V3_SOYBN Uncharacterized protein OS=Glycine max PE=4 SV=1	-0.344505	0.118684
Contig7573	tr|A0A072TTP2|A0A072TTP2_MEDTR Lipoxygenase OS=Medicago truncatula GN=MTR_8g080230 PE=3 SV=1	-0.344498	0.118679
Contig8236	sp|Q09020|PR4_PHAVU Wound-induced basic protein OS=Phaseolus vulgaris GN=PR4 PE=2 SV=1	-0.344481	0.118667
Contig351	tr|A0A151UC35|A0A151UC35_CAJCA Uncharacterized protein OS=Cajanus cajan GN=KK1_021100 PE=4 SV=1	-0.344413	0.118621
PsCam036343	tr|A0A0R0I9Z8|A0A0R0I9Z8_SOYBN Uncharacterized protein OS=Glycine max GN=GLYMA_09G181600 PE=4 SV=1	-0.344127	0.118423
Contig5341	tr|G7IBE5|G7IBE5_MEDTR HAUS augmin-like complex subunit-like protein OS=Medicago truncatula GN=MTR_1g038570 PE=4 SV=2	-0.344099	0.118404
Contig3186	tr|A0A151T8A3|A0A151T8A3_CAJCA Pentatricopeptide repeat-containing protein At1g10270 family (Fragment) OS=Cajanus cajan GN=KK1_017801 PE=4 SV=1	-0.344038	0.118362
Contig5611	tr|G7JC12|G7JC12_MEDTR Kelch repeat F-box protein OS=Medicago truncatula GN=MTR_3g085570 PE=4 SV=1	-0.344038	0.118362
Contig11272	tr|G7JNZ2|G7JNZ2_MEDTR Peroxidase OS=Medicago truncatula GN=MTR_4g122640 PE=3 SV=1	-0.344025	0.118353
TRINITY_DN46949_c0_g1_i1	uncharacterized RNA	-0.343841	0.118227
Contig4315	tr|A0A072TQM1|A0A072TQM1_MEDTR SAUR-like auxin-responsive family protein OS=Medicago truncatula GN=MTR_8g461420 PE=4 SV=1	-0.343793	0.118194
Contig10463	tr|A0A072U4H1|A0A072U4H1_MEDTR Heat shock protein-binding protein OS=Medicago truncatula GN=MTR_7g115670 PE=4 SV=1	-0.343746	0.118162
PsCam049033	tr|A0A151RX39|A0A151RX39_CAJCA Kinesin-3 OS=Cajanus cajan GN=KK1_031270 PE=3 SV=1	-0.343744	0.11816
Contig7912	tr|A0A072VH72|A0A072VH72_MEDTR Aminoacylase OS=Medicago truncatula GN=MTR_1g038920 PE=3 SV=1	-0.3437	0.11813
Contig9917	tr|G7J311|G7J311_MEDTR WAT1-related protein OS=Medicago truncatula GN=MTR_3g072500 PE=3 SV=1	-0.343612	0.118069
PsCam054902	tr|A0A0B2SU39|A0A0B2SU39_GLYSO Pre-mRNA-processing factor 39 OS=Glycine soja GN=glysoja_015519 PE=4 SV=1	-0.343609	0.118067
Contig795	tr|A0A151SZV1|A0A151SZV1_CAJCA Amine oxidase OS=Cajanus cajan GN=KK1_015779 PE=3 SV=1	-0.343382	0.117911
Contig997	tr|G7KHI6|G7KHI6_MEDTR Plastid phosphate translocator OS=Medicago truncatula GN=MTR_6g005480 PE=4 SV=1	-0.343307	0.11786
Contig104_2	tr|A0A072TUA6|A0A072TUA6_MEDTR BEL1-related homeotic protein OS=Medicago truncatula GN=MTR_8g098815 PE=4 SV=1	-0.343306	0.117859
TRINITY_DN13704_c0_g3_i1	uncharacterized RNA	-0.343274	0.117837
TRINITY_DN17604_c1_g1_i2	tr|A0A072UEL8|A0A072UEL8_MEDTR BEL1-related homeotic protein OS=Medicago truncatula GN=MTR_7g106320 PE=4 SV=1	-0.343258	0.117826
Contig9820	tr|G7KSJ1|G7KSJ1_MEDTR p-loop nucleoside triphosphate hydrolase superfamily protein OS=Medicago truncatula GN=MTR_7g090640 PE=4 SV=1	-0.343232	0.117808
PsCam050246	tr|G7IVC1|G7IVC1_MEDTR rRNA adenine N(6)-methyltransferase OS=Medicago truncatula GN=MTR_3g007750 PE=3 SV=1	-0.3432	0.117786
PsCam045832	tr|A0A072VVP7|A0A072VVP7_MEDTR S-adenosylmethionine synthase OS=Medicago truncatula GN=MTR_1g063060 PE=3 SV=1	-0.343132	0.117739
PsCam045169	tr|A0A151U067|A0A151U067_CAJCA 5-methyltetrahydropteroyltriglutamate--homocysteine methyltransferase OS=Cajanus cajan GN=KK1_005306 PE=3 SV=1	-0.343119	0.11773
Contig10666	tr|A0A072VQC9|A0A072VQC9_MEDTR Late embryogenesis abundant protein, putative OS=Medicago truncatula GN=MTR_1g097570 PE=4 SV=1	-0.34303	0.117669
PsCam014010	tr|G7JX40|G7JX40_MEDTR Serine/Threonine kinase domain protein OS=Medicago truncatula GN=MTR_5g053450 PE=4 SV=1	-0.342894	0.117576
Contig4558	tr|A0A072V483|A0A072V483_MEDTR Ornithine carbamoyltransferase OS=Medicago truncatula GN=MTR_3g112050 PE=3 SV=1	-0.342864	0.117556
PsCam045082	tr|G7INX3|G7INX3_MEDTR ICE-like protease (Caspase) p20 domain protein OS=Medicago truncatula GN=MTR_2g008970 PE=4 SV=1	-0.342839	0.117539
TRINITY_DN21679_c0_g1_i1	uncharacterized RNA	-0.34277	0.117491
Contig4667	tr|G7K5H7|G7K5H7_MEDTR LRR receptor-like kinase OS=Medicago truncatula GN=MTR_5g026510 PE=3 SV=2	-0.342706	0.117447
PsCam048257	tr|A0A072VPA1|A0A072VPA1_MEDTR C2H2 zinc finger protein, putative OS=Medicago truncatula GN=MTR_1g094115 PE=4 SV=1	-0.342657	0.117414
Contig10120	tr|G7IT36|G7IT36_MEDTR Isocitrate dehydrogenase [NADP] OS=Medicago truncatula GN=MTR_2g062840 PE=2 SV=1	-0.342575	0.117358
Contig2665	tr|G7JBD3|G7JBD3_MEDTR S1 RNA-binding domain protein OS=Medicago truncatula GN=MTR_3g084860 PE=4 SV=1	-0.342479	0.117292
Contig9675	tr|G7J2C2|G7J2C2_MEDTR RNA helicase OS=Medicago truncatula GN=MTR_3g071620 PE=3 SV=2	-0.342392	0.117232
Contig5886	tr|G7IF12|G7IF12_MEDTR SET domain protein OS=Medicago truncatula GN=MTR_1g115980 PE=4 SV=1	-0.342381	0.117225
PsCam005187	tr|G7ICW5|G7ICW5_MEDTR D27 family protein, putative OS=Medicago truncatula GN=MTR_1g086840 PE=4 SV=1	-0.342363	0.117212
Contig694_2	tr|G7IKR7|G7IKR7_MEDTR Transmembrane protein, putative OS=Medicago truncatula GN=MTR_2g093760 PE=4 SV=1	-0.342329	0.117189
Contig9429	tr|A0A072USH1|A0A072USH1_MEDTR DnaJ heat shock family protein, putative OS=Medicago truncatula GN=MTR_4g109510 PE=4 SV=1	-0.342314	0.117179
Contig9334	tr|A0A072TM81|A0A072TM81_MEDTR Embryo defective 140 protein OS=Medicago truncatula GN=MTR_8g015930 PE=4 SV=1	-0.342264	0.117144
Contig4566	tr|A0A072V0L7|A0A072V0L7_MEDTR Nucleotide/sugar transporter family protein OS=Medicago truncatula GN=MTR_3g094260 PE=4 SV=1	-0.342234	0.117124
Contig1037_2	uncharacterized RNA	-0.342231	0.117122
Contig6170	tr|A0A072VJV6|A0A072VJV6_MEDTR Lung seven transmembrane receptor family protein OS=Medicago truncatula GN=MTR_1g067370 PE=4 SV=1	-0.342205	0.117105
PsCam004673	tr|G7J708|G7J708_MEDTR Serine/threonine-protein kinase OS=Medicago truncatula GN=MTR_3g102400 PE=3 SV=2	-0.342	0.116964
Contig64	tr|A0A072U1C1|A0A072U1C1_MEDTR Auxin response factor OS=Medicago truncatula GN=MTR_7g062540 PE=3 SV=1	-0.341949	0.116929
Contig7446	tr|A0A151SS42|A0A151SS42_CAJCA ABC transporter B family member 4 OS=Cajanus cajan GN=KK1_003902 PE=4 SV=1	-0.341947	0.116928
Contig212	tr|V7BFY3|V7BFY3_PHAVU Uncharacterized protein (Fragment) OS=Phaseolus vulgaris GN=PHAVU_007G070000g PE=4 SV=1	-0.341907	0.1169
Contig9411	tr|G7J5D5|G7J5D5_MEDTR Histidine kinase-, DNA gyrase B OS=Medicago truncatula GN=MTR_3g077540 PE=4 SV=2	-0.341841	0.116855
Contig10687	tr|G7JCT5|G7JCT5_MEDTR Prolyl 4-hydroxylase alpha-like protein OS=Medicago truncatula GN=MTR_4g095370 PE=4 SV=1	-0.341796	0.116824
Contig1449	tr|A0A072V5C1|A0A072V5C1_MEDTR Glyoxysomal fatty acid beta-oxidation MFP-A protein OS=Medicago truncatula GN=MTR_2g436300 PE=4 SV=1	-0.341752	0.116794
Contig3958	tr|A9YWR5|A9YWR5_MEDTR Endoribonuclease E-like protein OS=Medicago truncatula GN=MTR_5g030900 PE=4 SV=1	-0.34134	0.116513
Contig6612	tr|I1JXU5|I1JXU5_SOYBN Uncharacterized protein OS=Glycine max GN=GLYMA_04G204500 PE=4 SV=1	-0.341311	0.116493
Contig6014	tr|A0A072VGT0|A0A072VGT0_MEDTR Transducin/WD-like repeat-protein OS=Medicago truncatula GN=MTR_2g437810 PE=4 SV=1	-0.341256	0.116456
Contig10622	tr|G7J4V1|G7J4V1_MEDTR FKBP12-interacting protein of 37 kDa-like protein, putative OS=Medicago truncatula GN=MTR_3g077320 PE=4 SV=2	-0.341203	0.116419
Contig3310	tr|I1K9I3|I1K9I3_SOYBN Uncharacterized protein OS=Glycine max GN=GLYMA_06G088900 PE=4 SV=2	-0.34101	0.116288
Contig6943	tr|G7IDI2|G7IDI2_MEDTR Sucrose phosphate phosphatase OS=Medicago truncatula GN=MTR_1g040560 PE=4 SV=2	-0.341007	0.116286
Contig7012	tr|A0A072TQ85|A0A072TQ85_MEDTR UDP-glucosyltransferase family protein OS=Medicago truncatula GN=MTR_8g466240 PE=4 SV=1	-0.340971	0.116261
Contig6948	tr|G7J8F5|G7J8F5_MEDTR Ferredoxin-like protein OS=Medicago truncatula GN=MTR_3g105080 PE=4 SV=1	-0.340888	0.116205
Contig5609	tr|B7FIH9|B7FIH9_MEDTR Ubiquitin-protein ligase OS=Medicago truncatula GN=MTR_5g064480 PE=2 SV=1	-0.340812	0.116153
Contig901_2	tr|G7JGX3|G7JGX3_MEDTR Ubiquitin system component CUE protein OS=Medicago truncatula GN=MTR_4g010100 PE=4 SV=1	-0.34074	0.116104
Contig4508	tr|K7LZQ2|K7LZQ2_SOYBN Uncharacterized protein OS=Glycine max GN=GLYMA_13G142200 PE=4 SV=1	-0.340727	0.116095
Contig7105	tr|G7IC76|G7IC76_MEDTR Wall associated kinase-like protein OS=Medicago truncatula GN=MTR_1g110130 PE=4 SV=2	-0.340625	0.116025
Contig10497	tr|G7J7Q5|G7J7Q5_MEDTR Inositol monophosphatase OS=Medicago truncatula GN=MTR_3g117220 PE=1 SV=2	-0.340618	0.11602
Contig3206	tr|K7M511|K7M511_SOYBN Uncharacterized protein OS=Glycine max GN=GLYMA_14G050200 PE=4 SV=1	-0.340576	0.115992
PsCam012875	tr|K7KMG7|K7KMG7_SOYBN Uncharacterized protein OS=Glycine max GN=GLYMA_05G023200 PE=4 SV=1	-0.34056	0.115981
Contig6854	tr|G7KQ54|G7KQ54_MEDTR O-glycosyl hydrolase family 17 protein OS=Medicago truncatula GN=MTR_6g032820 PE=3 SV=2	-0.340552	0.115976
TRINITY_DN51296_c0_g1_i1	uncharacterized RNA	-0.34053	0.115961
PsCam051056	tr|G7L022|G7L022_MEDTR Dolichyl-phosphate beta-glucosyltransferase OS=Medicago truncatula GN=MTR_7g026260 PE=4 SV=1	-0.340513	0.115949
Contig3203	tr|A0A0B2S161|A0A0B2S161_GLYSO Leucine-rich repeat receptor-like protein CLAVATA2 OS=Glycine soja GN=glysoja_000959 PE=4 SV=1	-0.340407	0.115877
Contig1819	tr|Q2HVZ9|Q2HVZ9_MEDTR Tyrosine phosphatase family protein OS=Medicago truncatula GN=MTR_7g079970 PE=2 SV=1	-0.34036	0.115845
Contig9950	tr|G7JTJ9|G7JTJ9_MEDTR Peptidylprolyl isomerase OS=Medicago truncatula GN=MTR_4g039430 PE=2 SV=1	-0.340315	0.115815
Contig7502	tr|A0A0R0K4G4|A0A0R0K4G4_SOYBN Uncharacterized protein OS=Glycine max GN=GLYMA_04G057400 PE=3 SV=1	-0.340299	0.115804
TRINITY_DN16088_c0_g3_i1	uncharacterized RNA	-0.340275	0.115787
Contig5633	tr|G7JZB3|G7JZB3_MEDTR Transcription factor BIM2-like protein OS=Medicago truncatula GN=MTR_5g048350 PE=4 SV=1	-0.340231	0.115757
Contig10783	tr|A0A072VIQ0|A0A072VIQ0_MEDTR MD-like lipid recognition domain protein/ML domain protein OS=Medicago truncatula GN=MTR_1g055425 PE=4 SV=1	-0.340154	0.115705
Contig10925	PsCam053067 hit Glyma03g00780.1|PACid:16250696 : PF01554,PTHR11206,KOG1347,AT1G33110.1,MATE,efflux,family,protein	-0.340053	0.115636
Contig4821	tr|A0A072VJP4|A0A072VJP4_MEDTR Eukaryotic-type carbonic anhydrase OS=Medicago truncatula GN=MTR_1g059960 PE=4 SV=1	-0.340022	0.115615
Contig657	tr|G7KV73|G7KV73_MEDTR Lipid transfer protein OS=Medicago truncatula GN=MTR_7g082640 PE=2 SV=1	-0.339961	0.115574
Contig4195	tr|A0A072VQV2|A0A072VQV2_MEDTR Transmembrane amino acid transporter family protein OS=Medicago truncatula GN=MTR_1g029750 PE=4 SV=1	-0.339945	0.115563
Contig9175	tr|G7J0K8|G7J0K8_MEDTR Transglutaminase family protein OS=Medicago truncatula GN=MTR_3g014680 PE=4 SV=1	-0.339902	0.115533
Contig10747	tr|G7IZR4|G7IZR4_MEDTR Molybdopterin synthase catalytic subunit OS=Medicago truncatula GN=MTR_3g041720 PE=3 SV=1	-0.339864	0.115508
Contig4467	tr|A0A151S3D4|A0A151S3D4_CAJCA tRNA (Cytosine-5-)-methyltransferase NSUN2 OS=Cajanus cajan GN=KK1_029019 PE=3 SV=1	-0.339818	0.115476
Contig4033	tr|G7KE23|G7KE23_MEDTR Global transcription factor group protein OS=Medicago truncatula GN=MTR_5g069490 PE=4 SV=2	-0.339764	0.11544
Contig419_2	PsCam053236 hit Glyma19g34170.1|PACid:16313698 : PF00069,PF07714,PTHR22986,KOG0598,AT3G04810.1,ATNEK2,ATNEK2,(NIMA-RELATED,KINASE,2),,ATP,binding,/,kinase/,protein,kinase/,protein,serine/threonine,kinase	-0.339729	0.115416
PsCam050462	tr|A0A0R0I818|A0A0R0I818_SOYBN Lactoylglutathione lyase OS=Glycine max GN=GLYMA_09G004300 PE=3 SV=1	-0.339615	0.115339
Contig8139	tr|I3SCJ7|I3SCJ7_MEDTR Ankyrin domain protein OS=Medicago truncatula GN=MTR_1g062770 PE=2 SV=1	-0.339596	0.115325
Contig10283	tr|G7KVA5|G7KVA5_MEDTR ATP-dependent Clp protease proteolytic subunit OS=Medicago truncatula GN=MTR_7g082980 PE=2 SV=1	-0.339538	0.115286
Contig6101	tr|K7K7Y5|K7K7Y5_SOYBN Uncharacterized protein OS=Glycine max GN=GLYMA_02G125400 PE=4 SV=1	-0.339498	0.115259
Contig10349	tr|G7KZI1|G7KZI1_MEDTR TPR repeat protein OS=Medicago truncatula GN=MTR_7g099260 PE=4 SV=1	-0.33946	0.115233
Contig10250	tr|A0A072UYQ2|A0A072UYQ2_MEDTR Transducin/WD40 repeat protein OS=Medicago truncatula GN=MTR_3g074070 PE=4 SV=1	-0.339452	0.115228
Contig7356	tr|A0A151RTY8|A0A151RTY8_CAJCA Thioredoxin OS=Cajanus cajan GN=KK1_032439 PE=4 SV=1	-0.33945	0.115226
Contig5885	tr|G7JRR4|G7JRR4_MEDTR PPP4R2 protein OS=Medicago truncatula GN=MTR_4g077610 PE=4 SV=2	-0.339376	0.115176
Contig10374	tr|G7ICX2|G7ICX2_MEDTR ATP-dependent Clp protease proteolytic subunit OS=Medicago truncatula GN=MTR_1g086940 PE=3 SV=1	-0.339345	0.115155
Contig6477	tr|K7KMG9|K7KMG9_SOYBN Uncharacterized protein OS=Glycine max PE=4 SV=1	-0.339339	0.115151
Contig5601	tr|A0A072V2F5|A0A072V2F5_MEDTR WAT1-related protein OS=Medicago truncatula GN=MTR_3g112480 PE=3 SV=1	-0.33929	0.115118
Contig2530	tr|A0A072UPH7|A0A072UPH7_MEDTR UDP-glucosyltransferase 73B2 OS=Medicago truncatula GN=MTR_4g485640 PE=4 SV=1	-0.339244	0.115086
Contig10066	tr|A0A072U774|A0A072U774_MEDTR NLI interacting factor-like phosphatase OS=Medicago truncatula GN=MTR_7g015190 PE=4 SV=1	-0.339218	0.115069
Contig3756	tr|G7J7T8|G7J7T8_MEDTR tRNA-dihydrouridine(47) synthase [NAD(P)(+)] OS=Medicago truncatula GN=MTR_3g117580 PE=3 SV=1	-0.339137	0.115014
Contig6866	tr|V7C6L5|V7C6L5_PHAVU Uncharacterized protein OS=Phaseolus vulgaris GN=PHAVU_003G001000g PE=3 SV=1	-0.338959	0.114893
Contig770	tr|A0A151UAZ4|A0A151UAZ4_CAJCA 2,3-bisphosphoglycerate-independent phosphoglycerate mutase 1 OS=Cajanus cajan GN=KK1_020741 PE=4 SV=1	-0.338857	0.114824
Contig2764	tr|G7KPF4|G7KPF4_MEDTR Uncharacterized protein OS=Medicago truncatula GN=MTR_6g087890 PE=4 SV=1	-0.338766	0.114763
Contig6210	tr|A0A072U6W9|A0A072U6W9_MEDTR DUF2039 family protein OS=Medicago truncatula GN=MTR_6g015855 PE=4 SV=1	-0.338644	0.11468
Contig2643	tr|Q4U601|Q4U601_MEDTR Acyl-[acyl-carrier-protein] desaturase OS=Medicago truncatula GN=ACPD PE=2 SV=1	-0.338522	0.114597
PsCam052293	PsCam052293 hit Medtr5g036070.1 : Unknown Protein (AHRD V1) chr05_pseudomolecule_IMGAG_V3.5 15280193-15284679 E EGN_Mt100125 20100825	-0.338516	0.114593
Contig2997	tr|I3T8W3|I3T8W3_MEDTR Dirigent protein OS=Medicago truncatula GN=MTR_8g099135 PE=2 SV=1	-0.338489	0.114575
PsCam025650	tr|A0A072TR37|A0A072TR37_MEDTR Transmembrane protein OS=Medicago truncatula GN=MTR_8g063930 PE=4 SV=1	-0.338471	0.114562
Contig4556	tr|G7K7Z7|G7K7Z7_MEDTR Cyclin-dependent kinase inhibitor family protein OS=Medicago truncatula GN=MTR_5g017600 PE=4 SV=1	-0.338438	0.11454
Contig11424	tr|G7IDV7|G7IDV7_MEDTR Timeless protein carboxy-terminal region protein OS=Medicago truncatula GN=MTR_1g099370 PE=4 SV=1	-0.338267	0.114424
Contig6184	tr|A0A072UBR9|A0A072UBR9_MEDTR Eukaryotic aspartyl protease family protein OS=Medicago truncatula GN=MTR_6g084710 PE=3 SV=1	-0.338184	0.114369
Contig7038	tr|G7K677|G7K677_MEDTR Transcription termination factor family protein OS=Medicago truncatula GN=MTR_5g068860 PE=4 SV=1	-0.337982	0.114232
Contig187	tr|I1MMT0|I1MMT0_SOYBN Glutamate receptor OS=Glycine max GN=GLYMA_16G111700 PE=3 SV=2	-0.337963	0.114219
Contig7678	tr|G7L970|G7L970_MEDTR Alanine aminotransferase OS=Medicago truncatula GN=MTR_8g023140 PE=4 SV=1	-0.337871	0.114157
Contig8239	tr|B7FN54|B7FN54_MEDTR 40S ribosomal protein S27 OS=Medicago truncatula GN=MTR_1g111970 PE=2 SV=1	-0.337765	0.114085
PsCam037673	tr|G7I8J1|G7I8J1_MEDTR CCAAT-binding transcription factor OS=Medicago truncatula GN=NF-YA1 PE=2 SV=1	-0.337576	0.113957
Contig9810	tr|G7K600|G7K600_MEDTR Non-specific serine/threonine protein kinase OS=Medicago truncatula GN=MTR_5g067150 PE=3 SV=2	-0.337374	0.113821
Contig3715	tr|K7N4P0|K7N4P0_SOYBN Uncharacterized protein OS=Glycine max GN=GLYMA_20G202200 PE=4 SV=1	-0.337302	0.113773
Contig5861	tr|V7CW50|V7CW50_PHAVU Mitochondrial pyruvate carrier OS=Phaseolus vulgaris GN=PHAVU_001G083800g PE=3 SV=1	-0.337299	0.113771
Contig8641	tr|G7JWE1|G7JWE1_MEDTR SGT1-plant-like protein OS=Medicago truncatula GN=MTR_5g032050 PE=4 SV=2	-0.337276	0.113755
Contig10327	tr|A0A072U875|A0A072U875_MEDTR Double-stranded RNA-binding motif protein OS=Medicago truncatula GN=MTR_6g028020 PE=4 SV=1	-0.337144	0.113666
Contig8542	tr|A0A072U4Q6|A0A072U4Q6_MEDTR ENTH/VHS-like protein OS=Medicago truncatula GN=MTR_7g103840 PE=4 SV=1	-0.336904	0.113504
Contig11373	tr|G7LD19|G7LD19_MEDTR Amino-terminal domain micro-spherule protein OS=Medicago truncatula GN=MTR_8g076470 PE=4 SV=1	-0.336893	0.113497
Contig8653	tr|A0A072V1E3|A0A072V1E3_MEDTR Nuclear protein ZAP, related protein, putative OS=Medicago truncatula GN=MTR_4g107890 PE=4 SV=1	-0.336853	0.11347
Contig11070	tr|A0A072VHL0|A0A072VHL0_MEDTR Eukaryotic translation initiation factor 3 subunit E OS=Medicago truncatula GN=MTR_1g051820 PE=3 SV=1	-0.336848	0.113466
Contig11321	tr|G7KKD7|G7KKD7_MEDTR Kunitz type trypsin inhibitor / Alpha-fucosidase OS=Medicago truncatula GN=MTR_6g009650 PE=2 SV=1	-0.336832	0.113456
Contig4402	tr|G7JVF5|G7JVF5_MEDTR Haloacid dehalogenase-like hydrolase OS=Medicago truncatula GN=MTR_4g128090 PE=4 SV=1	-0.336814	0.113443
PsCam043494	tr|A2Q4X9|A2Q4X9_MEDTR Got1-like protein OS=Medicago truncatula GN=MTR_7g006340 PE=2 SV=1	-0.336665	0.113344
Contig10039	tr|G7JGT6|G7JGT6_MEDTR tRNA pseudouridine synthase A, related protein OS=Medicago truncatula GN=MTR_4g131220 PE=4 SV=1	-0.336605	0.113303
Contig7457	tr|G7JAF7|G7JAF7_MEDTR Cysteinyl-tRNA synthetase OS=Medicago truncatula GN=MTR_3g106560 PE=3 SV=2	-0.33659	0.113293
Contig6090	tr|A0A151SRS2|A0A151SRS2_CAJCA Subtilisin-like protease OS=Cajanus cajan GN=KK1_003785 PE=3 SV=1	-0.336543	0.113261
Contig9266	tr|A0A151TX52|A0A151TX52_CAJCA Pre-mRNA-splicing factor rse1 OS=Cajanus cajan GN=KK1_010915 PE=4 SV=1	-0.33654	0.113259
TRINITY_DN24097_c2_g4_i1	uncharacterized RNA	-0.336532	0.113253
Contig10537	tr|A0A072V059|A0A072V059_MEDTR FAD-dependent oxidoreductase OS=Medicago truncatula GN=MTR_4g094962 PE=4 SV=1	-0.336389	0.113158
Contig10705	tr|G7KSL5|G7KSL5_MEDTR Transmembrane protein 14C OS=Medicago truncatula GN=MTR_7g090890 PE=2 SV=1	-0.336383	0.113153
Contig8822	tr|A0A072UKM1|A0A072UKM1_MEDTR Transcription factor jumonji (JmjC) domain protein OS=Medicago truncatula GN=MTR_4g066020 PE=4 SV=1	-0.336376	0.113149
Contig305	tr|G7KN37|G7KN37_MEDTR CRS1/YhbY (CRM) domain protein OS=Medicago truncatula GN=MTR_6g084410 PE=4 SV=1	-0.336358	0.113137
Contig218	tr|G7J6L9|G7J6L9_MEDTR Glycoside hydrolase family 3 protein OS=Medicago truncatula GN=MTR_3g079750 PE=4 SV=1	-0.336309	0.113104
Contig11352	tr|G7JKZ3|G7JKZ3_MEDTR Nucleobase-ascorbate transporter-like protein OS=Medicago truncatula GN=MTR_4g055290 PE=4 SV=2	-0.336301	0.113098
Contig8063	tr|I3T560|I3T560_MEDTR Superoxide dismutase OS=Medicago truncatula GN=MTR_3g094250 PE=2 SV=1	-0.336288	0.113089
Contig9976	tr|A0A072VNX6|A0A072VNX6_MEDTR Isopenicillin N epimerase-like protein OS=Medicago truncatula GN=MTR_1g484920 PE=4 SV=1	-0.336208	0.113036
Contig5204	tr|B7FM71|B7FM71_MEDTR Lysine decarboxylase family protein OS=Medicago truncatula GN=MTR_3g055920 PE=2 SV=1	-0.336186	0.113021
PsCam050248	tr|A0A072V670|A0A072V670_MEDTR Transcription termination factor family protein OS=Medicago truncatula GN=MTR_3g450500 PE=4 SV=1	-0.336163	0.113005
Contig9631	tr|A0A072V8S6|A0A072V8S6_MEDTR GPI-anchor transamidase-like protein OS=Medicago truncatula GN=MTR_2g058550 PE=4 SV=1	-0.336139	0.11299
PsCam056219	tr|G7KXT5|G7KXT5_MEDTR Geranylgeranyltransferase type I beta subunit OS=Medicago truncatula GN=MTR_7g024540 PE=4 SV=2	-0.336116	0.112974
Contig2624	tr|B7FL50|B7FL50_MEDTR DEAD-box ATP-dependent RNA helicase OS=Medicago truncatula GN=MTR_4g131750 PE=2 SV=1	-0.336079	0.112949
Contig3818	tr|I1K5K3|I1K5K3_SOYBN Uncharacterized protein OS=Glycine max GN=GLYMA_05G239000 PE=3 SV=1	-0.336066	0.112941
Contig8306	tr|A0A072UQU8|A0A072UQU8_MEDTR ATP-dependent zinc metalloprotease FTSH protein OS=Medicago truncatula GN=MTR_4g094662 PE=3 SV=1	-0.336021	0.11291
Contig2932	tr|I3SA95|I3SA95_MEDTR ER lumen protein-retaining receptor OS=Medicago truncatula GN=MTR_7g056337 PE=2 SV=1	-0.335995	0.112892
Contig7915	tr|B7FHY7|B7FHY7_MEDTR Gamma-tocopherol methyltransferase OS=Medicago truncatula GN=MTR_1g014690 PE=2 SV=1	-0.335914	0.112838
Contig9212	tr|B7FK11|B7FK11_MEDTR Ribosome biogenesis protein WDR12 homolog OS=Medicago truncatula PE=2 SV=1	-0.3359	0.112829
PsCam049176	tr|I1N1P3|I1N1P3_SOYBN RNA helicase OS=Glycine max GN=GLYMA_04G145400 PE=3 SV=1	-0.335847	0.112793
Contig2940	tr|A0A0R0F137|A0A0R0F137_SOYBN Uncharacterized protein OS=Glycine max GN=GLYMA_19G232100 PE=4 SV=1	-0.335749	0.112728
Contig9778	tr|G7J5E5|G7J5E5_MEDTR Plastid phosphate translocator OS=Medicago truncatula GN=MTR_3g077640 PE=2 SV=1	-0.335675	0.112678
Contig7752	tr|V7BD83|V7BD83_PHAVU Uncharacterized protein OS=Phaseolus vulgaris GN=PHAVU_007G023200g PE=3 SV=1	-0.335619	0.11264
PsCam058653	PsCam058653 hit C.cajan_02432 : C6T0G4_SOYBN Putative uncharacterized protein OS=Glycine max PE=2 SV=1	-0.335538	0.112586
Contig6824	tr|Q2HUH2|Q2HUH2_MEDTR BZIP transcription factor OS=Medicago truncatula GN=MTR_7g088090 PE=4 SV=1	-0.335533	0.112582
TRINITY_DN18252_c0_g1_i1	tr|G7KLS1|G7KLS1_MEDTR Chaperone protein ClpB3 OS=Medicago truncatula GN=MTR_6g013660 PE=3 SV=1	-0.335491	0.112554
Contig3273	tr|G7L9S6|G7L9S6_MEDTR Receptor-like kinase OS=Medicago truncatula GN=MTR_8g104520 PE=4 SV=1	-0.335476	0.112544
PsCam006854	tr|G7J6B7|G7J6B7_MEDTR NAD(P)-binding rossmann-fold protein OS=Medicago truncatula GN=MTR_3g101500 PE=4 SV=1	-0.33547	0.11254
Contig7439	tr|G7KRJ6|G7KRJ6_MEDTR Carboxypeptidase OS=Medicago truncatula GN=MTR_7g080180 PE=3 SV=1	-0.335206	0.112363
Contig594_2	tr|A0A072TUU6|A0A072TUU6_MEDTR Phosphoribosylformylglycinamidine synthase OS=Medicago truncatula GN=MTR_8g100045 PE=3 SV=1	-0.335092	0.112287
Contig6719	tr|A0A072VGQ1|A0A072VGQ1_MEDTR Cysteine/histidine-rich C1 domain protein OS=Medicago truncatula GN=MTR_1g034390 PE=4 SV=1	-0.335021	0.112239
TRINITY_DN2972_c0_g1_i1	tr|G7KPU0|G7KPU0_MEDTR Elongation factor Ts, mitochondrial OS=Medicago truncatula GN=EFTS PE=3 SV=1	-0.334974	0.112207
Contig8162	tr|G7JNU9|G7JNU9_MEDTR DUF4228 domain protein OS=Medicago truncatula GN=MTR_4g106790 PE=2 SV=1	-0.334941	0.112185
Contig2562	tr|A0A072U201|A0A072U201_MEDTR Elongation factor Tu OS=Medicago truncatula GN=MTR_7g094460 PE=3 SV=1	-0.334854	0.112127
PsCam000597	tr|G7ISM5|G7ISM5_MEDTR Enhancer of mRNA-decapping-like protein OS=Medicago truncatula GN=MTR_2g027690 PE=4 SV=2	-0.334789	0.112084
Contig1548	tr|V7B9A2|V7B9A2_PHAVU Uncharacterized protein OS=Phaseolus vulgaris GN=PHAVU_008G255900g PE=4 SV=1	-0.334783	0.11208
Contig2709	tr|G7IIU2|G7IIU2_MEDTR p21-activated kinase-interacting-like protein OS=Medicago truncatula GN=MTR_2g049300 PE=4 SV=1	-0.334766	0.112068
Contig4359	tr|B7FLE7|B7FLE7_MEDTR AP-4 complex subunit mu-1 OS=Medicago truncatula GN=MTR_3g112190 PE=2 SV=1	-0.334763	0.112066
Contig10688	tr|G7IMZ2|G7IMZ2_MEDTR Disease-resistance response protein OS=Medicago truncatula GN=MTR_2g035170 PE=2 SV=1	-0.334757	0.112062
Contig9032	tr|A0A072UWA1|A0A072UWA1_MEDTR Transmembrane amino acid transporter family protein OS=Medicago truncatula GN=MTR_3g461440 PE=4 SV=1	-0.334746	0.112055
PsCam034009	tr|A2Q503|A2Q503_MEDTR DnaJ heat shock family protein OS=Medicago truncatula GN=MTR_2g014480 PE=4 SV=1	-0.334718	0.112036
Contig11239	tr|A0A072VNR5|A0A072VNR5_MEDTR VAMP-associated protein OS=Medicago truncatula GN=MTR_1g081950 PE=4 SV=1	-0.334702	0.112025
Contig5385	tr|G7JX38|G7JX38_MEDTR NAC transcription factor-like protein OS=Medicago truncatula GN=MTR_5g053430 PE=4 SV=1	-0.3346	0.111957
Contig1243	tr|G7JRE7|G7JRE7_MEDTR Chaperone dnaJ-like protein OS=Medicago truncatula GN=MTR_4g035650 PE=4 SV=2	-0.334536	0.111915
Contig8775	tr|G7JSU9|G7JSU9_MEDTR Glycoside hydrolase family 5 protein OS=Medicago truncatula GN=MTR_4g078230 PE=3 SV=2	-0.334382	0.111811
PsCam045321	tr|G7ZYY0|G7ZYY0_MEDTR Receptor-like kinase OS=Medicago truncatula GN=MTR_2g105260 PE=4 SV=1	-0.334368	0.111802
Contig10725	tr|G7J7D8|G7J7D8_MEDTR 50S ribosomal protein L11P OS=Medicago truncatula GN=MTR_3g080800 PE=3 SV=2	-0.334302	0.111758
Contig8484	tr|A0A151SID8|A0A151SID8_CAJCA Protein KIAA0664 isogeny family OS=Cajanus cajan GN=KK1_000807 PE=4 SV=1	-0.334291	0.11175
PsCam013253	tr|G7L7T4|G7L7T4_MEDTR Sulfhydryl oxidase OS=Medicago truncatula GN=MTR_8g045480 PE=4 SV=2	-0.334279	0.111742
Contig5577	tr|G7JM88|G7JM88_MEDTR Lethal leaf-spot protein, putative OS=Medicago truncatula GN=MTR_4g057200 PE=4 SV=1	-0.334187	0.111681
Contig2784	tr|G7LD00|G7LD00_MEDTR Transmembrane protein, putative OS=Medicago truncatula GN=MTR_8g076220 PE=4 SV=1	-0.334157	0.111661
Contig9668	tr|G7L275|G7L275_MEDTR Four ACT domain ACT domain protein which protein OS=Medicago truncatula GN=MTR_7g028050 PE=4 SV=1	-0.334115	0.111633
PsCam000105	tr|I3T7I5|I3T7I5_MEDTR Protein BCCIP homolog OS=Medicago truncatula PE=2 SV=1	-0.333942	0.111517
Contig9385	tr|A0A151TV72|A0A151TV72_CAJCA ABC transporter B family member 1 OS=Cajanus cajan GN=KK1_010141 PE=4 SV=1	-0.333826	0.11144
Contig310	tr|A0A072VSV9|A0A072VSV9_MEDTR Ankyrin repeat plant-like protein OS=Medicago truncatula GN=MTR_1g115575 PE=4 SV=1	-0.333807	0.111427
Contig8312	tr|G7LGJ8|G7LGJ8_MEDTR Calnexin 2 OS=Medicago truncatula GN=MTR_8g095680 PE=3 SV=1	-0.333802	0.111424
TRINITY_DN19833_c0_g1_i1	tr|K3VV38|K3VV38_FUSPC Uncharacterized protein OS=Fusarium pseudograminearum (strain CS3096) GN=FPSE_00057 PE=3 SV=1	-0.333681	0.111343
Contig2674	tr|G7KBK7|G7KBK7_MEDTR Chaperone DnaJ-domain protein OS=Medicago truncatula GN=MTR_5g066100 PE=4 SV=1	-0.333632	0.11131
Contig7699	tr|A0A151RHC3|A0A151RHC3_CAJCA THO complex subunit 1 OS=Cajanus cajan GN=KK1_036645 PE=4 SV=1	-0.333596	0.111286
TRINITY_DN24327_c0_g1_i2	uncharacterized RNA	-0.333544	0.111251
PsCam017079	tr|G7KPP7|G7KPP7_MEDTR Ser/thr phosphatase family protein OS=Medicago truncatula GN=MTR_6g069050 PE=4 SV=1	-0.33346	0.111195
Contig8874	tr|Q2HVB5|Q2HVB5_MEDTR 50S ribosomal protein L25, putative OS=Medicago truncatula GN=MTR_7g086470 PE=2 SV=1	-0.333426	0.111173
Contig8061	tr|G7I5C0|G7I5C0_MEDTR NAD-dependent epimerase/dehydratase family protein OS=Medicago truncatula GN=MTR_1g022940 PE=4 SV=2	-0.33339	0.111149
Contig9383	tr|K7M1P8|K7M1P8_SOYBN Uncharacterized protein OS=Glycine max GN=GLYMA_13G245700 PE=4 SV=1	-0.333332	0.11111
TRINITY_DN46663_c0_g1_i1	tr|G7LIL6|G7LIL6_MEDTR O-glycosyl hydrolase family 17 protein OS=Medicago truncatula GN=MTR_8g085720 PE=3 SV=1	-0.333315	0.111099
Contig4598	tr|I3T4L5|I3T4L5_MEDTR Uncharacterized protein OS=Medicago truncatula PE=2 SV=1	-0.333278	0.111075
Contig8967	tr|G7JFM1|G7JFM1_MEDTR YbaB/EbfC DNA-binding family protein OS=Medicago truncatula GN=MTR_4g130730 PE=4 SV=1	-0.333257	0.11106
Contig6040	tr|G7JVI7|G7JVI7_MEDTR 4-coumarate:CoA ligase-like protein OS=Medicago truncatula GN=MTR_4g005750 PE=4 SV=1	-0.333228	0.111041
Contig10962	tr|G7J8M9|G7J8M9_MEDTR Uncharacterized protein OS=Medicago truncatula GN=MTR_3g064750 PE=4 SV=1	-0.333176	0.111007
Contig10443	tr|A2Q489|A2Q489_MEDTR Ribosomal protein L10 OS=Medicago truncatula GN=MTR_2g007780 PE=2 SV=1	-0.333105	0.110959
TRINITY_DN11696_c0_g1_i2	tr|A0A072VC49|A0A072VC49_MEDTR Uncharacterized protein OS=Medicago truncatula GN=MTR_2g090650 PE=4 SV=1	-0.333001	0.11089
Contig1022_2	tr|I3SYR8|I3SYR8_MEDTR Adenine nucleotide alpha hydrolase superfamily protein OS=Medicago truncatula GN=MTR_4g064933 PE=2 SV=1	-0.332973	0.110871
Contig9258	tr|I1KJP7|I1KJP7_SOYBN Uncharacterized protein OS=Glycine max GN=GLYMA_07G108700 PE=4 SV=2	-0.332932	0.110843
TRINITY_DN34222_c0_g1_i1	tr|G7KW81|G7KW81_MEDTR Transport inhibitor response 1 protein OS=Medicago truncatula GN=MTR_7g083610 PE=4 SV=1	-0.332929	0.110842
Contig10329	tr|G7LD93|G7LD93_MEDTR Breast carcinoma amplified sequence protein, putative OS=Medicago truncatula GN=MTR_8g106740 PE=2 SV=1	-0.332929	0.110842
Contig5126	tr|I3SPG3|I3SPG3_MEDTR PITH domain plant protein OS=Medicago truncatula GN=MTR_1g080960 PE=2 SV=1	-0.332915	0.110833
Contig169	tr|A0A0R4J4C5|A0A0R4J4C5_SOYBN Uncharacterized protein OS=Glycine max GN=GLYMA_10G220100 PE=4 SV=1	-0.332849	0.110789
Contig6088	tr|G7I2X4|G7I2X4_MEDTR Uncharacterized protein OS=Medicago truncatula GN=MTR_1g089980 PE=4 SV=1	-0.332798	0.110755
TRINITY_DN21215_c0_g1_i1	tr|A0A072UGG8|A0A072UGG8_MEDTR Heat shock 70 kDa protein OS=Medicago truncatula GN=MTR_4g012050 PE=3 SV=1	-0.332717	0.110701
Contig68_2	tr|A0A072U3Q5|A0A072U3Q5_MEDTR Uncharacterized protein OS=Medicago truncatula GN=MTR_7g095160 PE=4 SV=1	-0.332672	0.110671
Contig8649	tr|G7L177|G7L177_MEDTR DEAD-box ATP-dependent RNA helicase OS=Medicago truncatula GN=MTR_7g057250 PE=3 SV=1	-0.332599	0.110622
Contig2539	tr|G7K9R0|G7K9R0_MEDTR Chromosome condensation regulator RCC1 repeat protein OS=Medicago truncatula GN=MTR_5g038220 PE=4 SV=2	-0.332544	0.110586
Contig435_2	tr|A0A072UWF5|A0A072UWF5_MEDTR Eukaryotic aspartyl protease family protein OS=Medicago truncatula GN=MTR_3g053980 PE=3 SV=1	-0.332466	0.110534
Contig9143	tr|A0A072UQ53|A0A072UQ53_MEDTR tRNA-dihydrouridine synthase-like protein OS=Medicago truncatula GN=MTR_4g094905 PE=4 SV=1	-0.33243	0.110509
Contig433_2	uncharacterized RNA	-0.332418	0.110502
TRINITY_DN24840_c0_g12_i1	PsCam052958 hit AT4G34170.1 : Galactose oxidase/kelch repeat superfamily protein	-0.332415	0.1105
Contig507	PsCam054358 none	-0.332412	0.110498
Contig9482	tr|G7II85|G7II85_MEDTR Molecular chaperone Hsp40/DnaJ family protein OS=Medicago truncatula GN=MTR_2g104030 PE=3 SV=1	-0.332015	0.110234
PsCam048872	tr|A0A072UI36|A0A072UI36_MEDTR tRNA-specific adenosine deaminase OS=Medicago truncatula GN=MTR_4g012000 PE=3 SV=1	-0.331934	0.11018
Contig10518	tr|G7K503|G7K503_MEDTR Fasciclin-like arabinogalactan protein OS=Medicago truncatula GN=MTR_5g098060 PE=2 SV=1	-0.331911	0.110165
Contig4019	tr|K7LNX7|K7LNX7_SOYBN Uncharacterized protein OS=Glycine max GN=GLYMA_11G101600 PE=4 SV=1	-0.331905	0.110161
PsCam035975	tr|G7LDS7|G7LDS7_MEDTR Dentin sialophosphoprotein, putative OS=Medicago truncatula GN=MTR_8g061890 PE=4 SV=1	-0.331892	0.110152
Contig637	tr|I1LIT8|I1LIT8_SOYBN Alanine--tRNA ligase OS=Glycine max PE=3 SV=2	-0.331717	0.110036
Contig959	tr|K7K6A2|K7K6A2_SOYBN Uncharacterized protein OS=Glycine max GN=GLYMA_02G037100 PE=4 SV=1	-0.331658	0.109997
TRINITY_DN18728_c0_g1_i1	tr|A0A072UUQ5|A0A072UUQ5_MEDTR NAD(P)H dehydrogenase B2 OS=Medicago truncatula GN=MTR_4g045997 PE=4 SV=1	-0.331653	0.109994
Contig5314	tr|G7KN56|G7KN56_MEDTR PPR containing plant-like protein OS=Medicago truncatula GN=MTR_6g021740 PE=4 SV=1	-0.331597	0.109957
Contig9670	tr|A0A072UBP6|A0A072UBP6_MEDTR Carbon catabolite repressor-like protein OS=Medicago truncatula GN=MTR_6g084560 PE=4 SV=1	-0.331467	0.10987
Contig3779	tr|A0A072UWF8|A0A072UWF8_MEDTR 2-oxoglutarate/malate translocator OS=Medicago truncatula GN=MTR_4g065007 PE=4 SV=1	-0.331243	0.109722
Contig8647	tr|A0A072U4J4|A0A072U4J4_MEDTR Pumilio-family RNA-binding repeatprotein OS=Medicago truncatula GN=MTR_7g117545 PE=4 SV=1	-0.331238	0.109719
TRINITY_DN24407_c2_g3_i2	tr|A0A0B2F0V8|A0A0B2F0V8_9BACL Uncharacterized protein OS=Paenibacillus sp. IHB B 3415 GN=QW71_36360 PE=4 SV=1	-0.331231	0.109714
Contig368_2	tr|B7FKR1|B7FKR1_MEDTR Ethylene response factor OS=Medicago truncatula GN=SERF1 PE=2 SV=1	-0.331215	0.109703
Contig8597	tr|A0A072TSG5|A0A072TSG5_MEDTR Ubiquitin-protein ligase OS=Medicago truncatula GN=MTR_8g077205 PE=4 SV=1	-0.331119	0.10964
Contig7656	tr|A0A072U3W7|A0A072U3W7_MEDTR Peptidyl-prolyl cis-trans isomerase OS=Medicago truncatula GN=MTR_7g095750 PE=4 SV=1	-0.330961	0.109535
Contig7077	tr|G7IDX6|G7IDX6_MEDTR Membrane-associated kinase regulator, putative OS=Medicago truncatula GN=MTR_1g099550 PE=4 SV=1	-0.330909	0.109501
Contig456	tr|A0A072W0W5|A0A072W0W5_MEDTR Thiamine thiazole synthase, chloroplastic OS=Medicago truncatula GN=THI1 PE=3 SV=1	-0.330856	0.109465
Contig6851	tr|G7J5H9|G7J5H9_MEDTR Uncharacterized protein OS=Medicago truncatula GN=MTR_3g078030 PE=4 SV=2	-0.330693	0.109358
Contig1600	tr|A0A072UCZ4|A0A072UCZ4_MEDTR O-acyltransferase (WSD1-like) family protein OS=Medicago truncatula GN=MTR_5g004770 PE=4 SV=1	-0.330677	0.109347
Contig8696	tr|A0A0B2R3E8|A0A0B2R3E8_GLYSO Cytochrome P450 4F12 OS=Glycine soja GN=glysoja_030356 PE=3 SV=1	-0.33057	0.109276
Contig4504	tr|G7J458|G7J458_MEDTR Hexosyltransferase OS=Medicago truncatula GN=MTR_3g073370 PE=2 SV=1	-0.330526	0.109247
PsCam027077	tr|G7L4W6|G7L4W6_MEDTR Glycosyltransferase OS=Medicago truncatula GN=MTR_7g102460 PE=3 SV=1	-0.330475	0.109214
TRINITY_DN19331_c0_g2_i1	uncharacterized RNA	-0.33024	0.109059
Contig3157	tr|G7KEM8|G7KEM8_MEDTR Uncharacterized protein OS=Medicago truncatula GN=MTR_5g097230 PE=2 SV=1	-0.330235	0.109055
Contig8260	tr|A0A0R0FVS2|A0A0R0FVS2_SOYBN Uncharacterized protein OS=Glycine max GN=GLYMA_16G018400 PE=4 SV=1	-0.330205	0.109035
Contig7568	tr|A0A151S7C9|A0A151S7C9_CAJCA Plasma membrane ATPase OS=Cajanus cajan GN=KK1_027519 PE=3 SV=1	-0.330169	0.109012
PsCam050922	tr|A0A072V203|A0A072V203_MEDTR Class II knotted-like homeobox protein OS=Medicago truncatula GN=MTR_4g116545 PE=3 SV=1	-0.330069	0.108946
PsCam029528	tr|G7JJZ3|G7JJZ3_MEDTR Calcium-dependent lipid-binding (CaLB domain) family protein OS=Medicago truncatula GN=MTR_4g084280 PE=4 SV=1	-0.330056	0.108937
Contig8277	tr|A0A072U849|A0A072U849_MEDTR Valyl-tRNA synthetase/valine-tRNA ligase OS=Medicago truncatula GN=MTR_6g027620 PE=3 SV=1	-0.330044	0.108929
Contig3275	tr|I1JHP2|I1JHP2_SOYBN Hexosyltransferase OS=Glycine max GN=GLYMA_02G238200 PE=3 SV=1	-0.330035	0.108923
Contig867	tr|A0A072VP05|A0A072VP05_MEDTR LRR receptor-like kinase family protein OS=Medicago truncatula GN=MTR_1g096270 PE=4 SV=1	-0.33001	0.108907
Contig5894	tr|A0A151R9M7|A0A151R9M7_CAJCA Putative cyclic nucleotide-gated ion channel 17 (Fragment) OS=Cajanus cajan GN=KK1_039507 PE=4 SV=1	-0.330007	0.108905
Contig6006	tr|J7FDW0|J7FDW0_MEDTR SUT1-1 OS=Medicago truncatula GN=MTR_1g096910 PE=2 SV=1	-0.329946	0.108865
Contig6388	tr|G7L8J3|G7L8J3_MEDTR Oxidoreductase/transition metal ion-binding protein OS=Medicago truncatula GN=MTR_8g046180 PE=4 SV=1	-0.329816	0.108778
Contig7500	tr|G7J7V5|G7J7V5_MEDTR Cysteine-rich RLK (Receptor-like kinase) protein OS=Medicago truncatula GN=MTR_3g064090 PE=4 SV=1	-0.32964	0.108663
Contig795_2	uncharacterized RNA	-0.329637	0.108661
TRINITY_DN21263_c0_g1_i1	PsCam042163 none	-0.329586	0.108627
Contig4497	tr|A0A072V6P3|A0A072V6P3_MEDTR mTERF protein OS=Medicago truncatula GN=MTR_2g437080 PE=4 SV=1	-0.329498	0.108569
Contig4455	tr|A0A151TLV7|A0A151TLV7_CAJCA Putative methionyl-tRNA synthetase OS=Cajanus cajan GN=KK1_021634 PE=3 SV=1	-0.329477	0.108555
Contig10396	tr|G7KPS4|G7KPS4_MEDTR Glutathione S-transferase OS=Medicago truncatula GN=MTR_6g069420 PE=4 SV=2	-0.329472	0.108552
Contig11407	tr|G7I4W4|G7I4W4_MEDTR AGC kinase OS=Medicago truncatula GN=MTR_1g075880 PE=4 SV=1	-0.329353	0.108473
Contig5229	tr|A0A151S5D4|A0A151S5D4_CAJCA Uncharacterized protein OS=Cajanus cajan GN=KK1_028178 PE=4 SV=1	-0.329259	0.108412
Contig1310	PsCam026307 none	-0.329101	0.108307
Contig8768	tr|G7J7W2|G7J7W2_MEDTR Beta-catenin-like protein OS=Medicago truncatula GN=MTR_3g064180 PE=4 SV=1	-0.329069	0.108286
Contig8291	tr|A0A151S2W2|A0A151S2W2_CAJCA Elongation factor 2 OS=Cajanus cajan GN=KK1_029179 PE=4 SV=1	-0.329029	0.10826
PsCam048102	tr|G7JN29|G7JN29_MEDTR Temperature-sensitive omega-3 fatty acid desaturase OS=Medicago truncatula GN=MTR_4g015630 PE=4 SV=1	-0.328864	0.108152
Contig8678	tr|A0A072TMC9|A0A072TMC9_MEDTR Starch synthase, chloroplastic/amyloplastic OS=Medicago truncatula GN=MTR_8g024340 PE=3 SV=1	-0.328809	0.108116
Contig1821	tr|A0A0B2R8W9|A0A0B2R8W9_GLYSO Putative ribonuclease H protein (Fragment) OS=Glycine soja GN=glysoja_029624 PE=4 SV=1	-0.328793	0.108105
Contig4559	tr|A0A072TMP7|A0A072TMP7_MEDTR ABIL1-like protein OS=Medicago truncatula GN=MTR_8g028410 PE=4 SV=1	-0.328779	0.108096
Contig11118	tr|A0A072TY02|A0A072TY02_MEDTR Uncharacterized protein OS=Medicago truncatula GN=MTR_7g029620 PE=4 SV=1	-0.32871	0.10805
Contig10015	tr|G7KEX7|G7KEX7_MEDTR Aldose 1-epimerase family protein OS=Medicago truncatula GN=MTR_5g020640 PE=4 SV=1	-0.328633	0.108
Contig9568	tr|G7JZT7|G7JZT7_MEDTR Phosphogluco-mutase OS=Medicago truncatula GN=MTR_5g013970 PE=4 SV=1	-0.328467	0.107891
Contig3687	tr|G7K408|G7K408_MEDTR SWIB/MDM2 domain protein OS=Medicago truncatula GN=MTR_5g025500 PE=2 SV=1	-0.328401	0.107847
Contig5015	tr|A0A072VN40|A0A072VN40_MEDTR Kinesin motor domain protein OS=Medicago truncatula GN=MTR_1g081800 PE=3 SV=1	-0.328338	0.107806
Contig253	tr|A0A072U620|A0A072U620_MEDTR Ankyrin repeat 13B-like protein OS=Medicago truncatula GN=MTR_7g115580 PE=4 SV=1	-0.328262	0.107756
Contig9140	tr|G7LID0|G7LID0_MEDTR WAT1-related protein OS=Medicago truncatula GN=MTR_8g041390 PE=3 SV=1	-0.328138	0.107674
PsCam014073	tr|G7IBH6|G7IBH6_MEDTR Aminoacylase OS=Medicago truncatula GN=MTR_1g038920 PE=3 SV=2	-0.328132	0.107671
Contig10778	tr|G7JLE9|G7JLE9_MEDTR Det1 complexing ubiquitin ligase OS=Medicago truncatula GN=MTR_4g103580 PE=4 SV=1	-0.32813	0.107669
Contig6848	tr|A0A072UP79|A0A072UP79_MEDTR WRKY family transcription factor OS=Medicago truncatula GN=MTR_4g094908 PE=4 SV=1	-0.328067	0.107628
Contig11738	tr|A0A072V950|A0A072V950_MEDTR p-loop nucleoside triphosphate hydrolase superfamily protein OS=Medicago truncatula GN=MTR_2g061470 PE=4 SV=1	-0.327981	0.107571
PsCam034385	tr|I1L5G9|I1L5G9_SOYBN Uncharacterized protein OS=Glycine max GN=GLYMA_09G223300 PE=4 SV=1	-0.327964	0.10756
Contig9235	tr|G7LHZ7|G7LHZ7_MEDTR Glutathione peroxidase OS=Medicago truncatula GN=MTR_8g098400 PE=2 SV=1	-0.327958	0.107557
PsCam042896	tr|G7KCW0|G7KCW0_MEDTR Dihydropyrimidinase OS=Medicago truncatula GN=MTR_5g089200 PE=4 SV=1	-0.327915	0.107528
Contig6860	tr|I1KNE4|I1KNE4_SOYBN Uncharacterized protein OS=Glycine max GN=GLYMA_07G261500 PE=4 SV=1	-0.327893	0.107514
PsCam051373	tr|G7JU49|G7JU49_MEDTR Integral membrane family protein OS=Medicago truncatula GN=MTR_4g112990 PE=2 SV=1	-0.327876	0.107502
Contig7293	tr|A0A0B2RPZ1|A0A0B2RPZ1_GLYSO Cysteine-rich repeat secretory protein 38 OS=Glycine soja GN=glysoja_001292 PE=4 SV=1	-0.327849	0.107485
TRINITY_DN18026_c0_g1_i1	tr|B7FLN3|B7FLN3_MEDTR Putative uncharacterized protein OS=Medicago truncatula PE=2 SV=1	-0.327774	0.107436
Contig8282	tr|I1N0A8|I1N0A8_SOYBN Uncharacterized protein OS=Glycine max GN=GLYMA_18G077700 PE=4 SV=2	-0.327755	0.107423
Contig5252	tr|G7L0K5|G7L0K5_MEDTR Nuclear pore complex Nup205-like protein OS=Medicago truncatula GN=MTR_7g099880 PE=4 SV=2	-0.327668	0.107367
PsCam012918	tr|B7FII7|B7FII7_MEDTR Riboflavin kinase/fmn hydrolase OS=Medicago truncatula GN=MTR_4g091060 PE=2 SV=1	-0.327573	0.107304
Contig7452	tr|G7JFF6|G7JFF6_MEDTR Purple acid phosphatase OS=Medicago truncatula GN=MTR_4g115670 PE=3 SV=1	-0.327551	0.10729
Contig8514	tr|A0A151RYR0|A0A151RYR0_CAJCA Dipeptidyl peptidase family member 6 OS=Cajanus cajan GN=KK1_030772 PE=4 SV=1	-0.327519	0.107269
TRINITY_DN24268_c1_g1_i4	PsCam011695 hit Glyma01g00990.1|PACid:16242980 : PF00069,PF02985,PF00400,PTHR23257,KOG1240,2.7.11.1,K08333,AT4G29380.1,protein,kinase,family,protein,/,WD-40,repeat,family,protein	-0.327441	0.107217
Contig7236	tr|G7L8D3|G7L8D3_MEDTR NADH dehydrogenase 1 alpha subcomplex, assembly factor 1 OS=Medicago truncatula GN=MTR_8g022330 PE=4 SV=2	-0.327306	0.107129
Contig10745	tr|I3S679|I3S679_MEDTR 39S ribosomal protein L53/MRP-L53 OS=Medicago truncatula GN=MTR_3g113260 PE=2 SV=1	-0.327289	0.107118
Contig10629	tr|G7IW74|G7IW74_MEDTR Short-chain dehydrogenase/reductase OS=Medicago truncatula GN=MTR_3g020670 PE=4 SV=1	-0.327284	0.107115
Contig4017	tr|G7JCC9|G7JCC9_MEDTR COP9 signalosome complex subunit 5 OS=Medicago truncatula GN=MTR_3g108790 PE=4 SV=1	-0.327129	0.107014
TRINITY_DN24397_c0_g1_i2	tr|G7JMF0|G7JMF0_MEDTR CXE carboxylesterase OS=Medicago truncatula GN=MTR_4g086480 PE=4 SV=1	-0.327129	0.107013
Contig2726	tr|G7ILL5|G7ILL5_MEDTR 26S proteasome non-ATPase regulatory subunit-like protein OS=Medicago truncatula GN=MTR_2g017680 PE=2 SV=1	-0.327125	0.107011
Contig71	tr|K7KZJ7|K7KZJ7_SOYBN Uncharacterized protein OS=Glycine max PE=4 SV=1	-0.327121	0.107008
Contig9373	tr|A0A072V5N3|A0A072V5N3_MEDTR Pentatricopeptide (PPR) repeat protein OS=Medicago truncatula GN=MTR_2g437460 PE=4 SV=1	-0.327067	0.106973
Contig7134	tr|I3SI81|I3SI81_MEDTR Myb-related transcription factor LBM1 OS=Medicago truncatula GN=MTR_1g076150 PE=2 SV=1	-0.327019	0.106941
Contig10404	tr|A0A151TLN4|A0A151TLN4_CAJCA Methyltransferase-like protein 13 OS=Cajanus cajan GN=KK1_021580 PE=4 SV=1	-0.327006	0.106933
PsCam049395	tr|G7IPS8|G7IPS8_MEDTR T-complex protein 1 subunit gamma OS=Medicago truncatula GN=MTR_2g013540 PE=3 SV=2	-0.32683	0.106818
Contig6596	tr|G7JY34|G7JY34_MEDTR Serine/Threonine kinase family protein OS=Medicago truncatula GN=MTR_5g045190 PE=4 SV=1	-0.326803	0.1068
Contig9884	tr|A0A072VDB8|A0A072VDB8_MEDTR Dof domain zinc finger protein OS=Medicago truncatula GN=MTR_2g096740 PE=4 SV=1	-0.326785	0.106788
TRINITY_DN23597_c0_g1_i1	tr|I1L7U6|I1L7U6_SOYBN Uncharacterized protein OS=Glycine max GN=GLYMA_10G017900 PE=4 SV=1	-0.326769	0.106778
Contig10245	tr|G7JST7|G7JST7_MEDTR Transmembrane protein, putative OS=Medicago truncatula GN=MTR_4g078130 PE=4 SV=1	-0.326763	0.106774
Contig5568	tr|A0A072TXI5|A0A072TXI5_MEDTR Cationic amino acid transporter OS=Medicago truncatula GN=MTR_7g007850 PE=4 SV=1	-0.326698	0.106732
TRINITY_DN30927_c0_g1_i1	tr|G7IAN6|G7IAN6_MEDTR Cofilin/actin-depolymerizing factor-like protein OS=Medicago truncatula GN=MTR_1g101190 PE=3 SV=2	-0.326679	0.106719
PsCam021111	tr|A0A072VBL2|A0A072VBL2_MEDTR Transmembrane protein, putative OS=Medicago truncatula GN=MTR_2g080290 PE=4 SV=1	-0.326581	0.106655
Contig5850	tr|A0A072VIZ2|A0A072VIZ2_MEDTR RNA recognition motif OS=Medicago truncatula GN=MTR_1g054675 PE=4 SV=1	-0.326548	0.106634
Contig9986	tr|G7IXS2|G7IXS2_MEDTR DNA-directed RNA polymerase OS=Medicago truncatula GN=MTR_3g060690 PE=4 SV=1	-0.326479	0.106588
Contig9440	tr|A0A072TNH6|A0A072TNH6_MEDTR Methyltransferase OS=Medicago truncatula GN=MTR_8g432620 PE=4 SV=1	-0.326409	0.106543
Contig4514	tr|G7I707|G7I707_MEDTR TPX2 (Targeting protein for Xklp2) family protein OS=Medicago truncatula GN=MTR_1g012530 PE=4 SV=2	-0.326406	0.106541
PsCam043143	tr|B7FLC3|B7FLC3_MEDTR Putative uncharacterized protein OS=Medicago truncatula PE=2 SV=1	-0.326375	0.106521
Contig5561	tr|G7JFF5|G7JFF5_MEDTR Calcium-dependent lipid-binding (CaLB domain) family protein OS=Medicago truncatula GN=MTR_4g115660 PE=4 SV=1	-0.32637	0.106517
PsCam001916	tr|I3SQK1|I3SQK1_MEDTR Membrane magnesium transporter OS=Medicago truncatula GN=MTR_7g101880 PE=2 SV=1	-0.326341	0.106499
Contig5299	tr|A0A151RMM0|A0A151RMM0_CAJCA Glutamate receptor OS=Cajanus cajan GN=KK1_034742 PE=3 SV=1	-0.326311	0.106479
PsCam045047	tr|A0A151T5L3|A0A151T5L3_CAJCA Copper-transporting ATPase RAN1 OS=Cajanus cajan GN=KK1_016871 PE=3 SV=1	-0.32606	0.106315
Contig1700	tr|G7JPH8|G7JPH8_MEDTR Photosystem II stability/assembly factor HCF136 OS=Medicago truncatula GN=MTR_4g075040 PE=4 SV=1	-0.326016	0.106287
PsCam026056	tr|Q6RUF7|Q6RUF7_SOYBN Delta-pyrroline-5-carboxylate synthetase OS=Glycine max GN=P5CS PE=2 SV=1	-0.325998	0.106275
TRINITY_DN739_c0_g1_i1	uncharacterized RNA	-0.325992	0.106271
Contig7523	tr|A0A151TWD9|A0A151TWD9_CAJCA Cellulose synthase (Fragment) OS=Cajanus cajan GN=KK1_010658 PE=3 SV=1	-0.32597	0.106257
PsCam050251	tr|G7KY64|G7KY64_MEDTR WRKY transcription factor OS=Medicago truncatula GN=MTR_7g073380 PE=4 SV=1	-0.325963	0.106252
Contig477_2	tr|O04998|O04998_MEDTR Glutamine synthetase OS=Medicago truncatula GN=MTR_6g071070 PE=1 SV=1	-0.325921	0.106224
Contig2494	tr|A0A072VRF2|A0A072VRF2_MEDTR Plasma-membrane choline transporter family protein OS=Medicago truncatula GN=MTR_1g111330 PE=3 SV=1	-0.325894	0.106207
Contig9904	tr|A0A151R510|A0A151R510_CAJCA Putative UDP-sugar transporter protein SLC35A5 (Fragment) OS=Cajanus cajan GN=KK1_041098 PE=4 SV=1	-0.325871	0.106192
PsCam035291	tr|A0A151TLC4|A0A151TLC4_CAJCA Callose synthase 5 OS=Cajanus cajan GN=KK1_024208 PE=4 SV=1	-0.325867	0.106189
PsCam029864	PsCam029864 hit Medtr5g043430.1 : Os03g0604500 protein (Fragment) (AHRD V1 *-*- C7J083_ORYSJ), contains Interpro domain(s) IPR008581 Protein of unknown function DUF863, plant chr05_pseudomolecule_IMGAG_V3.5 18675670-18683916 E EGN_Mt100125 20100825	-0.325818	0.106158
Contig176_2	uncharacterized RNA	-0.325805	0.106149
PsCam009668	tr|A0A072U5T2|A0A072U5T2_MEDTR Disease resistance protein (TIR-NBS-LRR class) OS=Medicago truncatula GN=MTR_6g015680 PE=4 SV=1	-0.325597	0.106014
Contig8721	tr|G7KH08|G7KH08_MEDTR Phosphoinositide phospholipase C OS=Medicago truncatula GN=MTR_5g082580 PE=4 SV=1	-0.325585	0.106006
Contig11468	tr|G7IH96|G7IH96_MEDTR General regulatory factor 2 OS=Medicago truncatula GN=MTR_2g076960 PE=3 SV=1	-0.325509	0.105956
Contig10867	tr|A0A151TBI8|A0A151TBI8_CAJCA U6 snRNA-associated Sm-like protein LSm6 OS=Cajanus cajan GN=KK1_019004 PE=3 SV=1	-0.325464	0.105927
TRINITY_DN24595_c2_g1_i1	tr|Q2HTF4|Q2HTF4_MEDTR Like-Sm ribonucleoprotein-related, core OS=Medicago truncatula GN=MTR_7g104930 PE=4 SV=1	-0.325425	0.105901
Contig917	tr|G7LIM7|G7LIM7_MEDTR Chlorophyllide A oxygenase OS=Medicago truncatula GN=MTR_8g085840 PE=4 SV=1	-0.325371	0.105866
Contig7560	tr|A0A151R7V5|A0A151R7V5_CAJCA Periodic tryptophan protein 2 OS=Cajanus cajan GN=KK1_040035 PE=4 SV=1	-0.325331	0.105841
Contig7339	tr|G7JF73|G7JF73_MEDTR VQ motif protein OS=Medicago truncatula GN=MTR_4g097280 PE=4 SV=1	-0.325316	0.105831
PsCam021584	tr|I3ST38|I3ST38_MEDTR Cytochrome C oxidase subunit 5b OS=Medicago truncatula GN=MTR_4g011340 PE=2 SV=1	-0.325316	0.105831
Contig3624	tr|G7JCK8|G7JCK8_MEDTR ATP synthase I, related protein OS=Medicago truncatula GN=MTR_4g079850 PE=4 SV=1	-0.325273	0.105802
Contig832	tr|F9W2W3|F9W2W3_SOYBN Alpha-amylase OS=Glycine max GN=AMY1 PE=4 SV=1	-0.325227	0.105773
TRINITY_DN24784_c0_g4_i5	PsCam026060 hit Medtr5g084530.1 : Cold and drought-regulated protein CORA (AHRD V1 *-*- Q07202) chr05_pseudomolecule_IMGAG_V3.5 35457454-35456147 E EGN_Mt100125 20100825	-0.325205	0.105758
Contig5181	tr|A0A072U5A8|A0A072U5A8_MEDTR Ankyrin repeat protein OS=Medicago truncatula GN=MTR_7g115280 PE=4 SV=1	-0.325132	0.105711
Contig10376	tr|A0A072TYY4|A0A072TYY4_MEDTR Ribulose-phosphate 3-epimerase OS=Medicago truncatula GN=MTR_7g029630 PE=3 SV=1	-0.325039	0.10565
Contig2457	tr|A0A072UEK1|A0A072UEK1_MEDTR E3 ubiquitin-protein ligase listerin-like protein OS=Medicago truncatula GN=MTR_5g074510 PE=4 SV=1	-0.325029	0.105644
Contig6552	tr|I1MY83|I1MY83_SOYBN Ubiquitinyl hydrolase 1 OS=Glycine max GN=GLYMA_18G000500 PE=3 SV=2	-0.324898	0.105558
Contig9036	tr|A0A072V1M0|A0A072V1M0_MEDTR Zinc finger C-x8-C-x5-C-x3-H type protein, putative OS=Medicago truncatula GN=MTR_3g095960 PE=4 SV=1	-0.324881	0.105548
Contig10748	tr|G7JSS1|G7JSS1_MEDTR Import inner membrane translocase subunit TIM22 OS=Medicago truncatula GN=MTR_4g077950 PE=4 SV=1	-0.324875	0.105544
Contig7726	sp|A4PU48|METK_MEDTR S-adenosylmethionine synthase OS=Medicago truncatula GN=METK PE=3 SV=1	-0.324858	0.105533
Contig2595	tr|A2Q1B1|A2Q1B1_MEDTR Octicosapeptide/Phox/Bem1p OS=Medicago truncatula GN=MTR_2g010160 PE=4 SV=1	-0.324857	0.105532
PsCam036379	tr|A0A072V364|A0A072V364_MEDTR Ubiquitin-protein ligase OS=Medicago truncatula GN=MTR_3g114990 PE=4 SV=1	-0.324832	0.105516
Contig1384	tr|A0A072VQC5|A0A072VQC5_MEDTR Tubulin alpha-6 chain, putative OS=Medicago truncatula GN=MTR_1g105970 PE=4 SV=1	-0.3246	0.105365
PsCam049737	tr|G7K9I9|G7K9I9_MEDTR DEAD-box ATP-dependent RNA helicase OS=Medicago truncatula GN=MTR_5g027840 PE=3 SV=1	-0.324499	0.105299
PsCam045745	tr|A2Q664|A2Q664_MEDTR 30S ribosomal protein S6 OS=Medicago truncatula GN=MTR_2g033490 PE=3 SV=1	-0.324449	0.105267
PsCam057633	tr|I1M2X3|I1M2X3_SOYBN Uncharacterized protein OS=Glycine max GN=GLYMA_13G266100 PE=4 SV=1	-0.324382	0.105224
Contig2958	tr|I3SRX8|I3SRX8_MEDTR Uncharacterized protein OS=Medicago truncatula PE=2 SV=1	-0.324271	0.105152
TRINITY_DN22522_c0_g1_i3	PsCam055532 hit C.cajan_40095 : A5AG55_VITVI Putative uncharacterized protein OS=Vitis vinifera GN=VITISV_019178 PE=4 SV=1	-0.324262	0.105146
Contig8096	tr|A0A072U5V1|A0A072U5V1_MEDTR Nucleoside diphosphate kinase OS=Medicago truncatula GN=MTR_8g099450 PE=3 SV=1	-0.324219	0.105118
Contig6269	tr|G7JET6|G7JET6_MEDTR FAF-like protein OS=Medicago truncatula GN=MTR_4g050590 PE=4 SV=1	-0.324051	0.105009
PsCam056149	tr|G7K7B8|G7K7B8_MEDTR Transmembrane amino acid transporter family protein OS=Medicago truncatula GN=MTR_5g083770 PE=4 SV=1	-0.324041	0.105002
Contig6681	tr|A0A072UNP3|A0A072UNP3_MEDTR Translesion synthesis DNA polymerase OS=Medicago truncatula GN=MTR_4g094755 PE=4 SV=1	-0.323996	0.104973
Contig5492	tr|G7J486|G7J486_MEDTR Elongation factor Tu OS=Medicago truncatula GN=MTR_3g076660 PE=3 SV=1	-0.323963	0.104952
Contig10729	tr|G7JCY8|G7JCY8_MEDTR Chaperon protein P13.9, putative OS=Medicago truncatula GN=MTR_4g114180 PE=2 SV=1	-0.323924	0.104927
Contig7711	tr|A0A072U218|A0A072U218_MEDTR Preprotein translocase subunit SecY OS=Medicago truncatula GN=MTR_7g094800 PE=3 SV=1	-0.323873	0.104894
Contig10382	tr|A0A072TX76|A0A072TX76_MEDTR Tim17/Tim22/Tim23/Pmp24 family protein OS=Medicago truncatula GN=MTR_8g012725 PE=4 SV=1	-0.323806	0.10485
TRINITY_DN30603_c0_g1_i1	tr|G7JVM7|G7JVM7_MEDTR Glutamyl-tRNA reductase-binding protein OS=Medicago truncatula GN=MTR_4g006200 PE=4 SV=1	-0.323795	0.104843
Contig7130	tr|A0A072V4M6|A0A072V4M6_MEDTR DUF760 family protein OS=Medicago truncatula GN=MTR_3g115240 PE=4 SV=1	-0.323663	0.104758
Contig9420	tr|I1LUD4|I1LUD4_SOYBN Uncharacterized protein OS=Glycine max GN=GLYMA_12G201100 PE=4 SV=2	-0.323644	0.104746
TRINITY_DN19446_c0_g1_i2	tr|G7JBF3|G7JBF3_MEDTR Uncharacterized protein OS=Medicago truncatula GN=MTR_3g085060 PE=4 SV=1	-0.323535	0.104675
Contig9290	tr|K7MGE9|K7MGE9_SOYBN Uncharacterized protein OS=Glycine max GN=GLYMA_16G102300 PE=4 SV=1	-0.323514	0.104662
Contig8639	tr|A0A072UIM4|A0A072UIM4_MEDTR Noc2p family protein OS=Medicago truncatula GN=MTR_6g033410 PE=4 SV=1	-0.323461	0.104627
PsCam046308	tr|G7I4V2|G7I4V2_MEDTR COP1-interacting-like protein OS=Medicago truncatula GN=MTR_1g075740 PE=4 SV=2	-0.323459	0.104626
Contig11601	tr|G7ITD0|G7ITD0_MEDTR Cyclin T1 OS=Medicago truncatula GN=MTR_2g068690 PE=3 SV=1	-0.32345	0.10462
Contig7308	tr|G7JE42|G7JE42_MEDTR Plant-specific transcription factor YABBY family protein OS=Medicago truncatula GN=MTR_4g114730 PE=4 SV=1	-0.323434	0.104609
Contig5028	tr|I1KG04|I1KG04_SOYBN Methylenetetrahydrofolate reductase OS=Glycine max GN=GLYMA_06G325300 PE=3 SV=1	-0.323415	0.104597
TRINITY_DN12986_c0_g2_i1	tr|I3SEP8|I3SEP8_MEDTR Prefoldin subunit 4 OS=Medicago truncatula GN=MTR_1g080770 PE=2 SV=1	-0.323395	0.104584
Contig11242	tr|I1M7Z8|I1M7Z8_SOYBN Uncharacterized protein OS=Glycine max GN=GLYMA_14G063200 PE=4 SV=1	-0.32338	0.104575
Contig8125	tr|G7J9M2|G7J9M2_MEDTR RNA recognition motif OS=Medicago truncatula GN=MTR_3g083550 PE=2 SV=1	-0.323245	0.104487
Contig7665	tr|G7K4G4|G7K4G4_MEDTR CBS domain protein/transporter associated domain protein OS=Medicago truncatula GN=MTR_5g094740 PE=4 SV=1	-0.323239	0.104483
Contig7150	tr|A0A072URB8|A0A072URB8_MEDTR Ureidoglycine aminohydrolase OS=Medicago truncatula GN=MTR_4g099290 PE=4 SV=1	-0.323196	0.104456
PsCam006988	tr|G7JXX6|G7JXX6_MEDTR LRR receptor-like kinase OS=Medicago truncatula GN=MTR_5g043800 PE=4 SV=1	-0.323066	0.104372
TRINITY_DN19731_c0_g1_i1	tr|G7IB89|G7IB89_MEDTR Histone deacetylase superfamily protein OS=Medicago truncatula GN=MTR_1g016440 PE=4 SV=1	-0.322962	0.104305
Contig7809	tr|B9V284|B9V284_MEDTR Plastid carbamoylphosphate synthetase small subunit 1 OS=Medicago truncatula GN=CPSs1 PE=2 SV=1	-0.322894	0.104261
Contig2631	tr|I1K519|I1K519_SOYBN Uncharacterized protein OS=Glycine max GN=GLYMA_05G194600 PE=4 SV=1	-0.322866	0.104242
Contig6400	tr|A0A072VH25|A0A072VH25_MEDTR Embryo defective 1273 protein, putative OS=Medicago truncatula GN=MTR_1g034050 PE=4 SV=1	-0.322729	0.104154
Contig6801	tr|I1KU46|I1KU46_SOYBN Uncharacterized protein OS=Glycine max GN=GLYMA_08G172100 PE=4 SV=1	-0.322652	0.104104
Contig6660	tr|G7L4P5|G7L4P5_MEDTR Origin recognition complex subunit 5 OS=Medicago truncatula GN=MTR_7g077840 PE=4 SV=1	-0.322652	0.104104
Contig3928	tr|G7JA48|G7JA48_MEDTR DEAD-box ATP-dependent RNA helicase-like protein OS=Medicago truncatula GN=MTR_3g083690 PE=4 SV=1	-0.32256	0.104045
PsCam025447	tr|V7CJ89|V7CJ89_PHAVU Uncharacterized protein OS=Phaseolus vulgaris GN=PHAVU_002G070200g PE=4 SV=1	-0.322509	0.104012
Contig6800	tr|G7K281|G7K281_MEDTR Methyltransferase PMT16, putative OS=Medicago truncatula GN=MTR_5g083150 PE=4 SV=2	-0.322437	0.103965
Contig10576	tr|G7KPT8|G7KPT8_MEDTR Down syndrome critical region protein, putative OS=Medicago truncatula GN=MTR_6g069620 PE=4 SV=2	-0.322382	0.10393
Contig3217	tr|A0A072USU0|A0A072USU0_MEDTR Hydroxyproline-rich glycoprotein family protein OS=Medicago truncatula GN=MTR_4g124070 PE=4 SV=1	-0.32228	0.103864
Contig9147	tr|A0A072VDX8|A0A072VDX8_MEDTR 16S rRNA (Cytosine(1402)-N(4))-methyltransferase OS=Medicago truncatula GN=MTR_1g010070 PE=3 SV=1	-0.322258	0.10385
Contig3625	tr|A0A072TLV5|A0A072TLV5_MEDTR Peptidylprolyl isomerase OS=Medicago truncatula GN=MTR_8g006755 PE=4 SV=1	-0.32208	0.103736
Contig936	PsCam043741 hit Glyma01g02460.1|PACid:16243157 : PF07714,PF00069,PTHR23258,KOG1187,AT2G37050.1,kinase	-0.321948	0.10365
Contig10209	tr|G7L401|G7L401_MEDTR Exosome complex exonuclease RRP41 OS=Medicago truncatula GN=MTR_7g116920 PE=4 SV=1	-0.32173	0.10351
PsCam009786	tr|A0A072U8T6|A0A072U8T6_MEDTR Mediator of RNA polymerase II transcription subunit 36a OS=Medicago truncatula GN=MTR_6g047580 PE=3 SV=1	-0.321729	0.103509
PsCam036766	tr|I1LS81|I1LS81_SOYBN Uncharacterized protein OS=Glycine max GN=GLYMA_12G118800 PE=4 SV=2	-0.321726	0.103508
Contig630	tr|A0A072VCW0|A0A072VCW0_MEDTR DS12 from 2D-PAGE of leaf protein, putative OS=Medicago truncatula GN=MTR_2g105090 PE=4 SV=1	-0.321724	0.103506
PsCam057571	tr|G7L2J7|G7L2J7_MEDTR EXS (ERD1/XPR1/SYG1) family protein OS=Medicago truncatula GN=MTR_7g076560 PE=4 SV=2	-0.321723	0.103506
Contig6803	tr|A0A072VNW1|A0A072VNW1_MEDTR Phospholipase/carboxylesterase family protein OS=Medicago truncatula GN=MTR_1g084180 PE=4 SV=1	-0.321585	0.103417
Contig4838	tr|A0A072TWB2|A0A072TWB2_MEDTR RAB GTPase-like protein A1D OS=Medicago truncatula GN=MTR_7g405790 PE=4 SV=1	-0.321581	0.103415
Contig9791	tr|A0A072V5R8|A0A072V5R8_MEDTR Cytochrome P450 family 81 protein OS=Medicago truncatula GN=MTR_2g437880 PE=3 SV=1	-0.321544	0.103391
Contig10540	tr|A0A072VNM4|A0A072VNM4_MEDTR Transcription factor UNE12-like protein OS=Medicago truncatula GN=MTR_1g080890 PE=4 SV=1	-0.321517	0.103373
TRINITY_DN34486_c0_g1_i1	tr|G7KC54|G7KC54_MEDTR Transmembrane protein, putative OS=Medicago truncatula GN=MTR_5g019500 PE=4 SV=2	-0.321496	0.10336
Contig7071	tr|G7KUL6|G7KUL6_MEDTR Outward rectifying potassium channel protein OS=Medicago truncatula GN=MTR_7g110600 PE=4 SV=1	-0.321414	0.103307
PsCam010981	tr|G7JVP3|G7JVP3_MEDTR NHL domain protein OS=Medicago truncatula GN=MTR_4g022660 PE=4 SV=2	-0.321407	0.103303
Contig2758	tr|G7K7F6|G7K7F6_MEDTR Nuclear ribonuclease Z OS=Medicago truncatula GN=MTR_5g084700 PE=4 SV=1	-0.321324	0.103249
Contig8673	tr|A0A072TX81|A0A072TX81_MEDTR 6-phosphogluconate dehydrogenase, decarboxylating OS=Medicago truncatula GN=MTR_7g017900 PE=3 SV=1	-0.32132	0.103247
PsCam048318	tr|G7J5P9|G7J5P9_MEDTR Prolyl-tRNA synthetase family protein OS=Medicago truncatula GN=MTR_3g100910 PE=3 SV=2	-0.32126	0.103208
PsCam049382	tr|Q2HTY1|Q2HTY1_MEDTR FAD-dependent pyridine nucleotide-disulphide oxidoreductase, Calcium-binding EF-hand OS=Medicago truncatula GN=MTR_4g091240 PE=4 SV=1	-0.321139	0.10313
Contig6915	tr|I3T233|I3T233_MEDTR Lysosomal cystine transporter family protein OS=Medicago truncatula GN=MTR_0018s0320 PE=2 SV=1	-0.321102	0.103106
Contig3943	tr|G7IGS9|G7IGS9_MEDTR Cleavage stimulation factor 50 kDa subunit OS=Medicago truncatula GN=MTR_2g060520 PE=4 SV=2	-0.321021	0.103055
PsCam049672	tr|A0A0L9UWC2|A0A0L9UWC2_PHAAN Uncharacterized protein OS=Phaseolus angularis GN=LR48_Vigan07g072000 PE=4 SV=1	-0.320827	0.10293
Contig10158	tr|A0A072VI47|A0A072VI47_MEDTR Tubulin folding cofactor B OS=Medicago truncatula GN=MTR_1g051215 PE=4 SV=1	-0.320822	0.102927
Contig9781	tr|G7I2I2|G7I2I2_MEDTR Calmodulin-domain kinase CDPK protein OS=Medicago truncatula GN=MTR_1g041150 PE=4 SV=1	-0.320803	0.102915
Contig9809	tr|V7ALK7|V7ALK7_PHAVU mRNA cap guanine-N7 methyltransferase OS=Phaseolus vulgaris GN=PHAVU_011G146000g PE=3 SV=1	-0.320747	0.102878
PsCam004649	tr|G7K577|G7K577_MEDTR Transducin family protein/WD-40 repeat protein OS=Medicago truncatula GN=MTR_5g016350 PE=4 SV=2	-0.32073	0.102868
TRINITY_DN6825_c0_g1_i1	tr|I1K1G9|I1K1G9_SOYBN Uncharacterized protein OS=Glycine max GN=GLYMA_05G006700 PE=4 SV=1	-0.320697	0.102846
Contig3974	tr|A0A0L9VN16|A0A0L9VN16_PHAAN Uncharacterized protein OS=Phaseolus angularis GN=LR48_Vigan10g225000 PE=4 SV=1	-0.320693	0.102844
Contig5678	tr|G8A2G4|G8A2G4_MEDTR Transmembrane protein, putative OS=Medicago truncatula GN=MTR_3g075310 PE=4 SV=1	-0.320615	0.102794
Contig11311	tr|A0A151QXE0|A0A151QXE0_CAJCA Ubiquitinyl hydrolase 1 OS=Cajanus cajan GN=KK1_044075 PE=3 SV=1	-0.320599	0.102784
TRINITY_DN19464_c0_g1_i1	uncharacterized RNA	-0.320572	0.102766
Contig365_2	tr|G7K6U0|G7K6U0_MEDTR ATP-dependent Clp protease proteolytic subunit OS=Medicago truncatula GN=MTR_5g026840 PE=2 SV=1	-0.320559	0.102758
PsCam004839	tr|A0A072VKN0|A0A072VKN0_MEDTR Protein DETOXIFICATION OS=Medicago truncatula GN=MTR_2g078960 PE=3 SV=1	-0.320552	0.102753
Contig9195	tr|G7IMY1|G7IMY1_MEDTR Drought-induced protein OS=Medicago truncatula GN=MTR_2g035070 PE=4 SV=2	-0.320541	0.102747
Contig4937	tr|G7KF20|G7KF20_MEDTR AIG2-like (Avirulence induced protein) family protein OS=Medicago truncatula GN=MTR_5g030280 PE=4 SV=2	-0.320524	0.102736
TRINITY_DN39685_c0_g1_i1	tr|A0A072UPM9|A0A072UPM9_MEDTR Oxidoreductase/ferric-chelate reductase OS=Medicago truncatula GN=MTR_4g105080 PE=4 SV=1	-0.320458	0.102694
PsCam054761	tr|G7LDV2|G7LDV2_MEDTR Transmembrane protein, putative OS=Medicago truncatula GN=MTR_8g076840 PE=4 SV=1	-0.320405	0.102659
Contig2609	tr|A0A072TWN3|A0A072TWN3_MEDTR Pmr5/Cas1p GDSL/SGNH-like acyl-esterase family protein OS=Medicago truncatula GN=MTR_7g019120 PE=4 SV=1	-0.320253	0.102562
Contig7499	tr|K7LCK2|K7LCK2_SOYBN Uncharacterized protein OS=Glycine max GN=GLYMA_09G084300 PE=4 SV=1	-0.320201	0.102528
Contig6879	tr|A0A072U8H2|A0A072U8H2_MEDTR Plant organelle RNA recognition domain protein OS=Medicago truncatula GN=MTR_6g043850 PE=4 SV=1	-0.320196	0.102525
PsCam044917	tr|A0A151RP01|A0A151RP01_CAJCA DNA-directed RNA polymerase subunit beta OS=Cajanus cajan GN=KK1_034298 PE=3 SV=1	-0.320151	0.102497
Contig10333	tr|G7JQM6|G7JQM6_MEDTR Porphobilinogen deaminase OS=Medicago truncatula GN=MTR_4g076600 PE=3 SV=1	-0.320119	0.102476
PsCam020978	tr|G7L901|G7L901_MEDTR 3-hydroxyisobutyryl-CoA hydrolase-like protein OS=Medicago truncatula GN=MTR_8g103840 PE=3 SV=2	-0.319949	0.102367
Contig8984	PsCam047014 hit Glyma06g18880.1|PACid:16263456 : PF04864,PTHR11751,AT4G24670.1,TAR2,TAR2,(TRYPTOPHAN,AMINOTRANSFERASE,RELATED,2),,L-tryptophan:2-oxoglutarate,aminotransferase/,L-tryptophan:pyruvate,aminotransferase/,carbon-sulfur,lyase	-0.319888	0.102328
Contig3255	tr|G7J7L9|G7J7L9_MEDTR RNA-binding KH domain protein OS=Medicago truncatula GN=MTR_3g104280 PE=4 SV=1	-0.319874	0.10232
Contig6244	tr|A0A0B2SAN4|A0A0B2SAN4_GLYSO Pentatricopeptide repeat-containing protein OS=Glycine soja GN=glysoja_031464 PE=4 SV=1	-0.319873	0.102318
Contig2783	tr|A0A151RJ66|A0A151RJ66_CAJCA Uncharacterized protein OS=Cajanus cajan GN=KK1_036008 PE=4 SV=1	-0.319852	0.102305
Contig5817	tr|A0A072VLK1|A0A072VLK1_MEDTR DNA topoisomerase 6 subunit A OS=Medicago truncatula GN=TOP6A PE=3 SV=1	-0.319842	0.102299
Contig1445	tr|V7C9C8|V7C9C8_PHAVU Aminomethyltransferase OS=Phaseolus vulgaris GN=PHAVU_003G080400g PE=3 SV=1	-0.319532	0.102101
Contig9634	tr|G7IGL6|G7IGL6_MEDTR Endoplasmic oxidoreductin protein OS=Medicago truncatula GN=MTR_2g048900 PE=4 SV=1	-0.319467	0.102059
Contig7456	tr|I1JMZ7|I1JMZ7_SOYBN Uncharacterized protein OS=Glycine max GN=GLYMA_03G121100 PE=4 SV=1	-0.319465	0.102058
Contig10208	tr|A0A072TYP7|A0A072TYP7_MEDTR Peptidylprolyl isomerase OS=Medicago truncatula GN=MTR_7g053470 PE=4 SV=1	-0.319372	0.101998
Contig779	tr|G7IKM3|G7IKM3_MEDTR BHLH domain class transcription factor OS=Medicago truncatula GN=MTR_2g089000 PE=2 SV=1	-0.319311	0.10196
TRINITY_DN13387_c0_g1_i1	tr|A0A151UBJ7|A0A151UBJ7_CAJCA Transposon Ty3-I Gag-Pol polyprotein OS=Cajanus cajan GN=KK1_020949 PE=4 SV=1	-0.319279	0.101939
Contig11135	tr|I3S467|I3S467_MEDTR Uncharacterized protein OS=Medicago truncatula PE=2 SV=1	-0.319216	0.101899
Contig8854	tr|G7L8V3|G7L8V3_MEDTR Glycine cleavage T-protein aminomethyltransferase OS=Medicago truncatula GN=MTR_8g088790 PE=3 SV=1	-0.319201	0.101889
Contig11056	tr|G7IBA6|G7IBA6_MEDTR RNA-binding KH domain protein OS=Medicago truncatula GN=MTR_1g016760 PE=4 SV=2	-0.319159	0.101862
Contig4750	tr|K7LMP3|K7LMP3_SOYBN Uncharacterized protein OS=Glycine max GN=GLYMA_11G023700 PE=4 SV=1	-0.319132	0.101845
TRINITY_DN9800_c0_g2_i1	tr|I1MC78|I1MC78_SOYBN Uncharacterized protein OS=Glycine max GN=GLYMA_15G000800 PE=4 SV=2	-0.319124	0.10184
Contig3343	tr|A0A072VF94|A0A072VF94_MEDTR Nucleotide/sugar transporter family protein OS=Medicago truncatula GN=MTR_1g026590 PE=4 SV=1	-0.31911	0.101831
Contig8498	tr|K7M476|K7M476_SOYBN Uncharacterized protein OS=Glycine max GN=GLYMA_14G007100 PE=4 SV=1	-0.319048	0.101791
Contig9070	tr|I1N641|I1N641_SOYBN Uncharacterized protein OS=Glycine max GN=GLYMA_19G021500 PE=4 SV=1	-0.31902	0.101774
Contig5738	tr|A0A151TCF2|A0A151TCF2_CAJCA Cyclic nucleotide-gated ion channel 2 OS=Cajanus cajan GN=KK1_019322 PE=4 SV=1	-0.318965	0.101739
PsCam037887	tr|G7J3I6|G7J3I6_MEDTR Transmembrane amino acid transporter family protein OS=Medicago truncatula GN=MTR_3g110420 PE=4 SV=2	-0.318946	0.101726
Contig10451	tr|G7ZUV5|G7ZUV5_MEDTR 1-cys peroxiredoxin PER1 OS=Medicago truncatula GN=MTR_7g105830 PE=4 SV=1	-0.318866	0.101676
TRINITY_DN17070_c1_g1_i1	tr|G7JJ28|G7JJ28_MEDTR F-box-like protein OS=Medicago truncatula GN=MTR_4g118790 PE=4 SV=1	-0.318835	0.101656
PsCam048957	tr|I1MM02|I1MM02_SOYBN Uncharacterized protein OS=Glycine max GN=GLYMA_16G077300 PE=4 SV=1	-0.318816	0.101644
TRINITY_DN19401_c0_g1_i1	tr|G7I414|G7I414_MEDTR Nuclear transport factor 2 (NTF2) family protein OS=Medicago truncatula GN=MTR_1g090630 PE=4 SV=1	-0.318786	0.101625
PsCam050664	tr|G7K8M6|G7K8M6_MEDTR Adenylyltransferase and sulfurtransferase MOCS3 OS=Medicago truncatula GN=MOCS3 PE=3 SV=1	-0.318697	0.101568
Contig3240	tr|G7ZV05|G7ZV05_MEDTR Hexosyltransferase OS=Medicago truncatula GN=MTR_6g016380 PE=3 SV=1	-0.318677	0.101555
Contig1192	uncharacterized RNA	-0.318668	0.101549
Contig7877	tr|A0A072VHW2|A0A072VHW2_MEDTR DUF155 family protein OS=Medicago truncatula GN=MTR_1g049180 PE=4 SV=1	-0.318587	0.101498
Contig926	tr|G7I4X9|G7I4X9_MEDTR CHUP1-like protein OS=Medicago truncatula GN=MTR_1g093850 PE=4 SV=1	-0.31855	0.101474
PsCam050002	tr|G7L2M3|G7L2M3_MEDTR GDSL-like lipase/acylhydrolase OS=Medicago truncatula GN=MTR_7g087190 PE=4 SV=1	-0.318465	0.10142
Contig3282	tr|G7IE16|G7IE16_MEDTR Cysteine-rich receptor-kinase-like protein OS=Medicago truncatula GN=MTR_1g104890 PE=4 SV=1	-0.318311	0.101322
Contig5369	PsCam025536 hit AT5G03890.1 : unknown protein, INVOLVED IN: N-terminal protein myristoylation, LOCATED IN: cellular_component unknown, BEST Arabidopsi	-0.318258	0.101288
Contig422_2	tr|A0A151U650|A0A151U650_CAJCA Protein SENSITIVE TO PROTON RHIZOTOXICITY 1 OS=Cajanus cajan GN=KK1_007429 PE=4 SV=1	-0.318074	0.101171
TRINITY_DN9988_c0_g1_i1	tr|C6T670|C6T670_SOYBN Putative uncharacterized protein OS=Glycine max GN=GLYMA_01G026100 PE=2 SV=1	-0.318001	0.101125
PsCam038430	tr|B7FIS2|B7FIS2_MEDTR Translocon-associated protein alpha subunit OS=Medicago truncatula GN=MTR_3g117740 PE=2 SV=1	-0.317931	0.10108
PsCam051810	tr|G7JND2|G7JND2_MEDTR Exosome complex exonuclease RRP41 OS=Medicago truncatula GN=MTR_4g058720 PE=4 SV=1	-0.317677	0.100919
PsCam045004	tr|A0A072TJS6|A0A072TJS6_MEDTR Global transcription factor group protein OS=Medicago truncatula GN=MTR_0018s0090 PE=4 SV=1	-0.317607	0.100874
PsCam006613	tr|G7KJH0|G7KJH0_MEDTR Glucose-1-phosphate adenylyltransferase family protein OS=Medicago truncatula GN=MTR_6g008840 PE=4 SV=2	-0.317599	0.100869
Contig5370	tr|A0A072U5Q9|A0A072U5Q9_MEDTR Trypsin-like serine protease OS=Medicago truncatula GN=MTR_6g011810 PE=4 SV=1	-0.317586	0.100861
Contig199	tr|A0A151U6H3|A0A151U6H3_CAJCA ABC transporter C family member 10 OS=Cajanus cajan GN=KK1_007514 PE=4 SV=1	-0.317526	0.100823
Contig11731	tr|I1N7S3|I1N7S3_SOYBN Uncharacterized protein OS=Glycine max GN=GLYMA_19G091200 PE=4 SV=1	-0.317379	0.10073
Contig8473	PsCam044722 none	-0.317331	0.100699
Contig10356	tr|I3SVA0|I3SVA0_MEDTR Auxin-induced protein OS=Medicago truncatula PE=2 SV=1	-0.317314	0.100688
Contig5307	tr|A0A072TVT5|A0A072TVT5_MEDTR Nodule Cysteine-Rich (NCR) secreted peptide OS=Medicago truncatula GN=MTR_7g007440 PE=4 SV=1	-0.317272	0.100661
Contig6344	tr|F6LPV3|F6LPV3_MEDTR RHO guanyl-nucleotide exchange factor OS=Medicago truncatula GN=MTR_5g025960 PE=2 SV=1	-0.317187	0.100608
PsCam055086	tr|K7LW65|K7LW65_SOYBN Uncharacterized protein OS=Glycine max GN=GLYMA_12G211000 PE=4 SV=1	-0.317164	0.100593
Contig11461	tr|G7JR43|G7JR43_MEDTR Expansin A1 OS=Medicago truncatula GN=MTR_4g124340 PE=4 SV=1	-0.317107	0.100557
PsCam045807	tr|G7JED6|G7JED6_MEDTR Autophagy 18 (ATG18) protein B, related protein OS=Medicago truncatula GN=MTR_4g130190 PE=4 SV=1	-0.317068	0.100532
Contig915	tr|G7JPU6|G7JPU6_MEDTR NAD-dependent aldehyde dehydrogenase family protein OS=Medicago truncatula GN=MTR_4g107040 PE=3 SV=2	-0.317068	0.100532
Contig9906	tr|A0A072U5E3|A0A072U5E3_MEDTR PPR containing plant-like protein OS=Medicago truncatula GN=MTR_8g098445 PE=4 SV=1	-0.317037	0.100513
Contig798	tr|G7JG63|G7JG63_MEDTR Phenylalanyl-tRNA synthetase alpha chain, putative OS=Medicago truncatula GN=MTR_4g070040 PE=4 SV=1	-0.317029	0.100507
Contig5297	tr|A0A072TW71|A0A072TW71_MEDTR Heavy metal transport/detoxification superfamily protein OS=Medicago truncatula GN=MTR_8g098915 PE=4 SV=1	-0.316997	0.100487
Contig6980	tr|A0A151T5L6|A0A151T5L6_CAJCA Uncharacterized protein OS=Cajanus cajan GN=KK1_016865 PE=4 SV=1	-0.316942	0.100452
Contig1830	tr|G7JB49|G7JB49_MEDTR DUF247 domain protein OS=Medicago truncatula GN=MTR_3g107590 PE=4 SV=1	-0.316817	0.100373
Contig7771	tr|A0A072VR00|A0A072VR00_MEDTR D-3-phosphoglycerate dehydrogenase OS=Medicago truncatula GN=MTR_1g107480 PE=3 SV=1	-0.316675	0.100283
Contig6863	tr|G7JKZ4|G7JKZ4_MEDTR Arogenate dehydratase OS=Medicago truncatula GN=MTR_4g055310 PE=4 SV=1	-0.316663	0.100275
Contig7634	tr|A2Q3W2|A2Q3W2_MEDTR Hexosyltransferase OS=Medicago truncatula GN=MTR_7g074680 PE=3 SV=1	-0.316605	0.100239
PsCam052724	tr|I3T8M7|I3T8M7_MEDTR 60S ribosomal L21-like protein OS=Medicago truncatula GN=MTR_1g069905 PE=2 SV=1	-0.316502	0.100173
Contig825_2	tr|A0A072UIK1|A0A072UIK1_MEDTR DnaJ heat shock amino-terminal domain protein OS=Medicago truncatula GN=MTR_4g032805 PE=4 SV=1	-0.316474	0.100155
Contig255	tr|G7K5F2|G7K5F2_MEDTR Zinc finger, C3HC4 type (RING finger) protein OS=Medicago truncatula GN=MTR_5g026260 PE=4 SV=1	-0.316469	0.100153
TRINITY_DN16909_c0_g1_i1	tr|A0A072UUP6|A0A072UUP6_MEDTR U2 snRNP auxilliary factor, large subunit, splicing factor OS=Medicago truncatula GN=MTR_3g005670 PE=4 SV=1	-0.316385	0.100099
Contig4324	tr|A0A072UU27|A0A072UU27_MEDTR F0F1 ATP synthase subunit gamma OS=Medicago truncatula GN=MTR_4g129790 PE=3 SV=1	-0.31638	0.100096
PsCam050273	tr|I3SXI0|I3SXI0_MEDTR Uncharacterized protein OS=Medicago truncatula PE=2 SV=1	-0.316349	0.100077
PsCam051651	tr|G7IFM9|G7IFM9_MEDTR Prolyl 4-hydroxylase subunit alpha-like protein OS=Medicago truncatula GN=MTR_2g020800 PE=4 SV=1	-0.316333	0.100066
Contig9327	tr|K7LK01|K7LK01_SOYBN Uncharacterized protein OS=Glycine max GN=GLYMA_10G175300 PE=4 SV=1	-0.316315	0.100055
TRINITY_DN7543_c0_g1_i1	tr|G7IPT0|G7IPT0_MEDTR Ubiquitin-conjugating enzyme E2 OS=Medicago truncatula GN=MTR_2g013650 PE=3 SV=2	-0.316266	0.100024
Contig9139	tr|A0A072TWG7|A0A072TWG7_MEDTR PH-GRAM1-TCB1D9-TCB1D9B domain protein OS=Medicago truncatula GN=MTR_8g006895 PE=4 SV=1	-0.316258	0.100019
Contig8632	tr|K7LBQ8|K7LBQ8_SOYBN Uncharacterized protein OS=Glycine max GN=GLYMA_09G039300 PE=4 SV=1	-0.31625	0.100014
Contig6703	tr|G7JV43|G7JV43_MEDTR Fructose-1,6-bisphosphatase OS=Medicago truncatula GN=MTR_4g093620 PE=3 SV=1	-0.31622	0.0999954
Contig8000	tr|G7K1K2|G7K1K2_MEDTR Alpha/beta-hydrolase superfamily protein OS=Medicago truncatula GN=MTR_5g056550 PE=4 SV=1	-0.316182	0.0999712
PsCam023589	tr|A0A072U715|A0A072U715_MEDTR WAT1-related protein OS=Medicago truncatula GN=MTR_6g007757 PE=3 SV=1	-0.316125	0.0999349
Contig45_2	PsCam054449 hit Medtr5g033410.1 : Polygalacturonase-1 non-catalytic beta subunit (AHRD V1 *-*- B6SV79_MAIZE), contains Interpro domain(s) IPR004873 BURP chr05_pseudomolecule_IMGAG_V3.5 13974811-13973490 H EGN_Mt100125 20100825	-0.316107	0.0999236
TRINITY_DN20186_c0_g1_i1	tr|G7JC06|G7JC06_MEDTR 60S ribosomal protein L17A OS=Medicago truncatula GN=MTR_3g085490 PE=2 SV=1	-0.3161	0.0999192
PsCam040272	tr|I3SAF3|I3SAF3_MEDTR BolA family transcriptional regulator OS=Medicago truncatula GN=MTR_1g040145 PE=2 SV=1	-0.316076	0.0999038
TRINITY_DN19081_c0_g1_i1	tr|G7JM35|G7JM35_MEDTR Peptidylprolyl isomerase OS=Medicago truncatula GN=MTR_4g055500 PE=4 SV=2	-0.316073	0.0999018
Contig7064	tr|G7LHL5|G7LHL5_MEDTR GPI mannosyltransferase OS=Medicago truncatula GN=MTR_8g040610 PE=4 SV=1	-0.315992	0.0998511
Contig8003	tr|A0A0B2RV66|A0A0B2RV66_GLYSO Transcription factor IIIA OS=Glycine soja GN=glysoja_003926 PE=4 SV=1	-0.315815	0.0997394
Contig4832	tr|I3S756|I3S756_MEDTR UPF0533 C5orf44-like protein OS=Medicago truncatula GN=MTR_4g088960 PE=2 SV=1	-0.315796	0.0997272
TRINITY_DN9740_c0_g1_i1	tr|G7J8Z9|G7J8Z9_MEDTR Sigma 54 modulation protein/S30EA ribosomal protein OS=Medicago truncatula GN=MTR_3g092720 PE=4 SV=2	-0.315756	0.0997021
Contig5734	tr|A0A072V9E0|A0A072V9E0_MEDTR CTC-interacting domain protein OS=Medicago truncatula GN=MTR_2g070540 PE=4 SV=1	-0.31574	0.0996915
Contig1218	tr|G7KXR2|G7KXR2_MEDTR Transaldolase family protein OS=Medicago truncatula GN=MTR_7g006560 PE=3 SV=1	-0.315696	0.0996638
PsCam048202	tr|G7JNH2|G7JNH2_MEDTR Electron transporter, putative OS=Medicago truncatula GN=MTR_4g074610 PE=4 SV=2	-0.315669	0.0996468
PsCam050539	tr|G7JN49|G7JN49_MEDTR p-loop nucleoside triphosphate hydrolase superfamily protein OS=Medicago truncatula GN=MTR_4g032220 PE=4 SV=2	-0.31561	0.0996095
Contig9352	tr|G7JKF9|G7JKF9_MEDTR Heat shock protein 70 (HSP70)-interacting protein, putative OS=Medicago truncatula GN=MTR_4g132780 PE=4 SV=2	-0.315515	0.0995498
Contig7750	tr|A0A072UXN8|A0A072UXN8_MEDTR Glycylpeptide N-tetradecanoyltransferase OS=Medicago truncatula GN=MTR_4g077300 PE=3 SV=1	-0.315483	0.0995298
PsCam045018	tr|A0A151R0Y3|A0A151R0Y3_CAJCA ABC transporter A family member 7 OS=Cajanus cajan GN=KK1_042625 PE=4 SV=1	-0.315383	0.0994664
Contig8384	tr|G7JCY0|G7JCY0_MEDTR Nucleotide/sugar transporter family protein OS=Medicago truncatula GN=MTR_4g114360 PE=4 SV=1	-0.31537	0.099458
Contig10343	tr|I3TAX0|I3TAX0_MEDTR Nuclear transcription factor Y protein OS=Medicago truncatula GN=NF-YB12 PE=2 SV=1	-0.315347	0.0994439
Contig6085	tr|K7KUZ1|K7KUZ1_SOYBN Uncharacterized protein OS=Glycine max GN=GLYMA_06G139800 PE=4 SV=1	-0.315346	0.0994434
Contig10011	tr|A0A072UV85|A0A072UV85_MEDTR Ribosomal RNA-processing protein OS=Medicago truncatula GN=MTR_4g051625 PE=4 SV=1	-0.315316	0.0994243
Contig358_2	tr|Q2HUK6|Q2HUK6_MEDTR Mitochondrial substrate carrier OS=Medicago truncatula GN=MTR_7g083790 PE=3 SV=1	-0.315265	0.0993921
TRINITY_DN17372_c0_g1_i1	tr|G7KW94|G7KW94_MEDTR Activator of 90 kDa heat shock ATPase-like protein OS=Medicago truncatula GN=MTR_7g093500 PE=4 SV=1	-0.315259	0.099388
Contig1015	tr|A0A072TV69|A0A072TV69_MEDTR NAD(P)-binding rossmann-fold protein OS=Medicago truncatula GN=MTR_8g098415 PE=4 SV=1	-0.315248	0.0993813
Contig5526	tr|A0A072URZ5|A0A072URZ5_MEDTR Receptor-like kinase OS=Medicago truncatula GN=MTR_4g125260 PE=4 SV=1	-0.315189	0.0993441
Contig3480	tr|A0A072U3B1|A0A072U3B1_MEDTR Prli-interacting factor L-like protein OS=Medicago truncatula GN=MTR_8g071110 PE=4 SV=1	-0.31518	0.0993384
TRINITY_DN24910_c1_g2_i1	tr|A0A151S4W9|A0A151S4W9_CAJCA Eukaryotic translation initiation factor 2A OS=Cajanus cajan GN=KK1_028410 PE=4 SV=1	-0.315137	0.0993115
Contig9421	tr|A0A151U1W6|A0A151U1W6_CAJCA Protein argonaute 4A OS=Cajanus cajan GN=KK1_005833 PE=4 SV=1	-0.315107	0.0992925
Contig4050	tr|G7JB12|G7JB12_MEDTR L-ascorbate peroxidase OS=Medicago truncatula GN=MTR_3g107060 PE=3 SV=1	-0.315087	0.09928
Contig4561	tr|G7JYM1|G7JYM1_MEDTR Peptidyl-prolyl cis-trans isomerase OS=Medicago truncatula GN=MTR_5g013540 PE=4 SV=1	-0.315041	0.0992511
Contig5504	tr|A0A151TMA4|A0A151TMA4_CAJCA Uncharacterized protein OS=Cajanus cajan GN=KK1_021778 PE=4 SV=1	-0.314996	0.0992224
PsCam029597	PsCam029597 hit Glyma04g07380.1|PACid:16255181 : PF00520,PF07885,PF00027,PF00023,PF11834,PTHR10217,KOG0498,AT2G26650.1,AKT1,AKT1,(ARABIDOPSIS,K,TRANSPORTER,1),,cyclic,nucleotide,binding,/,inward,rectifier,potassium,channel	-0.314972	0.0992071
Contig4492	tr|I3T8E3|I3T8E3_MEDTR Reticulon-like protein OS=Medicago truncatula GN=MTR_1g107445 PE=2 SV=1	-0.31497	0.0992058
PsCam046562	tr|G7IRA6|G7IRA6_MEDTR Cyclin-dependent kinase OS=Medicago truncatula GN=MTR_2g085200 PE=4 SV=1	-0.314958	0.0991988
TRINITY_DN23155_c0_g1_i1	PsCam053622 hit Medtr8g106380.1 : Unknown Protein (AHRD V1) chr08_pseudomolecule_IMGAG_V3.5 31792483-31793289 H EGN_Mt100125 20100825	-0.314923	0.0991765
Contig2976	tr|A0A072THH5|A0A072THH5_MEDTR Plant/F12B17-70 protein OS=Medicago truncatula GN=MTR_0054s0080 PE=4 SV=1	-0.314893	0.0991576
PsCam017815	PsCam017815 hit Medtr3g019240.1 : F-box/LRR-repeat protein At4g14096 (AHRD V1 ***- Q94B46), contains Interpro domain(s) IPR001810 Cyclin-like F-box chr03_pseudomolecule_IMGAG_V3.5 4896545-4898175 H EGN_Mt100125 20100825	-0.314821	0.0991122
TRINITY_DN23218_c0_g1_i1	uncharacterized RNA	-0.314788	0.0990916
PsCam037059	tr|G7L723|G7L723_MEDTR Membrane-bound transcription factor site 2 protease OS=Medicago truncatula GN=MTR_8g070630 PE=4 SV=2	-0.314772	0.0990811
Contig778	tr|A2Q2G1|A2Q2G1_MEDTR Pre-mRNA processing ribonucleoprotein, binding region, NOSIC OS=Medicago truncatula GN=MTR_7g037560 PE=4 SV=1	-0.314675	0.0990204
Contig9934	tr|A0A151U6M3|A0A151U6M3_CAJCA DUF246 domain-containing protein At1g04910 family OS=Cajanus cajan GN=KK1_007635 PE=4 SV=1	-0.314624	0.0989881
PsCam027509	tr|G7IXL6|G7IXL6_MEDTR AT hook motif protein OS=Medicago truncatula GN=MTR_3g051320 PE=4 SV=1	-0.314541	0.0989359
PsCam045535	tr|G7JHU9|G7JHU9_MEDTR Sugar porter (SP) family MFS transporter OS=Medicago truncatula GN=MTR_4g116790 PE=3 SV=2	-0.314524	0.0989252
Contig5819	tr|G7KRV5|G7KRV5_MEDTR Alpha-1,3-mannosyltransferase, putative OS=Medicago truncatula GN=MTR_7g108620 PE=4 SV=2	-0.314509	0.0989162
Contig3393	tr|G7L246|G7L246_MEDTR Membrane-anchored ubiquitin-fold protein 4 OS=Medicago truncatula GN=MTR_7g027300 PE=2 SV=1	-0.314494	0.0989068
Contig8313	tr|G7I4R1|G7I4R1_MEDTR Cryptochrome 2B apoprotein OS=Medicago truncatula GN=MTR_1g043190 PE=4 SV=1	-0.314449	0.0988784
PsCam057717	tr|G8A360|G8A360_MEDTR Flavonoid hydroxylase OS=Medicago truncatula GN=MTR_3g436540 PE=3 SV=1	-0.314413	0.0988555
Contig3149	PsCam003615 none	-0.314386	0.0988386
Contig213	tr|G7JV72|G7JV72_MEDTR Chaperone DnaJ-domain protein OS=Medicago truncatula GN=MTR_4g093930 PE=4 SV=1	-0.31438	0.098835
PsCam059531	PsCam059531 hit C.cajan_42829 : none	-0.314301	0.0987849
Contig9486	tr|G7I885|G7I885_MEDTR Aspartate-tRNA ligase OS=Medicago truncatula GN=MTR_1g014140 PE=4 SV=1	-0.314284	0.0987747
Contig10115	tr|A2Q5Q1|A2Q5Q1_MEDTR HNH endonuclease domain protein OS=Medicago truncatula GN=MTR_7g085420 PE=4 SV=1	-0.314244	0.0987493
Contig9599	tr|G7LDG5|G7LDG5_MEDTR Malic enzyme OS=Medicago truncatula GN=MTR_8g009500 PE=3 SV=1	-0.314235	0.0987435
Contig4212	tr|I1LKC6|I1LKC6_SOYBN Uncharacterized protein OS=Glycine max GN=GLYMA_U020800 PE=4 SV=1	-0.314219	0.0987336
PsCam040654	PsCam040654 hit C.cajan_22227 : A7QMR1_VITVI Chromosome undetermined scaffold_127, whole genome shotgun sequence OS=Vitis vinifera GN=GSVIVT00002174001 PE=4 SV=1	-0.314207	0.0987263
Contig5745	tr|I1LA99|I1LA99_SOYBN Uncharacterized protein OS=Glycine max GN=GLYMA_10G097600 PE=4 SV=2	-0.314189	0.0987146
PsCam037179	tr|G7I9Z4|G7I9Z4_MEDTR Uncharacterized protein OS=Medicago truncatula GN=MTR_1g016270 PE=2 SV=1	-0.313963	0.0985728
Contig6468	tr|G7JPX5|G7JPX5_MEDTR Calcium-dependent lipid-binding (CaLB domain) family protein OS=Medicago truncatula GN=MTR_4g107850 PE=4 SV=2	-0.313936	0.098556
Contig2612	tr|I3T7N7|I3T7N7_MEDTR Uncharacterized protein OS=Medicago truncatula PE=2 SV=1	-0.313909	0.0985391
Contig4412	tr|A0A072V156|A0A072V156_MEDTR Late embryogenesis abundant hydroxyproline-rich glycoprotein, putative OS=Medicago truncatula GN=MTR_3g078800 PE=4 SV=1	-0.313908	0.0985382
Contig3774	tr|A0A072TYU4|A0A072TYU4_MEDTR Serine acetyltransferase OS=Medicago truncatula GN=MTR_8g028040 PE=4 SV=1	-0.313889	0.0985266
Contig6341	tr|G7KE15|G7KE15_MEDTR Calcium ion-binding protein OS=Medicago truncatula GN=MTR_5g069410 PE=4 SV=1	-0.313751	0.0984396
TRINITY_DN23010_c0_g2_i2	uncharacterized RNA	-0.313716	0.0984178
PsCam052238	tr|A0A072V1Y4|A0A072V1Y4_MEDTR Calcium-transporting ATPase OS=Medicago truncatula GN=MTR_3g103270 PE=3 SV=1	-0.313716	0.0984176
PsCam004700	tr|A0A072V720|A0A072V720_MEDTR Ankyrin repeat plant-like protein OS=Medicago truncatula GN=MTR_2g438700 PE=4 SV=1	-0.313679	0.0983943
TRINITY_DN21899_c0_g1_i1	tr|G7KFP1|G7KFP1_MEDTR p-loop nucleoside triphosphate hydrolase superfamily protein OS=Medicago truncatula GN=MTR_5g076320 PE=4 SV=2	-0.313602	0.0983465
Contig6347	tr|A0A072VD86|A0A072VD86_MEDTR DUF581 family protein OS=Medicago truncatula GN=MTR_2g102237 PE=4 SV=1	-0.313578	0.0983313
Contig7843	tr|G7IGY3|G7IGY3_MEDTR Ribosomal protein L1p/L10e family protein OS=Medicago truncatula GN=MTR_2g064460 PE=4 SV=1	-0.313455	0.0982539
TRINITY_DN20080_c0_g1_i1	tr|A0A072V2T6|A0A072V2T6_MEDTR PfkB family carbohydrate kinase OS=Medicago truncatula GN=MTR_3g112040 PE=4 SV=1	-0.313296	0.0981542
Contig481	tr|G7J1T1|G7J1T1_MEDTR RNA-binding (RRM/RBD/RNP motif) family protein OS=Medicago truncatula GN=MTR_3g027140 PE=4 SV=1	-0.313252	0.0981268
Contig8661	tr|A0A072UT51|A0A072UT51_MEDTR CwfJ family protein/zinc finger (CCCH-type) family protein OS=Medicago truncatula GN=MTR_4g126260 PE=4 SV=1	-0.313184	0.098084
Contig3300	tr|A0A072VPQ9|A0A072VPQ9_MEDTR U3 small nucleolar RNA-associated-like protein, putative OS=Medicago truncatula GN=MTR_1g090877 PE=4 SV=1	-0.313151	0.0980634
[truncated: 11,740 more rows]
